# Supplementary material for: The impact of lowbush blueberry (Vaccinium angustifolium Ait.) and cranberry (Vaccinium macrocarpon Ait.) pollination on honey bee (Apis mellifera L.) colony health status
Source: PLoS One. 2020 Jan 24;15(1):e0227970. doi: 10.1371/journal.pone.0227970 (PMC6980599; doi:10.1371/journal.pone.0227970)
Supplement: S1 Table — (XLSX) [file pone.0227970.s001.xlsx]

## Sheet: S1 Table
FARMLAND APIARY
	Land type	5K radius	3K radius	1.5K radius
	Alder	0.00187053	0.000253387	0
Good foraging potential for the time period	Attractive crops	0.0757312	0.112734	0.235914
	Recent clearcuts	0.0152607	0.00451744	0
	Deciduous and mixt forests	0.41235	0.355393	0.310572
	Pastures	0.00992044	0.0171048	0.0171443
	Wetlands	0.00809789	0	0
	Total area of good foraging potential	0.52323	0.490002	0.56363
Low foraging potential for the time period	Agricultural - unidentified	0.0841796	0.0633712	0.0408608
	Coniferous forests	0.141012	0.117489	0.0279522
	Non melliferous/polliniferous crops	0.10579	0.139381	0.215305
	Urban areas	0.124647	0.173357	0.150525
	Water	0.0211407	0.0163999	0.00172782
	Total area of low foraging potential	0.47677	0.509998	0.43637
BLUEBERRY APIARY
	Land type	5K radius	3K radius	1.5K radius
	Blueberry fields	0.0643573	0.0663711	0.183079
	Alder	0.0294857	0.0224245	0.0222468
Good foraging potential for the time period	Attractive crops	0	0	0
	Recent clearcuts	0.0267663	0.0149143	0.0077135
	Deciduous and mixt forests	0.193673	0.153838	0.0737999
	Pastures	0.00947741	0.012947	0.009644
	Wetlands	0.291193	0.310575	0.319287
	Total area of good foraging potential	0.614952	0.581069	0.615771
	Total area of good foraging potential (excl. the pollinated crop)	0.550595	0.514698	0.432692
Low foraging potential for the time period	Agricultural - unidentified	0	0	0
	Coniferous forests	0.236988	0.233513	0.251962
	Non melliferous/polliniferous crops	0.103865	0.112214	0.0610729
	Urban areas	0.0191686	0.0433017	0.0536485
	Water	0.0250259	0.0299013	0.0175451
	Total area of low foraging potential	0.385048	0.418931	0.384229
CRANBERRY APIARY
	Land type	5K radius	3K radius	1.5K radius
Good foraging potential for the time period	Cranberry fields	0.131497	0.180917	0.458158
	Attractive crops	0.0440725	0.0362598	0.0136567
	Recent clearcuts	0.0272012	0.0248852	0.0346995
	Pastures	0.0226406	0.0250269	0.00367848
	Total area of good foraging potential	0.225411	0.267089	0.510193
	Total area of good foraging potential (excl. the pollinated crop)	0.0939143	0.0861719	0.0520347
	Agricultural - unidentified	0	0	0
	Alder	0	0	0
Low foraging potential for the time period	Coniferous forests	0.259914	0.230968	0.0782362
	Deciduous and mixt forests	0.364676	0.306665	0.114151
	Non melliferous/polliniferous crops	0.0217317	0.0186341	0
	Urban areas	0.0323993	0.00378559	0
	Wetlands	0.0652531	0.135729	0.236165
	Water	0.0306144	0.0371287	0.0612551
	Total area of low foraging potential	0.774589	0.732911	0.489807

## Sheet: TCD 5K
Canneberge 5K
Étiquettes de lignes	Somme de SUPERFICIE
Canneberges	1033.96	0.131497
Coupes foresti√®res r√©centes	213.882	0.0272012
Culture - autres	346.542	0.0440725
Culture sans butinage	170.876	0.0217317
D√©nud√©s humides	513.084	0.0652531
Eau	240.72	0.0306144
For√™ts feuillues et mixtes	2867.44	0.364676
For√™ts r√©sineuses	2043.7	0.259914
Friche - p√¢turage	178.023	0.0226406
Urbain et artificiel	254.755	0.0323993
Total général	7862.98	1
LSJ 5K
Étiquettes de lignes	Somme de SUPERFICIE
Aulnaies	229.29	0.0294857
Bleuets	500.464	0.0643573
Coupes r√©centes	208.143	0.0267663
Culture sans butinage	807.69	0.103865
D√©nud√©s humides	2264.41	0.291193
Eau	194.61	0.0250259
For√™ts feuillues et mixtes	1506.06	0.193673
For√™ts r√©sineuses	1842.9	0.236988
Friche - p√¢turage	73.6995	0.00947741
Urbain et artificiel	149.061	0.0191686
Total général	7776.33	1
Pont-Rouge 5K
Étiquettes de lignes	Somme de SUPERFICIE
Agriculture - inconnu	659.048	0.0841796
Aulnaies	14.6445	0.00187053
Coupes foresti√®res r√©centes	119.477	0.0152607
Culture	592.905	0.0757312
Culture sans butinage	828.24	0.10579
D√©nud√©s humides	63.399	0.00809789
Eau	165.512	0.0211407
For√™ts feuillues et mixtes	3228.31	0.41235
For√™ts r√©sineuses	1103.99	0.141012
Friche - p√¢turage	77.6678	0.00992044
Urbain et artificiel	975.869	0.124647
Total général	7829.07	1

## Sheet: TCD 3K
Canneberge 3K
Étiquettes de lignes	Somme de SUPERFICIE
Canneberges	510.839	0.180917
Coupes foresti√®res r√©centes	70.2661	0.0248852
Culture - autres	102.383	0.0362598
Culture sans butinage	52.6154	0.0186341
D√©nud√©s humides	383.247	0.135729
Eau	104.837	0.0371287
For√™ts feuillues et mixtes	865.901	0.306665
For√™ts r√©sineuses	652.164	0.230968
Friche - p√¢turage	70.6661	0.0250269
Urbain et artificiel	10.689	0.00378559
Total général	2823.61	1
LSJ 3K
Étiquettes de lignes	Somme de SUPERFICIE
Aulnaies	62.7904	0.0224245
Bleuets	185.844	0.0663711
Coupes r√©centes	41.7613	0.0149143
Culture sans butinage	314.209	0.112214
D√©nud√©s humides	869.634	0.310575
Eau	83.7261	0.0299013
For√™ts feuillues et mixtes	430.758	0.153838
For√™ts r√©sineuses	653.855	0.233513
Friche - p√¢turage	36.2526	0.012947
Urbain et artificiel	121.248	0.0433017
Total général	2800.08	1
Pont-Rouge 3K
Étiquettes de lignes	Somme de SUPERFICIE
Agriculture - inconnu	178.689	0.0633712
Aulnaies	0.714479	0.000253387
Coupes foresti√®res r√©centes	12.7379	0.00451744
Culture	317.877	0.112734
Culture sans butinage	393.016	0.139381
Eau	46.2431	0.0163999
For√™ts feuillues et mixtes	1002.11	0.355393
For√™ts r√©sineuses	331.286	0.117489
Friche - p√¢turage	48.2307	0.0171048
Urbain et artificiel	488.817	0.173357
Total général	2819.72	1

## Sheet: TCD 1_5K
Canneberge 1.5K
Étiquettes de lignes	Somme de SUPERFICIE
Canneberges	323.591	0.458158
Coupes foresti√®res r√©centes	24.5078	0.0346995
Culture - autres	9.64556	0.0136567
D√©nud√©s humides	166.8	0.236165
Eau	43.2636	0.0612551
For√™ts feuillues et mixtes	80.6233	0.114151
For√™ts r√©sineuses	55.2572	0.0782362
Friche - p√¢turage	2.59806	0.00367848
Total général	706.286	1
LSJ 1.5K
Étiquettes de lignes	Somme de SUPERFICIE
Aulnaies	15.5802	0.0222468
Bleuets	128.216	0.183079
Coupes r√©centes	5.40201	0.0077135
Culture sans butinage	42.7713	0.0610729
D√©nud√©s humides	223.607	0.319287
Eau	12.2874	0.0175451
For√™ts feuillues et mixtes	51.6845	0.0737999
For√™ts r√©sineuses	176.457	0.251962
Friche - p√¢turage	6.754	0.009644
Urbain et artificiel	37.5718	0.0536485
Total général	700.332	1
Pont-Rouge 1.5K
Étiquettes de lignes	Somme de SUPERFICIE
Agriculture - inconnu	28.7903	0.0408608
Culture	166.224	0.235914
Culture sans butinage	151.703	0.215305
Eau	1.21741	0.00172782
For√™ts feuillues et mixtes	218.828	0.310572
For√™ts r√©sineuses	19.695	0.0279522
Friche - p√¢turage	12.0798	0.0171443
Urbain et artificiel	106.059	0.150525
Total général	704.595	1

## Sheet: Canneberge_5K
FID_Union_	FID_Clip_L	OBJECTID	GEOCODE	ORIGINE	AN_ORIGINE	PERTURB	AN_PERTURB	REB_ESS1	REB_ESS2	REB_ESS3	ET_DOMI	PART_STR	TYPE_COUV	GR_ESS	CL_DENS	CL_HAUT	CL_AGE	CL_PENT	DEP_SUR	CL_DRAI	TYPE_ECO	CO_TER	TYPE_TER	STRATE	MET_AT_STR	SUPERFICIE	TOPONYME	NO_PRG	VER_PRG	IN_NAIPF	EXERCICE	Shape_Leng	Shape_Area	Abeilles	AN	IDANPAR	IDPAR	IDMAOANPAR	TYPPAR	REFTYPPAR	SUP	SUPHEC	SOUPAR	REFSOUPAR	INDPARDRA	PARDRAI	GROPRO	DESGROPRO	NBPRO
0	25	43	-262750,57+256653,88															A	7E	60	TOB9U	DH	TRF	A7E 60DH TOB9U	PHOTOIN	1.86414		4	INITIALE	N		547.679	18641.4	Productif	0	0	0	0			0	0							0
1	26	44	-259014,20+256209,00	P	1995			EN					M	EOEN	B	4	30	A	5S	40	MJ24		TRF	M P 1995EOEN B430 A5S 40 MJ24	AMALIG	0.784244		4	INITIALE	N		454.941	7842.44	Productif	0	0	0	0			0	0							0
2	34	129	-259564,42+256199,50	CT		EPC	1995						R	SBTO	B	5	30	A	5S	40	RS14		TRF	REPC1995CT SBTO B530 A5S 40 RS14	GEOPER	1.11607		4	INITIALE	N		532.207	11160.7	Improductif	0	0	0	0			0	0							0
3	35	141	-259708,50+256205,16			EPC	1995						R	SBSB	B	4	30	A	5S	40	RS14		TRF	REPC1995 SBSB B430 A5S 40 RS14	GEOPER	1.61737		4	INITIALE	N		561.469	16173.7	Improductif	0	0	0	0			0	0							0
4	36	145	-257273,86+256065,82	P	1994			EB					M	FXEB		6	10	A	5S	40	MJ24		TRF	M P 1994FXEB 610 A5S 40 MJ24	AMALIG	0.911961		4	INITIALE	N		657.294	9119.61	Productif	0	0	0	0			0	0							0
5	38	255	-259583,77+256257,72			EPC	1994						R	SBSB	B	4	30	A	5S	40	RS14		TRF	REPC1994 SBSB B430 A5S 40 RS14	GEOPER	0.828943		4	INITIALE	N		410.319	8289.43	Improductif	0	0	0	0			0	0							0
6	39	268	-258127,06+255579,67			CP							F	EOEO	C	2	JIR	A	5S	40	MJ24		TRF	FCP EOEO C2JIR A5S 40 MJ24	PHOTOIN	5.78057		4	INITIALE	N		1385.9	57805.7	Productif	0	0	0	0			0	0							0
7	40	269	-259179,56+255558,89	CT									R	MLRX	C	5	10	A	5S	53	RS38		TRF	R CT MLRX C510 A5S 53 RS38	PHOTOIN	3.36316		4	INITIALE	N		1600.41	33631.6	Productif	0	0	0	0			0	0							0
8	41	272	-258986,08+254576,20	CT									M	BGEOSB	C	5	10	A	5S	50	MJ28		TRF	M CT BGEOSB C510 A5S 50 MJ28	PHOTOIN	8.75533		4	INITIALE	N		3486.67	183856	Productif	0	0	0	0			0	0							0
9	42	275	-262479,85+255617,92			CP							R	SBEP	C	3	50	A	5S	50	RS38		TRF	RCP SBEP C350 A5S 50 RS38	PHOTOIN	9.33218		4	INITIALE	N		2268.29	96911.4	Productif	0	0	0	0			0	0							0
10	43	277	-260744,80+255568,26										F	EOBG	B	3	50	A	5S	40	MJ14		TRF	F EOBG B350 A5S 40 MJ14	PHOTOIN	17.1326		4	INITIALE	N		2793.5	171326	Productif	0	0	0	0			0	0							0
11	44	279	-257791,13+255046,92	CT									F	BGFX	C	5	10	A	5S	50	MJ28		TRF	F CT BGFX C510 A5S 50 MJ28	PHOTOIN	4.61024		4	INITIALE	N		3578.46	116207	Productif	0	0	0	0			0	0							0
12	45	280	-258055,16+255083,10	CT		EPC	2004						F	BGFX	C	5	10	A	5S	50	MJ28		TRF	FEPC2004CT BGFX C510 A5S 50 MJ28	GEOPER	0.396453		4	INITIALE	N		583.264	3964.53	Productif	0	0	0	0			0	0							0
13	46	326	-259010,57+256341,45	CT									M	SBTOEO	B	5	10	A	5S	40	RS14		TRF	M CT SBTOEO B510 A5S 40 RS14	PHOTOIN	8.38458		4	INITIALE	N		2217.96	83845.8	Improductif	0	0	0	0			0	0							0
14	47	327	-259169,58+256577,27	CT		EPC	1997						R	SBEN	C	5	10	A	7T	50	RS38		TRF	REPC1997CT SBEN C510 A7T 50 RS38	GEOPER	0.457031		4	INITIALE	N		275.426	4570.31	Productif	0	0	0	0			0	0							0
15	48	330	-262766,83+255882,89										F	FHEO	B	3	50	A	5S	53	MF18		TRF	F FHEO B350 A5S 53 MF18	PHOTOIN	20.8811		4	INITIALE	N		5172.28	208917	Productif	0	0	0	0			0	0							0
16	49	331	-262390,58+256650,36			EC	1994						R	EPSB	B	2	JIN	A	9S	40	RS54		TRF	REC 1994 EPSB B2JIN A9S 40 RS54	GEOPER	1.84867		4	INITIALE	N		918.202	18486.7	Improductif	0	0	0	0			0	0							0
17	50	332	-262160,49+256130,73	P	1982			EB	EV				M	EBEVFX		6	10	A	5S	50	RS38		TRF	M P 1982EBEVFX 610 A5S 50 RS38	AMALIG	6.11217		4	INITIALE	N		1015.98	61121.7	Productif	0	0	0	0			0	0							0
18	51	333	-259381,89+255998,71	CT		EPC	1994						R	SBTO	B	5	30	A	5S	40	RS14		TRF	REPC1994CT SBTO B530 A5S 40 RS14	GEOPER	8.19609		4	INITIALE	N		1480.37	81960.9	Improductif	0	0	0	0			0	0							0
19	57	361	-259274,89+256254,22	CT		EPC	1993						R	SBTO	B	5	30	A	5S	40	RS14		TRF	REPC1993CT SBTO B530 A5S 40 RS14	GEOPER	1.35145		4	INITIALE	N		588.531	13514.5	Improductif	0	0	0	0			0	0							0
20	58	368	-258067,75+255452,66										R	SBTO	C	4	30	A	5S	40	RS14		TRF	R SBTO C430 A5S 40 RS14	PHOTOIN	34.3453		4	INITIALE	N		5982.63	343453	Productif	0	0	0	0			0	0							0
21	59	369	-259404,06+256303,36	CT		EPC	1992						R	SBEN	C	5	10	A	7T	50	RS38		TRF	REPC1992CT SBEN C510 A7T 50 RS38	GEOPER	0.516103		4	INITIALE	N		286.651	5161.03	Productif	0	0	0	0			0	0							0
22	60	394	-258660,82+255504,53	CT									R	SBTO	C	5	10	A	5S	50	RS18		TRF	R CT SBTO C510 A5S 50 RS18	PHOTOIN	5.62081		4	INITIALE	N		1683.67	56208.1	Productif	0	0	0	0			0	0							0
23	61	396	-262954,37+255908,20										R	EPSB	B	3	50	A	5S	40	RS54		TRF	R EPSB B350 A5S 40 RS54	PHOTOIN	3.60639		4	INITIALE	N		1038.09	56296.4	Improductif	0	0	0	0			0	0							0
24	62	404	-258663,77+255218,28	CPR	1995							TM	M	SBSBEO	C	3	50	A	5S	40	MJ24		TRF	M CPR1995SBSBEOTMC350 A5S 40 MJ24	GEOPER	0.412411		4	INITIALE	N		273.947	4124.11	Productif	0	0	0	0			0	0							0
25	63	405	-260692,76+254976,46	CPR														A	5S	53	RS38		TRF	CPR A5S 53 RS38	PHOTOIN	12.5578		4	INITIALE	N		1859.93	125578	Productif	0	0	0	0			0	0							0
26	64	406	-258747,65+255228,25			CPC	1995						M	SBSBEO	C	3	50	A	5S	40	MJ24		TRF	MCPC1995 SBSBEO C350 A5S 40 MJ24	GEOPER	0.738436		4	INITIALE	N		494.205	7384.36	Productif	0	0	0	0			0	0							0
27	65	408	-260470,34+254418,23										M	SBSBEO	B	3	50	A	5S	40	MJ24		TRF	M SBSBEO B350 A5S 40 MJ24	PHOTOIN	1.47843		4	INITIALE	N		4026.92	187184	Productif	0	0	0	0			0	0							0
28	66	411	-258403,01+254944,48	CPR														A	5S	50	MJ28		TRF	CPR A5S 50 MJ28	PHOTOIN	10.1719		4	INITIALE	N		4206.25	107415	Productif	0	0	0	0			0	0							0
29	67	413	-259421,60+254661,38	CT		EPC	1992						R	ENSB	B	5	30	A	7T	60	RS38		TRF	REPC1992CT ENSB B530 A7T 60 RS38	GEOPER	0.307108		4	INITIALE	N		371.038	6284.66	Improductif	0	0	0	0			0	0							0
30	68	415	-260009,97+254667,72										R	ENSB	B	3	50	A	5S	50	RS37		TRF	R ENSB B350 A5S 50 RS37	PHOTOIN	1.54512		4	INITIALE	N		1190.37	44744.4	Improductif	0	0	0	0			0	0							0
31	69	417	-259514,35+254569,71	CT									R	ENSB	B	5	30	A	7T	60	RS38		TRF	R CT ENSB B530 A7T 60 RS38	PHOTOIN	0.394942		4	INITIALE	N		826.51	31804.1	Improductif	0	0	0	0			0	0							0
32	70	457	-257033,79+255496,53										R	MLML	C	4	30	A	5S	50	RS38		TRF	R MLML C430 A5S 50 RS38	PHOTOIN	8.84775		4	INITIALE	N		1925.96	88477.5	Productif	0	0	0	0			0	0							0
33	71	460	-260897,82+256080,12	CT									R	SBTO	B	5	10	A	5S	40	RS14		TRF	R CT SBTO B510 A5S 40 RS14	PHOTOIN	0.46815		4	INITIALE	N		525.797	4681.5	Improductif	0	0	0	0			0	0							0
34	72	462	-257073,81+255980,79			EPC	1996						R	MLML	C	4	30	A	5S	50	RS38		TRF	REPC1996 MLML C430 A5S 50 RS38	GEOPER	0.745388		4	INITIALE	N		543.847	7453.88	Productif	0	0	0	0			0	0							0
35	73	463	-263205,38+256162,64																			GR	TRF	GR	PHOTOIN	4.81066		4	INITIALE	N		1328.69	80351.1	Improductif	0	0	0	0			0	0							0
36	74	464	-261783,35+255516,50										M	SBSBEO	B	3	50	A	5S	40	RS14		TRF	M SBSBEO B350 A5S 40 RS14	PHOTOIN	18.2433		4	INITIALE	N		3237.64	199818	Improductif	0	0	0	0			0	0							0
37	75	467	-258702,49+256178,83										R	SBML	C	3	30	A	7T	53	RS38		TRF	R SBML C330 A7T 53 RS38	PHOTOIN	6.2354		4	INITIALE	N		1373.11	62354	Productif	0	0	0	0			0	0							0
38	76	468	-261869,50+256302,40			CP							M	SBRXPE	C	3	50	A	5S	50	RS18		TRF	MCP SBRXPE C350 A5S 50 RS18	PHOTOIN	8.24982		4	INITIALE	N		1259.48	82498.2	Productif	0	0	0	0			0	0							0
39	77	471	-259606,83+256305,27			EPC	1992						R	SBSB	B	4	30	A	5S	40	RS14		TRF	REPC1992 SBSB B430 A5S 40 RS14	GEOPER	0.363393		4	INITIALE	N		342.992	3633.93	Improductif	0	0	0	0			0	0							0
40	78	473	-258423,22+256323,34																			EAU	EAU	EAU	PHOTOIN	0.101208		4	INITIALE	N		122.316	1012.08	Improductif	0	0	0	0			0	0							0
41	79	476	-262224,45+256001,74	P	1982			EB					M	FXEB		6	10	A	5S	50	MJ28		TRF	M P 1982FXEB 610 A5S 50 MJ28	AMALIG	1.10266		4	INITIALE	N		419.066	11026.6	Productif	0	0	0	0			0	0							0
42	80	487	-258547,78+255098,71			CP							M	SBSBEO	C	3	50	A	5S	40	MJ24		TRF	MCP SBSBEO C350 A5S 40 MJ24	PHOTOIN	15.916		4	INITIALE	N		3479.06	159160	Productif	0	0	0	0			0	0							0
43	81	488	-258892,26+255528,94	CPR														A	5S	50	RS37		TRF	CPR A5S 50 RS37	PHOTOIN	21.2838		4	INITIALE	N		3987.72	212838	Productif	0	0	0	0			0	0							0
44	82	504	-257584,66+256169,59	CPR														A	5S	40	MJ24		TRF	CPR A5S 40 MJ24	PHOTOIN	2.78472		4	INITIALE	N		1048.43	27847.2	Productif	0	0	0	0			0	0							0
45	83	505	-260844,80+256214,05	CT		EPC	1992						R	SBTO	B	5	10	A	5S	40	RS14		TRF	REPC1992CT SBTO B510 A5S 40 RS14	GEOPER	3.70948		4	INITIALE	N		953.805	37094.8	Improductif	0	0	0	0			0	0							0
46	84	517	-257707,90+255422,00	CPR														A	5S	40	MJ24		TRF	CPR A5S 40 MJ24	PHOTOIN	4.49723		4	INITIALE	N		1522.79	44972.3	Productif	0	0	0	0			0	0							0
47	85	518	-256727,93+255434,15										M	EOEORX	B	3	50	A	5S	40	MJ24		TRF	M EOEORX B350 A5S 40 MJ24	PHOTOIN	2.70998		4	INITIALE	N		2539.94	108204	Productif	0	0	0	0			0	0							0
48	86	522	-258735,23+255284,46																			EAU	EAU	EAU	PHOTOIN	0.0734209		4	INITIALE	N		105.082	734.209	Improductif	0	0	0	0			0	0							0
49	87	524	-262564,51+255257,72										M	SBSBEO	A	3	50	A	5S	40	MJ24		TRF	M SBSBEO A350 A5S 40 MJ24	PHOTOIN	0.338146		4	INITIALE	N		1538.43	80970.6	Productif	0	0	0	0			0	0							0
50	88	533	-259832,70+254692,27	CT		EPC	2000						R	RXRX		6	10	A	5S	40	RS14		TRF	REPC2000CT RXRX 610 A5S 40 RS14	GEOPER	0.762362		4	INITIALE	N		416.328	9929.5	Improductif	0	0	0	0			0	0							0
51	95	546	-258763,36+255825,63										R	ENML	B	4	50	A	7T	53	RE39		TRF	R ENML B450 A7T 53 RE39	PHOTOIN	23.6633		4	INITIALE	N		2382.18	236633	Improductif	0	0	0	0			0	0							0
52	96	548	-260141,20+254656,35	CT		EPC	2000						M	SBSBFN	C	5	30	A	5S	50	RS38		TRF	MEPC2000CT SBSBFN C530 A5S 50 RS38	GEOPER	0.484707		4	INITIALE	N		472.619	10875.9	Productif	0	0	0	0			0	0							0
53	97	549	-260468,16+254551,41										M	EOEOSB	B	2	JIN	A	5S	40	MJ24		TRF	M EOEOSB B2JIN A5S 40 MJ24	PHOTOIN	0.318573		4	INITIALE	N		1575.37	64910.9	Productif	0	0	0	0			0	0							0
54	98	586	-262461,69+255681,84	CPR														A	5S	50	RS38		TRF	CPR A5S 50 RS38	PHOTOIN	2.86152		4	INITIALE	N		945.001	28615.2	Productif	0	0	0	0			0	0							0
55	99	587	-256765,80+255534,24	CPR														A	5S	40	MJ24		TRF	CPR A5S 40 MJ24	PHOTOIN	0.544853		4	INITIALE	N		697.054	24781.5	Productif	0	0	0	0			0	0							0
56	100	589	-257236,43+255614,92	CT									R	MLEN	C	5	10	A	7E	63	RE39		TRF	R CT MLEN C510 A7E 63 RE39	PHOTOIN	1.05479		4	INITIALE	N		859.816	10547.9	Productif	0	0	0	0			0	0							0
57	101	594	-257276,34+255520,27	CT		EPC	1994						R	MLEN	C	5	10	A	7E	63	RE39		TRF	REPC1994CT MLEN C510 A7E 63 RE39	GEOPER	2.38918		4	INITIALE	N		611.491	23891.8	Productif	0	0	0	0			0	0							0
58	102	599	-257247,26+255994,52																			EAU	EAU	EAU	PHOTOIN	0.0772561		4	INITIALE	N		131.307	772.561	Improductif	0	0	0	0			0	0							0
59	103	600	-259610,62+255665,17	CT									M	EOBGSB	B	5	10	A	5S	40	MJ24		TRF	M CT EOBGSB B510 A5S 40 MJ24	PHOTOIN	5.73228		4	INITIALE	N		1931.61	57322.8	Productif	0	0	0	0			0	0							0
60	104	604	-260808,54+255890,55			EPC	1992						M	SBRXEO	B	4	30	A	5S	40	RS14		TRF	MEPC1992 SBRXEO B430 A5S 40 RS14	GEOPER	1.80958		4	INITIALE	N		653.829	18095.8	Improductif	0	0	0	0			0	0							0
61	105	605	-261454,88+255892,95			CP							M	SBSBEO	C	3	50	A	5S	50	RS18		TRF	MCP SBSBEO C350 A5S 50 RS18	PHOTOIN	9.12868		4	INITIALE	N		1279.1	91286.8	Productif	0	0	0	0			0	0							0
62	106	626	-259613,78+255126,73	CT									M	RXTOFX	D	5	10	A	7T	50	RC38		TRF	M CT RXTOFX D510 A7T 50 RC38	PHOTOIN	7.23777		4	INITIALE	N		1671.6	72377.7	Productif	0	0	0	0			0	0							0
63	107	627	-259425,41+255216,00	CT									R	RXRX		6	10	A	5S	50	RS18		TRF	R CT RXRX 610 A5S 50 RS18	PHOTOIN	0.7323		4	INITIALE	N		695.221	7323	Improductif	0	0	0	0			0	0							0
64	108	632	-260455,89+255335,32	CPR														A	5S	50	RS38		TRF	CPR A5S 50 RS38	PHOTOIN	3.61459		4	INITIALE	N		826.979	36145.9	Productif	0	0	0	0			0	0							0
65	109	633	-260487,46+255131,65										R	ENEN	B	4	50	A	5S	50	RS37		TRF	R ENEN B450 A5S 50 RS37	PHOTOIN	10.2818		4	INITIALE	N		1857.59	102818	Improductif	0	0	0	0			0	0							0
66	110	643	-261254,09+256228,75										M	EOPESB	B	3	JIR	A	5S	40	MJ24		TRF	M EOPESB B3JIR A5S 40 MJ24	PHOTOIN	16.3749		4	INITIALE	N		2961.95	163749	Productif	0	0	0	0			0	0							0
67	111	645	-260451,42+256309,94			CP							M	SBTOEO	D	4	30	A	5S	40	RS14		TRF	MCP SBTOEO D430 A5S 40 RS14	PHOTOIN	7.6086		4	INITIALE	N		2267.86	76086	Productif	0	0	0	0			0	0							0
68	112	646	-259415,73+256224,07	CT		EPC	1992						R	SBTO	B	5	30	A	5S	40	RS14		TRF	REPC1992CT SBTO B530 A5S 40 RS14	GEOPER	1.21071		4	INITIALE	N		534.917	12107.1	Improductif	0	0	0	0			0	0							0
69	113	648	-259480,18+255569,60															A	5S	50	RS18	LTE	TRF	A5S 50LTERS18	PHOTOIN	5.62715		4	INITIALE	N		1740.36	56271.5	Improductif	0	0	0	0			0	0							0
70	114	713	-259578,08+254692,71	CT									M	FXFNRX		6	10	A	7T	50	RS38		TRF	M CT FXFNRX 610 A7T 50 RS38	PHOTOIN	6.34186		4	INITIALE	N		2764.51	105614	Productif	0	0	0	0			0	0							0
71	115	715	-259778,74+254984,05										R	SBRX	B	4	30	A	5S	40	RS14		TRF	R SBRX B430 A5S 40 RS14	PHOTOIN	9.60207		4	INITIALE	N		2103.46	96020.7	Improductif	0	0	0	0			0	0							0
72	116	716	-262106,96+255075,32										R	SBSB	B	4	30	A	5S	50	MJ28		TRF	R SBSB B430 A5S 50 MJ28	PHOTOIN	0.049511		4	INITIALE	N		1577.69	117277	Improductif	0	0	0	0			0	0							0
73	117	724	-257985,90+255224,90	CT									F	BGFX	C	5	10	A	5S	50	MJ28		TRF	F CT BGFX C510 A5S 50 MJ28	PHOTOIN	3.4143		4	INITIALE	N		1107.01	34143	Productif	0	0	0	0			0	0							0
74	118	725	-258414,20+255185,07										M	EOBGSB	C	4	30	A	5S	40	MJ24		TRF	M EOBGSB C430 A5S 40 MJ24	PHOTOIN	7.10644		4	INITIALE	N		1569.93	71064.4	Productif	0	0	0	0			0	0							0
75	119	728	-259520,36+255393,35	CT		EPC	1999						M	RXTOFX	D	5	10	A	7T	50	RC38		TRF	MEPC1999CT RXTOFX D510 A7T 50 RC38	GEOPER	0.59672		4	INITIALE	N		423.338	5967.2	Productif	0	0	0	0			0	0							0
76	120	741	-261251,72+254854,72	CT									M	SBRXFX	A	5	10	A	5S	40	MJ24		TRF	M CT SBRXFX A510 A5S 40 MJ24	PHOTOIN	1.49168		4	INITIALE	N		895.443	53921.3	Productif	0	0	0	0			0	0							0
77	121	742	-260603,61+254784,15										R	EPSB	A	3	50	A	5S	40	RS54		TRF	R EPSB A350 A5S 40 RS54	PHOTOIN	3.65215		4	INITIALE	N		1464.22	67556	Improductif	0	0	0	0			0	0							0
78	122	743	-258532,56+254806,98			CPC	1995						M	EOBGSB	D	3	50	A	5S	50	MJ28		TRF	MCPC1995 EOBGSB D350 A5S 50 MJ28	GEOPER	0.893096		4	INITIALE	N		547.294	11708	Productif	0	0	0	0			0	0							0
79	123	747	-259950,18+254866,34			EPC	1992						R	SBRX	B	4	30	A	5S	40	RS14		TRF	REPC1992 SBRX B430 A5S 40 RS14	GEOPER	0.377376		4	INITIALE	N		497.239	3773.76	Improductif	0	0	0	0			0	0							0
80	124	757	-257603,68+255412,59			CP							R	MLML	C	3	50	A	5S	50	RS38		TRF	RCP MLML C350 A5S 50 RS38	PHOTOIN	9.51069		4	INITIALE	N		2433.07	95106.9	Productif	0	0	0	0			0	0							0
81	125	758	-259962,45+255796,79			CP							M	SBSBEO	D	4	30	A	5S	40	MJ24		TRF	MCP SBSBEO D430 A5S 40 MJ24	PHOTOIN	5.27059		4	INITIALE	N		1312.06	52705.9	Productif	0	0	0	0			0	0							0
82	126	760	-257619,84+255230,33			CP							R	ENML	B	4	30	A	5S	50	RE37		TRF	RCP ENML B430 A5S 50 RE37	PHOTOIN	6.5578		4	INITIALE	N		1214.2	65798.7	Improductif	0	0	0	0			0	0							0
83	130	813	-257207,15+256077,52	CT									F	FXFX		6	10	A	5S	40	MJ24		TRF	F CT FXFX 610 A5S 40 MJ24	PHOTOIN	0.487922		4	INITIALE	N		360.449	4879.22	Productif	0	0	0	0			0	0							0
84	131	836	-257680,13+255755,31										M	EOEOSB	B	2	JIN	B	5S	30	MJ11		TRF	M EOEOSB B2JIN B5S 30 MJ11	PHOTOIN	12.378		4	INITIALE	N		2278.98	123780	Productif	0	0	0	0			0	0							0
85	132	837	-262961,96+256135,74			CP							M	EOEOPB	C	2	JIN	A	9S	30	MJ11		TRF	MCP EOEOPB C2JIN A9S 30 MJ11	PHOTOIN	3.50898		4	INITIALE	N		780.789	35089.8	Productif	0	0	0	0			0	0							0
86	133	840	-257147,72+255910,61										R	MLML	C	4	30	A	5S	50	RS38		TRF	R MLML C430 A5S 50 RS38	PHOTOIN	1.40282		4	INITIALE	N		656.879	14028.2	Productif	0	0	0	0			0	0							0
87	134	843	-259814,38+254952,91	CT									R	RXRX		6	10	A	5S	40	RS14		TRF	R CT RXRX 610 A5S 40 RS14	PHOTOIN	0.879815		4	INITIALE	N		760.866	8798.15	Improductif	0	0	0	0			0	0							0
88	135	844	-258042,08+254919,96	P	1997			EN					R	EN				A	5S	50	MJ28		TRF	R P 1997EN A5S 50 MJ28	AMALIG	1.31902		4	INITIALE	N		748.923	27399.9	Improductif	0	0	0	0			0	0							0
89	136	845	-259800,66+255037,74	CT		EPC	1992						R	RXRX		6	10	A	5S	40	RS14		TRF	REPC1992CT RXRX 610 A5S 40 RS14	GEOPER	0.495966		4	INITIALE	N		301.737	4959.66	Improductif	0	0	0	0			0	0							0
90	137	891	-260955,81+255238,92	CPR														A	5S	40	MJ14		TRF	CPR A5S 40 MJ14	PHOTOIN	5.51799		4	INITIALE	N		1193.24	55179.9	Productif	0	0	0	0			0	0							0
91	138	893	-261797,82+255292,62										F	EOEO	B	3	50	A	5S	40	MJ14		TRF	F EOEO B350 A5S 40 MJ14	PHOTOIN	9.11006		4	INITIALE	N		1691.36	113260	Productif	0	0	0	0			0	0							0
92	139	922	-260747,28+256232,61			EPC	1992						M	SBRXEO	B	4	30	A	5S	40	RS14		TRF	MEPC1992 SBRXEO B430 A5S 40 RS14	GEOPER	0.254975		4	INITIALE	N		354.151	2549.75	Improductif	0	0	0	0			0	0							0
93	140	923	-259330,87+256186,72			EPC	1993						F	EOBG	B	4	30	A	5S	40	MJ24		TRF	FEPC1993 EOBG B430 A5S 40 MJ24	GEOPER	0.417389		4	INITIALE	N		300.577	4173.89	Productif	0	0	0	0			0	0							0
94	141	974	-259214,88+254569,09	CPR														A	5S	50	RS38		TRF	CPR A5S 50 RS38	PHOTOIN	3.62362		4	INITIALE	N		1739.46	79929.8	Productif	0	0	0	0			0	0							0
95	142	976	-259950,76+254816,47	CT		EPC	1992						R	RXRX		6	10	A	5S	40	RS14		TRF	REPC1992CT RXRX 610 A5S 40 RS14	GEOPER	0.476143		4	INITIALE	N		313.448	4761.43	Improductif	0	0	0	0			0	0							0
96	143	1000	-262748,01+255897,05																			EAU	EAU	EAU	PHOTOIN	0.222657		4	INITIALE	N		213.417	2226.57	Improductif	0	0	0	0			0	0							0
97	144	1006	-257600,62+255109,74	P	1996			EN					M	BGEN	C	5	10	A	5S	50	MJ28		TRF	M P 1996BGEN C510 A5S 50 MJ28	AMALIG	0.641906		4	INITIALE	N		491.123	10963.7	Productif	0	0	0	0			0	0							0
98	145	1026	-260040,52+255400,83										R	TOSB	C	4	JIN	A	5S	40	RS14		TRF	R TOSB C4JIN A5S 40 RS14	PHOTOIN	9.00241		4	INITIALE	N		1950.87	90024.1	Productif	0	0	0	0			0	0							0
99	146	1028	-261778,11+255678,43										M	EOEOSB	B	2	JIN	A	5S	40	MJ24		TRF	M EOEOSB B2JIN A5S 40 MJ24	PHOTOIN	10.0908		4	INITIALE	N		1740.87	100908	Productif	0	0	0	0			0	0							0
100	147	1159	-259924,04+254453,29										M	SBRXEO	C	3	JIR	A	5S	40	MJ24		TRF	M SBRXEO C3JIR A5S 40 MJ24	PHOTOIN	0.0617741		4	INITIALE	N		1312.88	70166.5	Productif	0	0	0	0			0	0							0
101	148	1179	-260257,89+255232,52			CP							M	EOEOSB	C	3	50	A	5S	40	MJ24		TRF	MCP EOEOSB C350 A5S 40 MJ24	PHOTOIN	16.6735		4	INITIALE	N		3162.14	166735	Productif	0	0	0	0			0	0							0
102	153	1378	-262805,41+256174,06	CT									F	FXFX		6	10	A	5S	53	MF18		TRF	F CT FXFX 610 A5S 53 MF18	PHOTOIN	2.15384		4	INITIALE	N		600.646	21538.4	Productif	0	0	0	0			0	0							0
103	154	1433	-261539,95+256055,19										M	FIEOSB	B	4	30	A	5S	40	MJ24		TRF	M FIEOSB B430 A5S 40 MJ24	PHOTOIN	10.6007		4	INITIALE	N		2658.62	106007	Productif	0	0	0	0			0	0							0
104	155	1437	-257411,89+254994,74										R	ENML	B	4	30	A	5S	50	RE37		TRF	R ENML B430 A5S 50 RE37	PHOTOIN	7.19192		4	INITIALE	N		4926.96	252145	Improductif	0	0	0	0			0	0							0
105	156	1439	-262990,68+255657,09										R	SBRX	B	4	30	A	5S	50	RS38		TRF	R SBRX B430 A5S 50 RS38	PHOTOIN	0.091431		4	INITIALE	N		1767.83	99908.3	Improductif	0	0	0	0			0	0							0
106	157	1505	-259302,28+255578,66	CT		EPC	1999						R	MLRX	C	5	10	A	5S	53	RS38		TRF	REPC1999CT MLRX C510 A5S 53 RS38	GEOPER	2.85491		4	INITIALE	N		797.951	28549.1	Productif	0	0	0	0			0	0							0
107	158	1506	-259848,31+255556,99	CPR														A	5S	40	RS14		TRF	CPR A5S 40 RS14	PHOTOIN	4.09302		4	INITIALE	N		1230.33	40930.2	Productif	0	0	0	0			0	0							0
108	159	1589	-258595,48+255155,16	CPR	1994							TM	M	SBSBEO	C	3	50	A	5S	40	MJ24		TRF	M CPR1994SBSBEOTMC350 A5S 40 MJ24	GEOPER	0.911216		4	INITIALE	N		422.376	9112.16	Productif	0	0	0	0			0	0							0
109	160	1592	-257950,60+255111,13	CT		EPC	2004						F	BGFX	C	5	10	A	5S	50	MJ28		TRF	FEPC2004CT BGFX C510 A5S 50 MJ28	GEOPER	0.352836		4	INITIALE	N		293.087	3528.36	Productif	0	0	0	0			0	0							0
110	161	1593	-259564,75+255160,79	CT		EPC	1999						M	RXTOFX	D	5	10	A	7T	50	RC38		TRF	MEPC1999CT RXTOFX D510 A7T 50 RC38	GEOPER	1.54615		4	INITIALE	N		476.304	15461.5	Productif	0	0	0	0			0	0							0
111	162	1599	-259329,59+256243,34	CT									R	SBTO	B	5	30	A	5S	40	RS14		TRF	R CT SBTO B530 A5S 40 RS14	PHOTOIN	2.71683		4	INITIALE	N		2287.67	27168.3	Improductif	0	0	0	0			0	0							0
112	163	1601	-259148,27+256538,73	CT		EPC	1997						R	SBTO	B	5	30	A	5S	40	RS14		TRF	REPC1997CT SBTO B530 A5S 40 RS14	GEOPER	0.565111		4	INITIALE	N		447.128	5651.11	Improductif	0	0	0	0			0	0							0
113	164	1603	-257239,46+255782,02	CT									F	FXFX		6	10	A	5S	40	MJ24		TRF	F CT FXFX 610 A5S 40 MJ24	PHOTOIN	4.22653		4	INITIALE	N		2213.32	42265.3	Productif	0	0	0	0			0	0							0
114	165	1622	-256274,82+256182,02	CT									M	SBRXFX	C	5	10	A	5S	50	RS38		TRF	M CT SBRXFX C510 A5S 50 RS38	PHOTOIN	10.2826		4	INITIALE	N		2249.47	142341	Productif	0	0	0	0			0	0							0
115	166	1628	-261558,09+254837,75										M	SBSBEO	B	3	50	A	5S	40	MJ24		TRF	M SBSBEO B350 A5S 40 MJ24	PHOTOIN	2.78839		4	INITIALE	N		2284.85	133237	Productif	0	0	0	0			0	0							0
116	169	1705	-259805,99+256242,95										M	SBEPEO	B	3	50	A	5S	40	MJ24		TRF	M SBEPEO B350 A5S 40 MJ24	PHOTOIN	19.4054		4	INITIALE	N		3093.1	194054	Productif	0	0	0	0			0	0							0
117	170	1708	-262119,17+256490,56	CPR														A	5S	50	RS37		TRF	CPR A5S 50 RS37	PHOTOIN	4.19341		4	INITIALE	N		1510.59	41934.1	Productif	0	0	0	0			0	0							0
118	171	1710	-259516,70+256416,62			EPC	1993						R	SBSB	B	4	30	A	5S	40	RS14		TRF	REPC1993 SBSB B430 A5S 40 RS14	GEOPER	2.90849		4	INITIALE	N		757.353	29084.9	Improductif	0	0	0	0			0	0							0
119	172	1712	-260411,79+255967,78										F	EOBG	B	3	30	A	5S	40	MJ24		TRF	F EOBG B330 A5S 40 MJ24	PHOTOIN	7.63902		4	INITIALE	N		1408	76390.2	Productif	0	0	0	0			0	0							0
120	173	1713	-259219,19+256058,42			EPC	1994						F	EOBG	B	4	30	A	5S	40	MJ24		TRF	FEPC1994 EOBG B430 A5S 40 MJ24	GEOPER	0.306004		4	INITIALE	N		277.223	3060.04	Productif	0	0	0	0			0	0							0
121	174	1810	-260584,01+255980,18										M	SBRXEO	B	4	30	A	5S	40	RS14		TRF	M SBRXEO B430 A5S 40 RS14	PHOTOIN	12.4913		4	INITIALE	N		3529.18	124913	Improductif	0	0	0	0			0	0							0
122	175	1825	-262032,15+255933,58			CP							R	TOSB	C	4	JIN	A	7T	50	RC38		TRF	RCP TOSB C4JIN A7T 50 RC38	PHOTOIN	16.3787		4	INITIALE	N		2579.2	165150	Productif	0	0	0	0			0	0							0
123	176	1826	-261091,15+255707,98			CP							M	EOEOSB	C	3	50	A	5S	40	MJ14		TRF	MCP EOEOSB C350 A5S 40 MJ14	PHOTOIN	7.95334		4	INITIALE	N		1658.45	79533.4	Productif	0	0	0	0			0	0							0
124	177	1828	-257232,77+255811,69	P	1997			EN					M	FXEN		6	10	A	5S	40	MJ24		TRF	M P 1997FXEN 610 A5S 40 MJ24	AMALIG	0.34921		4	INITIALE	N		307.713	3492.1	Productif	0	0	0	0			0	0							0
125	178	1830	-260899,57+255878,48	CT		EPC	1992						R	SBTO	B	5	10	A	5S	40	RS14		TRF	REPC1992CT SBTO B510 A5S 40 RS14	GEOPER	2.65191		4	INITIALE	N		828.726	26519.1	Improductif	0	0	0	0			0	0							0
126	179	1848	-260144,68+255809,56										M	EOBGSB	A	3	50	A	5S	40	MJ14		TRF	M EOBGSB A350 A5S 40 MJ14	PHOTOIN	12.4227		4	INITIALE	N		2659.59	124227	Productif	0	0	0	0			0	0							0
127	180	1851	-260118,69+256287,44	CT									F	EOBG	B	5	10	A	5S	40	MJ24		TRF	F CT EOBG B510 A5S 40 MJ24	PHOTOIN	4.65326		4	INITIALE	N		1192.96	46532.6	Productif	0	0	0	0			0	0							0
128	181	1852	-259354,09+256400,76			EPC	1991						R	SBSB	B	4	30	A	5S	40	RS14		TRF	REPC1991 SBSB B430 A5S 40 RS14	GEOPER	1.14105		4	INITIALE	N		466.62	11410.5	Improductif	0	0	0	0			0	0							0
129	182	1853	-259589,21+256444,54			EPC	1992						R	SBSB	B	4	30	A	5S	40	RS14		TRF	REPC1992 SBSB B430 A5S 40 RS14	GEOPER	0.154236		4	INITIALE	N		227.288	1542.36	Improductif	0	0	0	0			0	0							0
130	183	1854	-260828,76+256429,21	CT									R	SBTO	B	5	10	A	5S	40	RS14		TRF	R CT SBTO B510 A5S 40 RS14	PHOTOIN	2.57166		4	INITIALE	N		805.364	25716.6	Improductif	0	0	0	0			0	0							0
131	184	1856	-257429,14+256313,83	CPR	1994								M	EOEOSB	B	3	JIR	A	5S	40	MJ24		TRF	M CPR1994EOEOSB B3JIR A5S 40 MJ24	GEOPER	0.472466		4	INITIALE	N		310.035	4724.66	Productif	0	0	0	0			0	0							0
132	185	1859	-257161,72+256315,51																			EAU	EAU	EAU	PHOTOIN	0.111589		4	INITIALE	N		158.027	1115.89	Improductif	0	0	0	0			0	0							0
133	186	1861	-259273,65+255007,58	CT									R	MLRX	C	5	10	A	5S	53	RS38		TRF	R CT MLRX C510 A5S 53 RS38	PHOTOIN	4.68418		4	INITIALE	N		1524.44	46841.8	Productif	0	0	0	0			0	0							0
134	187	1862	-258999,07+254966,26										R	RXML	C	4	30	A	5S	50	RS38		TRF	R RXML C430 A5S 50 RS38	PHOTOIN	13.0295		4	INITIALE	N		3072.05	134580	Productif	0	0	0	0			0	0							0
135	188	1863	-258333,00+255269,12	CPR	1994								M	EOBGSB	C	4	30	A	5S	40	MJ24		TRF	M CPR1994EOBGSB C430 A5S 40 MJ24	GEOPER	1.67075		4	INITIALE	N		633.407	16707.5	Productif	0	0	0	0			0	0							0
136	189	1879	-260260,24+255701,83										F	EOEO	A	3	50	B	1A	30	FE22		TRF	F EOEO A350 B1A 30 FE22	PHOTOIN	8.33667		4	INITIALE	N		1908.88	83366.7	Productif	0	0	0	0			0	0							0
137	190	1881	-259603,74+255953,66	CT		EPC	1992						R	SBTO	B	5	30	A	5S	40	RS14		TRF	REPC1992CT SBTO B530 A5S 40 RS14	GEOPER	0.441816		4	INITIALE	N		299.592	4418.16	Improductif	0	0	0	0			0	0							0
138	191	1882	-257467,30+255902,17																			ILE	ILE	ILE	PHOTOIN	0.0136305		4	INITIALE	N		43.1866	136.305	Improductif	0	0	0	0			0	0							0
139	192	1884	-257388,20+255839,55	P	1997			EN					M	FXEN		6	10	A	5S	40	MJ24		TRF	M P 1997FXEN 610 A5S 40 MJ24	AMALIG	0.665791		4	INITIALE	N		337.277	6657.91	Productif	0	0	0	0			0	0							0
140	193	1887	-261030,57+254809,36										R	SBSB	B	4	30	A	5S	40	MJ24		TRF	R SBSB B430 A5S 40 MJ24	PHOTOIN	4.14668		4	INITIALE	N		1663.88	100503	Improductif	0	0	0	0			0	0							0
141	194	1888	-258746,18+254828,85	P	1995			EU	EN				R	EUEN				A	5S	50	MJ28		TRF	R P 1995EUEN A5S 50 MJ28	AMALIG	0.737777		4	INITIALE	N		385.369	7377.77	Improductif	0	0	0	0			0	0							0
142	195	1889	-259758,11+254754,29	CT									R	RXRX		6	10	A	5S	40	RS14		TRF	R CT RXRX 610 A5S 40 RS14	PHOTOIN	4.14662		4	INITIALE	N		1758.65	42055.5	Improductif	0	0	0	0			0	0							0
143	196	1890	-259804,40+254875,17	CT		EPC	1992						R	RXRX		6	10	A	5S	40	RS14		TRF	REPC1992CT RXRX 610 A5S 40 RS14	GEOPER	1.12125		4	INITIALE	N		480.913	11212.5	Improductif	0	0	0	0			0	0							0
144	197	1907	-257285,65+255371,27	CT		EPC	1996						R	MLEN	C	5	10	A	7E	63	RE39		TRF	REPC1996CT MLEN C510 A7E 63 RE39	GEOPER	1.81063		4	INITIALE	N		538.99	18106.3	Productif	0	0	0	0			0	0							0
145	198	1910	-258218,22+255213,23			CP							M	SBMLEO	C	3	50	A	5S	50	RS38		TRF	MCP SBMLEO C350 A5S 50 RS38	PHOTOIN	7.46069		4	INITIALE	N		1276.08	74606.9	Productif	0	0	0	0			0	0							0
146	199	1911	-260052,58+255483,79	CPR														A	5S	40	RS14		TRF	CPR A5S 40 RS14	PHOTOIN	1.09252		4	INITIALE	N		452.593	10925.2	Productif	0	0	0	0			0	0							0
147	200	1925	-259310,52+256369,43	CT		EPC	1991						R	SBEN	C	5	10	A	7T	50	RS38		TRF	REPC1991CT SBEN C510 A7T 50 RS38	GEOPER	1.48664		4	INITIALE	N		743.575	14866.4	Productif	0	0	0	0			0	0							0
148	201	1927	-259006,26+256448,93	CPR	1992								M	SBTOEO	B	5	10	A	5S	40	RS14		TRF	M CPR1992SBTOEO B510 A5S 40 RS14	GEOPER	2.54472		4	INITIALE	N		944.118	25447.2	Improductif	0	0	0	0			0	0							0
149	202	1949	-258399,45+256256,17	CPR														A	7T	50	RS38		TRF	CPR A7T 50 RS38	PHOTOIN	5.55527		4	INITIALE	N		1241.89	55552.7	Productif	0	0	0	0			0	0							0
150	203	1952	-262588,98+256098,55			CP							R	RXEP	B	3	50	A	5S	40	RS54		TRF	RCP RXEP B350 A5S 40 RS54	PHOTOIN	15.4324		4	INITIALE	N		2587.15	154324	Improductif	0	0	0	0			0	0							0
151	204	1954	-258069,49+255852,22			EPC	1995						R	SBTO	C	4	30	A	5S	40	RS14		TRF	REPC1995 SBTO C430 A5S 40 RS14	GEOPER	4.09493		4	INITIALE	N		808.236	40949.3	Productif	0	0	0	0			0	0							0
152	205	1973	-257468,58+255885,08																			EAU	EAU	EAU	PHOTOIN	0.155843		4	INITIALE	N		211.41	1558.43	Improductif	0	0	0	0			0	0							0
153	206	1974	-260357,06+255896,57										R	SBEP	C	4	30	A	5S	40	RS54		TRF	R SBEP C430 A5S 40 RS54	PHOTOIN	5.7542		4	INITIALE	N		1437.47	57542	Productif	0	0	0	0			0	0							0
154	207	1975	-259308,82+255925,46	CT									R	SBTO	B	5	30	A	5S	40	RS14		TRF	R CT SBTO B530 A5S 40 RS14	PHOTOIN	0.520885		4	INITIALE	N		576.485	5208.85	Improductif	0	0	0	0			0	0							0
155	208	1976	-261796,24+255941,59										M	SBENEO	B	4	50	A	7T	50	RS38		TRF	M SBENEO B450 A7T 50 RS38	PHOTOIN	9.98218		4	INITIALE	N		1426.72	99821.8	Improductif	0	0	0	0			0	0							0
156	209	1999	-256677,42+255809,72										R	ENEN	C	3	50	A	5S	50	RS38		TRF	R ENEN C350 A5S 50 RS38	PHOTOIN	6.48419		4	INITIALE	N		1987.61	64841.9	Productif	0	0	0	0			0	0							0
157	210	2000	-263310,31+256719,02																			EAU	EAU	EAU	PHOTOIN	0.067672		4	INITIALE	N		104.473	676.72	Improductif	0	0	0	0			0	0							0
158	211	2001	-259258,15+256359,80	CT		EPC	1991						R	SBTO	B	5	30	A	5S	40	RS14		TRF	REPC1991CT SBTO B530 A5S 40 RS14	GEOPER	1.26033		4	INITIALE	N		831.229	12603.3	Improductif	0	0	0	0			0	0							0
159	212	2002	-257661,35+256301,48										M	SBEPEO	B	2	JIN	A	5S	40	MJ24		TRF	M SBEPEO B2JIN A5S 40 MJ24	PHOTOIN	4.85694		4	INITIALE	N		942.67	48569.4	Productif	0	0	0	0			0	0							0
160	213	2006	-259234,93+254848,61										R	MLML	C	4	30	A	5S	50	RS38		TRF	R MLML C430 A5S 50 RS38	PHOTOIN	4.80783		4	INITIALE	N		1604.85	56874.1	Productif	0	0	0	0			0	0							0
161	214	2007	-259617,69+254827,45	CPR														A	5S	40	RS14		TRF	CPR A5S 40 RS14	PHOTOIN	2.00333		4	INITIALE	N		696.843	20033.3	Productif	0	0	0	0			0	0							0
162	215	2008	-258247,32+254605,88			CP							M	EOBGSB	D	3	50	A	5S	50	MJ28		TRF	MCP EOBGSB D350 A5S 50 MJ28	PHOTOIN	0.409301		4	INITIALE	N		1562.27	57357.1	Productif	0	0	0	0			0	0							0
163	216	2011	-258314,03+254717,04			CPC	1995						M	EOBGSB	D	3	50	A	5S	50	MJ28		TRF	MCPC1995 EOBGSB D350 A5S 50 MJ28	GEOPER	0.525		4	INITIALE	N		888.421	19886.6	Productif	0	0	0	0			0	0							0
164	217	2025	-263152,76+256530,15										R	SBEP	B	2	JIN	A	5S	40	RS54		TRF	R SBEP B2JIN A5S 40 RS54	PHOTOIN	17.1811		4	INITIALE	N		2594.74	195052	Improductif	0	0	0	0			0	0							0
165	218	2028	-259543,27+255882,61	CT									R	SBTO	B	5	30	A	5S	40	RS14		TRF	R CT SBTO B530 A5S 40 RS14	PHOTOIN	1.01015		4	INITIALE	N		975.791	10101.5	Improductif	0	0	0	0			0	0							0
166	219	2029	-258109,33+255974,41	CPR	1994								R	SBTO	C	4	30	A	5S	40	RS14		TRF	R CPR1994SBTO C430 A5S 40 RS14	GEOPER	0.342287		4	INITIALE	N		356.913	3422.87	Productif	0	0	0	0			0	0							0
167	220	2030	-257997,04+255972,38	CPR	1994								R	SBTO	C	4	30	A	5S	40	RS14		TRF	R CPR1994SBTO C430 A5S 40 RS14	GEOPER	0.18366		4	INITIALE	N		221.397	1836.6	Productif	0	0	0	0			0	0							0
168	221	2033	-260112,08+254851,81	CPR														A	5S	40	MJ24		TRF	CPR A5S 40 MJ24	PHOTOIN	3.19592		4	INITIALE	N		934.269	31959.2	Productif	0	0	0	0			0	0							0
169	222	2034	-258568,20+254627,61			CP							M	EOBGSB	D	3	50	A	5S	50	MJ28		TRF	MCP EOBGSB D350 A5S 50 MJ28	PHOTOIN	2.74037		4	INITIALE	N		2474.49	80936.4	Productif	0	0	0	0			0	0							0
170	223	2053	-260148,97+255001,88															A	5S	40	MJ24	LTE	TRF	A5S 40LTEMJ24	PHOTOIN	21.7353		4	INITIALE	N		5611.64	323883	Improductif	0	0	0	0			0	0							0
171	224	2054	-257445,73+255719,03										M	SBRXEO	C	4	30	A	5S	40	MJ24		TRF	M SBRXEO C430 A5S 40 MJ24	PHOTOIN	4.91228		4	INITIALE	N		1356.51	49122.8	Productif	0	0	0	0			0	0							0
172	225	2056	-262368,57+256004,18	CT									F	FXFX		6	10	A	5S	50	MJ28		TRF	F CT FXFX 610 A5S 50 MJ28	PHOTOIN	4.99139		4	INITIALE	N		1117.37	49913.9	Productif	0	0	0	0			0	0							0
173	226	2057	-258325,28+255486,41	CPR	1994							TM	M	SBSBEO	C	3	50	A	5S	40	MJ24		TRF	M CPR1994SBSBEOTMC350 A5S 40 MJ24	GEOPER	1.24088		4	INITIALE	N		460.525	12408.8	Productif	0	0	0	0			0	0							0
174	227	2058	-262665,01+255438,28										M	SBEPEO	B	3	50	A	5S	40	MJ24		TRF	M SBEPEO B350 A5S 40 MJ24	PHOTOIN	3.11684		4	INITIALE	N		2792.18	196744	Productif	0	0	0	0			0	0							0
175	228	2060	-259444,48+255406,87	CT		EPC	1999						R	RXRX		6	10	A	5S	50	RS18		TRF	REPC1999CT RXRX 610 A5S 50 RS18	GEOPER	3.71587		4	INITIALE	N		891.035	37158.7	Improductif	0	0	0	0			0	0							0
176	229	2082	-261339,19+255242,95										F	EOES	A	2	JIN	A	1A	40	FE25		TRF	F EOES A2JIN A1A 40 FE25	PHOTOIN	34.8627		4	INITIALE	N		4907.03	398755	Productif	0	0	0	0			0	0							0
177	230	2085	-262047,67+254556,32										F	EOBG	A	3	30	A	5S	40	MJ14		TRF	F EOBG A330 A5S 40 MJ14	PHOTOIN	0.11582		4	INITIALE	N		2736.88	162931	Productif	0	0	0	0			0	0							0
178	231	2118	-259410,01+254866,22	CPR		EPC	1992						M	FXFNRX		6	10	A	7T	50	RS38		TRF	MEPC1992CPR FXFNRX 610 A7T 50 RS38	GEOPER	1.15594		4	INITIALE	N		647.598	11559.4	Productif	0	0	0	0			0	0							0
179	232	2302	-257250,41+256427,75			DEG	2006											B	5S	30	MJ11		TRF	DEG2006 B5S 30 MJ11	AMALIR	0.830587		4	INITIALE	N	2006	565.797	8305.87	Improductif	0	0	0	0			0	0							0
180	233	2303	-257308,96+256465,56															B	5S	30	MJ11	NF	TRF	B5S 30NF MJ11	PHOTOIN	0.0838383		4	INITIALE	N		240.238	838.383	Improductif	0	0	0	0			0	0							0
181	234	2304	-257163,05+256409,12															B	5S	30	MJ11	NF	TRF	B5S 30NF MJ11	PHOTOIN	1.61131		4	INITIALE	N		813.158	16113.1	Improductif	0	0	0	0			0	0							0
182	235	2349	-257303,50+256495,47			DEG	2006						F	EOES	A	2	JIN	B	5S	30	FE21		TRF	FDEG2006 EOES A2JIN B5S 30 FE21	AMALIR	0.051044		4	INITIALE	N	2006	171.293	510.44	Productif	0	0	0	0			0	0							0
183	237	2367	-257048,56+256132,28	P	1995			EN					R	EN				B	5S	30	MJ11		TRF	R P 1995EN B5S 30 MJ11	AMALIG	1.09012		4	INITIALE	N		540.443	10901.2	Improductif	0	0	0	0			0	0							0
184	238	2368	-256920,03+256286,88	P	1995			EN					R	EN				B	5S	30	MJ11		TRF	R P 1995EN B5S 30 MJ11	AMALIG	1.48685		4	INITIALE	N		1286.72	14868.5	Improductif	0	0	0	0			0	0							0
185	239	2369	-257015,44+256251,28	P	1995	DEG	2007	EN					R	EN				B	5S	30	MJ11		TRF	RDEG2007P 1995EN B5S 30 MJ11	AMALIR	3.10699		4	INITIALE	N	2007	967.962	31069.9	Improductif	0	0	0	0			0	0							0
186	241	2503	-256788,96+255733,74	CT									R	RXML	C	5	10	A	5S	50	RS38		TRF	R CT RXML C510 A5S 50 RS38	PHOTOIN	13.5665		4	INITIALE	N		3279.48	138302	Productif	0	0	0	0			0	0							0
187	-1	0	-260795,43+264395,36										R	ENEN	B	3	50	A	7T	60	RS38		TRF	R ENEN B350 A7T 60 RS38	PHOTOIN	4.92264		4	INITIALE	N		0	0	Improductif	0	0	0	0			0	0							0
188	-1	0	-258876,73+264601,52	P	1990			EB					R	EB	B	5	10	B	1BF	30	MJ11		TRF	R P 1990EB B510 B1BF 30 MJ11	AMALIG	0.794682		4	INITIALE	N		0	0	Improductif	0	0	0	0			0	0							0
189	-1	0	-259440,90+264517,29										R	SBRX	B	3	JIN	A	5S	40	RS14		TRF	R SBRX B3JIN A5S 40 RS14	PHOTOIN	12.632		4	INITIALE	N		0	0	Improductif	0	0	0	0			0	0							0
190	-1	0	-260189,29+264493,99										M	TOSBEO	B	4	JIN	A	5S	50	RS18		TRF	M TOSBEO B4JIN A5S 50 RS18	PHOTOIN	17.6312		4	INITIALE	N		0	0	Improductif	0	0	0	0			0	0							0
191	-1	0	-259591,04+264263,18	P		EPC	1995	RZ					R	RZ		6	10	A	5S	40	RS14		TRF	REPC1995P RZ 610 A5S 40 RS14	GEOPER	0.52444		4	INITIALE	N		0	0	Improductif	0	0	0	0			0	0							0
192	-1	0	-260120,51+264148,62			CPC	2000						M	EOEOSB	B	2	JIN	A	5S	40	MJ24		TRF	MCPC2000 EOEOSB B2JIN A5S 40 MJ24	GEOPER	1.59689		4	INITIALE	N		0	0	Productif	0	0	0	0			0	0							0
193	-1	0	-260281,12+264775,32										M	RXPUEO	B	2	VIN	A	5S	40	RT14		TRF	M RXPUEO B2VIN A5S 40 RT14	PHOTOIN	0.010591		4	INITIALE	N		0	0	Improductif	0	0	0	0			0	0							0
194	-1	0	-260559,76+264320,64										F	PEEO	B	1	50	B	6S	30	MJ11		TRF	F PEEO B150 B6S 30 MJ11	PHOTOIN	10.0712		4	INITIALE	N		0	0	Productif	0	0	0	0			0	0							0
195	-1	0	-257531,72+264231,87															B	1A	30	MJ12	AF	TRF	B1A 30AF MJ12	PHOTOIN	0.730003		4	INITIALE	N		0	0	Improductif	0	0	0	0			0	0							0
196	-1	0	-259706,73+264244,51	P		EPC	1995	RZ					R	RZ		6	10	A	5S	40	RS14		TRF	REPC1995P RZ 610 A5S 40 RS14	GEOPER	2.54645		4	INITIALE	N		0	0	Improductif	0	0	0	0			0	0							0
197	-1	0	-259160,67+264669,89										M	EOBJSB	B	2	JIR	B	1BF	30	MJ11		TRF	M EOBJSB B2JIR B1BF 30 MJ11	PHOTOIN	5.45782		4	INITIALE	N		0	0	Productif	0	0	0	0			0	0							0
198	-1	0	-258860,93+264228,93	FR														A	5S	40	MJ24		TRF	FR A5S 40 MJ24	PHOTOIN	2.08081		4	INITIALE	N		0	0	Productif	0	0	0	0			0	0							0
199	-1	0	-259669,25+264129,44	P				RZ					R	RZ		6	10	A	5S	40	RS14		TRF	R P RZ 610 A5S 40 RS14	PHOTOIN	3.41262		4	INITIALE	N		0	0	Improductif	0	0	0	0			0	0							0
200	-1	0	-259014,95+264380,64										M	SBRXEO	B	3	JIN	A	5S	40	RS14		TRF	M SBRXEO B3JIN A5S 40 RS14	PHOTOIN	4.20491		4	INITIALE	N		0	0	Improductif	0	0	0	0			0	0							0
201	-1	0	-259703,11+264404,23	P		EPC	1995	RZ					R	RZ		6	10	A	5S	40	RS14		TRF	REPC1995P RZ 610 A5S 40 RS14	GEOPER	2.19603		4	INITIALE	N		0	0	Improductif	0	0	0	0			0	0							0
202	-1	0	-258839,06+264360,74	P	1999			EB					R	EB				A	5S	40	MJ24		TRF	R P 1999EB A5S 40 MJ24	AMALIG	2.37663		4	INITIALE	N		0	0	Improductif	0	0	0	0			0	0							0
203	-1	0	-258483,70+261966,80										R	MLEN	B	3	50	A	7T	60	RS38		TRF	R MLEN B350 A7T 60 RS38	PHOTOIN	13.9995		4	INITIALE	N		0	0	Improductif	0	0	0	0			0	0							0
204	-1	0	-258244,75+261195,15															A	7E	60	RE39	DH	TRF	A7E 60DH RE39	PHOTOIN	16.9375		4	INITIALE	N		0	0	Productif	0	0	0	0			0	0							0
205	-1	0	-260742,61+261453,14										R	EPPB	A	3	50	A	6S	40	RS54		TRF	R EPPB A350 A6S 40 RS54	PHOTOIN	7.34038		4	INITIALE	N		0	0	Improductif	0	0	0	0			0	0							0
206	-1	0	-257882,42+259704,21															A	3AN	40	FO14	AF	TRF	A3AN 40AF FO14	PHOTOIN	4.40016		4	INITIALE	N		0	0	Improductif	0	0	0	0			0	0							0
207	-1	0	-264795,58+259860,93										M	SBSBEO	C	4	30	A	5S	40	MJ14		TRF	M SBSBEO C430 A5S 40 MJ14	PHOTOIN	2.07951		4	INITIALE	N		0	0	Productif	0	0	0	0			0	0							0
208	-1	0	-258913,65+259254,66																			EAU	EAU	EAU	PHOTOIN	0.181385		4	INITIALE	N		0	0	Improductif	0	0	0	0			0	0							0
209	-1	0	-261707,92+257675,91			EPC	2002						R	SBRX	B	4	30	A	5S	40	RS14		TRF	REPC2002 SBRX B430 A5S 40 RS14	GEOPER	0.867566		4	INITIALE	N		0	0	Improductif	0	0	0	0			0	0							0
210	-1	0	-260259,35+257341,88	CT		EPC	1994						M	SBSBFX	C	5	30	A	5S	50	MJ28		TRF	MEPC1994CT SBSBFX C530 A5S 50 MJ28	GEOPER	6.30928		4	INITIALE	N		0	0	Productif	0	0	0	0			0	0							0
211	-1	0	-260354,47+257666,38	P	1988			PB	EV				M	PBEVFX	C	5	30	A	5S	50	MJ28		TRF	M P 1988PBEVFX C530 A5S 50 MJ28	AMALIG	0.139478		4	INITIALE	N		0	0	Productif	0	0	0	0			0	0							0
212	-1	0	-258437,70+263719,87										M	EBSBEO	B	3	50	B	1BF	30	RB11		TRF	M EBSBEO B350 B1BF 30 RB11	PHOTOIN	11.0793		4	INITIALE	N		0	0	Improductif	0	0	0	0			0	0							0
213	-1	0	-258050,83+263806,78	P	1994			EB					R	EB		6	10	B	1BF	30	RB11		TRF	R P 1994EB 610 B1BF 30 RB11	AMALIG	4.67049		4	INITIALE	N		0	0	Improductif	0	0	0	0			0	0							0
214	-1	0	-258542,89+263968,08	FR														A	5S	40	MJ24		TRF	FR A5S 40 MJ24	PHOTOIN	0.524975		4	INITIALE	N		0	0	Productif	0	0	0	0			0	0							0
215	-1	0	-262088,89+263617,22										M	TOSBEO	B	3	VIN	A	7T	60	RC38		TRF	M TOSBEO B3VIN A7T 60 RC38	PHOTOIN	7.0645		4	INITIALE	N		0	0	Improductif	0	0	0	0			0	0							0
216	-1	0	-260493,88+263130,08																			EAU	EAU	EAU	PHOTOIN	0.284968		4	INITIALE	N		0	0	Improductif	0	0	0	0			0	0							0
217	-1	0	-256126,61+262769,66										F	EOBJ	A	3	JIN	A	6S	40	MJ14		TRF	F EOBJ A3JIN A6S 40 MJ14	PHOTOIN	10.7466		4	INITIALE	N		0	0	Productif	0	0	0	0			0	0							0
218	-1	0	-259879,82+262540,32	P	1997			PR	EB				R	PREB				A	5S	30	MJ11		TRF	R P 1997PREB A5S 30 MJ11	AMALIG	1.28239		4	INITIALE	N		0	0	Improductif	0	0	0	0			0	0							0
219	-1	0	-262826,07+262352,34	P	1989			EB	PB				R	EBPB	B	5	10	A	5S	50	MJ28		TRF	R P 1989EBPB B510 A5S 50 MJ28	AMALIG	11.1955		4	INITIALE	N		0	0	Improductif	0	0	0	0			0	0							0
220	-1	0	-259260,60+261191,28															A	7E	60	RE39	DH	TRF	A7E 60DH RE39	PHOTOIN	17.3296		4	INITIALE	N		0	0	Productif	0	0	0	0			0	0							0
221	-1	0	-261711,05+261469,13	P	1989	RR	1992	PB	PR				R	PBPR	A	5	10	B	5S	30	MJ11		TRF	RRR 1992P 1989PBPR A510 B5S 30 MJ11	AMALIG	3.53876		4	INITIALE	N		0	0	Improductif	0	0	0	0			0	0							0
222	-1	0	-264243,34+260471,07			CP							M	EOEOSB	D	2	JIR	A	5S	40	MJ14		TRF	MCP EOEOSB D2JIR A5S 40 MJ14	PHOTOIN	9.05709		4	INITIALE	N		0	0	Productif	0	0	0	0			0	0							0
223	-1	0	-258168,21+257864,15										M	BGEOSB	C	4	30	A	1A	50	MJ28		TRF	M BGEOSB C430 A1A 50 MJ28	PHOTOIN	6.26144		4	INITIALE	N		0	0	Productif	0	0	0	0			0	0							0
224	-1	0	-263265,20+258259,24			EC	2001						R	ENEN	C	3	50	A	7T	50	RS38		TRF	REC 2001 ENEN C350 A7T 50 RS38	GEOPER	1.94744		4	INITIALE	N		0	0	Productif	0	0	0	0			0	0							0
225	-1	0	-254910,69+257834,59										F	EOPE	B	3	30	A	5S	40	MJ24		TRF	F EOPE B330 A5S 40 MJ24	PHOTOIN	0.478596		4	INITIALE	N		0	0	Productif	0	0	0	0			0	0							0
226	-1	0	-259534,74+257908,91										M	SBPUEO	B	2	JIN	A	5S	40	MJ24		TRF	M SBPUEO B2JIN A5S 40 MJ24	PHOTOIN	13.0138		4	INITIALE	N		0	0	Productif	0	0	0	0			0	0							0
227	-1	0	-262373,48+257491,76	CT									F	FXFX		6	10	A	9S	30	MJ21		TRF	F CT FXFX 610 A9S 30 MJ21	PHOTOIN	3.42252		4	INITIALE	N		0	0	Productif	0	0	0	0			0	0							0
228	-1	0	-261274,39+261875,83															A	5S	30	MJ11	AF	TRF	A5S 30AF MJ11	PHOTOIN	4.46443		4	INITIALE	N		0	0	Improductif	0	0	0	0			0	0							0
229	-1	0	-260015,99+261987,95	P	1996			PB					R	PB				A	5S	30	MJ11		TRF	R P 1996PB A5S 30 MJ11	AMALIG	0.7588		4	INITIALE	N		0	0	Improductif	0	0	0	0			0	0							0
230	-1	0	-258933,27+261827,55			CP							M	EOBGML	C	3	JIR	A	5S	50	MJ28		TRF	MCP EOBGML C3JIR A5S 50 MJ28	PHOTOIN	8.10268		4	INITIALE	N		0	0	Productif	0	0	0	0			0	0							0
231	-1	0	-255834,62+260813,39										M	SBSBEO	C	4	30	A	5S	40	MJ24		TRF	M SBSBEO C430 A5S 40 MJ24	PHOTOIN	13.3901		4	INITIALE	N		0	0	Productif	0	0	0	0			0	0							0
232	-1	0	-259414,18+261148,79										R	PBRX	C	2	JIR	A	9S	40	RP14		TRF	R PBRX C2JIR A9S 40 RP14	PHOTOIN	4.0945		4	INITIALE	N		0	0	Productif	0	0	0	0			0	0							0
233	-1	0	-259241,14+260201,44																			EAU	EAU	EAU	PHOTOIN	11.1621		4	INITIALE	N		0	0	Improductif	0	0	0	0			0	0							0
234	-1	0	-256538,69+260292,25	P	1988			EB					R	EB	A	3	30	A	5S	40	MJ14		TRF	R P 1988EB A330 A5S 40 MJ14	AMALIG	0.273973		4	INITIALE	N		0	0	Improductif	0	0	0	0			0	0							0
235	-1	0	-256792,28+260254,41	CPR	1994								R	SBSB	B	4	30	A	5S	40	RS14		TRF	R CPR1994SBSB B430 A5S 40 RS14	GEOPER	0.984135		4	INITIALE	N		0	0	Improductif	0	0	0	0			0	0							0
236	-1	0	-264743,27+260392,96										M	EOFXSB	B	4	30	A	5S	40	MJ14		TRF	M EOFXSB B430 A5S 40 MJ14	PHOTOIN	6.75929		4	INITIALE	N		0	0	Productif	0	0	0	0			0	0							0
237	-1	0	-256118,27+260137,21															A	7E	60	RS38	DH	TRF	A7E 60DH RS38	PHOTOIN	4.09973		4	INITIALE	N		0	0	Productif	0	0	0	0			0	0							0
238	-1	0	-257577,42+260006,77										M	EOPERX	B	2	JIN	A	5S	40	MJ14		TRF	M EOPERX B2JIN A5S 40 MJ14	PHOTOIN	13.8242		4	INITIALE	N		0	0	Productif	0	0	0	0			0	0							0
239	-1	0	-260107,61+260074,02										R	ENPB	B	3	50	A	7T	60	RS39		TRF	R ENPB B350 A7T 60 RS39	PHOTOIN	5.21249		4	INITIALE	N		0	0	Improductif	0	0	0	0			0	0							0
240	-1	0	-255952,54+259787,31	P	1996	DEG	2003	EB	PR				R	EBPR		6	10	B	1A	30	MJ12		TRF	RDEG2003P 1996EBPR 610 B1A 30 MJ12	AMALIG	1.98709		4	INITIALE	N		0	0	Improductif	0	0	0	0			0	0							0
241	-1	0	-255973,13+259817,29	P	1996			EB	PR				R	EBPR		6	10	B	1A	30	MJ12		TRF	R P 1996EBPR 610 B1A 30 MJ12	AMALIG	1.02456		4	INITIALE	N		0	0	Improductif	0	0	0	0			0	0							0
242	-1	0	-255978,55+259222,00	P	1994	DEG	2004	EB					R	EB		6	10	A	5S	40	MJ24		TRF	RDEG2004P 1994EB 610 A5S 40 MJ24	AMALIG	1.01656		4	INITIALE	N		0	0	Improductif	0	0	0	0			0	0							0
243	-1	0	-255662,24+258572,43															A	5S	40	MJ24	AF	TRF	A5S 40AF MJ24	PHOTOIN	0.118739		4	INITIALE	N		0	0	Improductif	0	0	0	0			0	0							0
244	-1	0	-258752,59+258308,49																			ANT	TRF	ANT	PHOTOIN	26.9931		4	INITIALE	N		0	0	Improductif	0	0	0	0			0	0							0
245	-1	0	-264195,00+257392,70										M	BGEOSB	B	4	30	A	5S	40	RS14		TRF	M BGEOSB B430 A5S 40 RS14	PHOTOIN	0.191056		4	INITIALE	N		0	0	Improductif	0	0	0	0			0	0							0
246	-1	0	-260415,09+257178,73															A	7E	60	TOB9U	DH	TRF	A7E 60DH TOB9U	PHOTOIN	2.14542		4	INITIALE	N		0	0	Productif	0	0	0	0			0	0							0
247	-1	0	-260110,53+257207,47	CT									M	SBSBFX	C	5	30	A	5S	50	MJ28		TRF	M CT SBSBFX C530 A5S 50 MJ28	PHOTOIN	0.809117		4	INITIALE	N		0	0	Productif	0	0	0	0			0	0							0
248	-1	0	-257765,62+256962,13										R	ENRX	C	4	30	A	7T	50	RS39		TRF	R ENRX C430 A7T 50 RS39	PHOTOIN	10.6935		4	INITIALE	N		0	0	Productif	0	0	0	0			0	0							0
249	-1	0	-260019,20+256758,27			EPC	1992						R	SBTO	B	4	30	A	5S	50	RS18		TRF	REPC1992 SBTO B430 A5S 50 RS18	GEOPER	0.474623		4	INITIALE	N		0	0	Improductif	0	0	0	0			0	0							0
250	-1	0	-259011,57+263085,54	P	2002			EB					R	EB				B	5S	30	MJ11		TRF	R P 2002EB B5S 30 MJ11	AMALIG	2.15012		4	INITIALE	N		0	0	Improductif	0	0	0	0			0	0							0
251	-1	0	-262762,86+261500,73										M	SBPBEO	B	2	JIR	A	5S	30	MJ11		TRF	M SBPBEO B2JIR A5S 30 MJ11	PHOTOIN	8.94605		4	INITIALE	N		0	0	Productif	0	0	0	0			0	0							0
252	-1	0	-256244,15+261301,23										R	RXML	B	2	50	A	5S	40	RS54		TRF	R RXML B250 A5S 40 RS54	PHOTOIN	9.89496		4	INITIALE	N		0	0	Improductif	0	0	0	0			0	0							0
253	-1	0	-257198,13+261340,06			CP							M	EOBGSB	C	3	50	A	5S	50	MJ28		TRF	MCP EOBGSB C350 A5S 50 MJ28	PHOTOIN	8.03601		4	INITIALE	N		0	0	Productif	0	0	0	0			0	0							0
254	-1	0	-261165,56+261463,23										M	EOBGSB	A	2	JIR	B	6S	30	MJ11		TRF	M EOBGSB A2JIR B6S 30 MJ11	PHOTOIN	14.6637		4	INITIALE	N		0	0	Productif	0	0	0	0			0	0							0
255	-1	0	-256398,82+261323,67	P	1986	EPC	1999	EB	PR				R	EBPR	A	4	30	A	5S	40	RS54		TRF	REPC1999P 1986EBPR A430 A5S 40 RS54	AMALIG	0.502282		4	INITIALE	N		0	0	Improductif	0	0	0	0			0	0							0
256	-1	0	-262826,14+261317,78															B	5S	30	MJ11	NF	TRF	B5S 30NF MJ11	PHOTOIN	28.3182		4	INITIALE	N		0	0	Improductif	0	0	0	0			0	0							0
257	-1	0	-260287,77+261497,86			CPC	1996						R	PBEP	C	1	VIR	A	5S	40	RP14		TRF	RCPC1996 PBEP C1VIR A5S 40 RP14	GEOPER	3.00196		4	INITIALE	N		0	0	Productif	0	0	0	0			0	0							0
258	-1	0	-255036,72+260274,03										F	EOFX	C	4	30	A	5S	50	MJ28		TRF	F EOFX C430 A5S 50 MJ28	PHOTOIN	7.80703		4	INITIALE	N		0	0	Productif	0	0	0	0			0	0							0
259	-1	0	-262895,14+260788,19										F	EOEO	A	3	30	B	5S	30	MJ11		TRF	F EOEO A330 B5S 30 MJ11	PHOTOIN	5.01978		4	INITIALE	N		0	0	Productif	0	0	0	0			0	0							0
260	-1	0	-258781,95+259123,18																			EAU	EAU	EAU	PHOTOIN	3.65079		4	INITIALE	N		0	0	Improductif	0	0	0	0			0	0							0
261	-1	0	-260854,37+259199,23										M	EOPEPB	B	3	50	C	9S	20	MJ11		TRF	M EOPEPB B350 C9S 20 MJ11	PHOTOIN	4.82999		4	INITIALE	N		0	0	Productif	0	0	0	0			0	0							0
262	-1	0	-257997,72+258641,47	FR														A	5S	40	MJ24		TRF	FR A5S 40 MJ24	PHOTOIN	1.73188		4	INITIALE	N		0	0	Productif	0	0	0	0			0	0							0
263	-1	0	-264278,91+257836,80	CT		DEG	2004						M	RXSBBG	C	5	30	A	5S	50	RS38		TRF	MDEG2004CT RXSBBG C530 A5S 50 RS38	GEOPER	0.285689		4	INITIALE	N		0	0	Productif	0	0	0	0			0	0							0
264	-1	0	-261505,69+257500,89	CPR	1995								M	FXFXRX		6	10	A	5S	40	MJ24		TRF	M CPR1995FXFXRX 610 A5S 40 MJ24	GEOPER	3.34007		4	INITIALE	N		0	0	Productif	0	0	0	0			0	0							0
265	-1	0	-264358,28+257844,42	CT		DEG	2004						M	RXSBBG	C	5	30	A	5S	50	RS38		TRF	MDEG2004CT RXSBBG C530 A5S 50 RS38	GEOPER	0.015676		4	INITIALE	N		0	0	Productif	0	0	0	0			0	0							0
266	-1	0	-263352,73+257131,93										F	EOBG	B	3	JIR	A	5S	50	MJ28		TRF	F EOBG B3JIR A5S 50 MJ28	PHOTOIN	7.15808		4	INITIALE	N		0	0	Productif	0	0	0	0			0	0							0
267	-1	0	-257242,10+263290,38										M	EOBJSB	B	1	VIN	A	5S	40	MJ14		TRF	M EOBJSB B1VIN A5S 40 MJ14	PHOTOIN	7.57757		4	INITIALE	N		0	0	Productif	0	0	0	0			0	0							0
268	-1	0	-262234,19+263660,25	CT		EPC	2002						R	RXRX		6	10	A	7T	60	RS38		TRF	REPC2002CT RXRX 610 A7T 60 RS38	GEOPER	0.462566		4	INITIALE	N		0	0	Improductif	0	0	0	0			0	0							0
269	-1	0	-259848,72+263380,98	P	1994			EB					R	EB		6	10	A	5S	40	MJ24		TRF	R P 1994EB 610 A5S 40 MJ24	AMALIG	6.03655		4	INITIALE	N		0	0	Improductif	0	0	0	0			0	0							0
270	-1	0	-259907,96+263543,67	P	1994	DEG	2004	EB					R	EB		6	10	A	5S	40	MJ24		TRF	RDEG2004P 1994EB 610 A5S 40 MJ24	AMALIG	0.606757		4	INITIALE	N		0	0	Improductif	0	0	0	0			0	0							0
271	-1	0	-258884,00+263087,65	P	2002			EB					R	EB				B	5S	30	MJ11		TRF	R P 2002EB B5S 30 MJ11	AMALIG	0.313997		4	INITIALE	N		0	0	Improductif	0	0	0	0			0	0							0
272	-1	0	-263123,37+263182,95	P	1994	DEG	2003	EB					R	EB		6	10	A	5S	50	MJ28		TRF	RDEG2003P 1994EB 610 A5S 50 MJ28	AMALIG	0.927112		4	INITIALE	N		0	0	Improductif	0	0	0	0			0	0							0
273	-1	0	-261023,23+262593,21										R	PBPB	A	2	50	A	5S	30	RP11		TRF	R PBPB A250 A5S 30 RP11	PHOTOIN	1.11861		4	INITIALE	N		0	0	Improductif	0	0	0	0			0	0							0
274	-1	0	-259768,27+262217,51										F	BGEO	B	3	30	A	5S	40	MJ14		TRF	F BGEO B330 A5S 40 MJ14	PHOTOIN	7.2781		4	INITIALE	N		0	0	Productif	0	0	0	0			0	0							0
275	-1	0	-259512,90+262347,67										R	SBSB	B	3	50	A	6S	40	MJ14		TRF	R SBSB B350 A6S 40 MJ14	PHOTOIN	9.5031		4	INITIALE	N		0	0	Improductif	0	0	0	0			0	0							0
276	-1	0	-255713,04+261820,56	P				RZ					M	RZFX	C	5	10	A	5S	40	MJ24		TRF	M P RZFX C510 A5S 40 MJ24	PHOTOIN	5.05493		4	INITIALE	N		0	0	Productif	0	0	0	0			0	0							0
277	-1	0	-256118,10+261672,27										M	BGEORX	B	3	50	A	5S	40	MJ24		TRF	M BGEORX B350 A5S 40 MJ24	PHOTOIN	6.60066		4	INITIALE	N		0	0	Productif	0	0	0	0			0	0							0
278	-1	0	-262901,75+260588,69										M	SBSBEO	A	2	JIN	B	5S	30	MJ11		TRF	M SBSBEO A2JIN B5S 30 MJ11	PHOTOIN	10.6902		4	INITIALE	N		0	0	Productif	0	0	0	0			0	0							0
279	-1	0	-257518,41+260278,48			CP							M	SBRXEO	C	2	JIN	A	5S	50	RS38		TRF	MCP SBRXEO C2JIN A5S 50 RS38	PHOTOIN	20.2271		4	INITIALE	N		0	0	Productif	0	0	0	0			0	0							0
280	-1	0	-263700,97+260020,35																			GR	TRF	GR	PHOTOIN	1.15494		4	INITIALE	N		0	0	Improductif	0	0	0	0			0	0							0
281	-1	0	-263675,40+259895,48															B	9S	30	MJ11	AF	TRF	B9S 30AF MJ11	PHOTOIN	3.71697		4	INITIALE	N		0	0	Improductif	0	0	0	0			0	0							0
282	-1	0	-264245,30+259922,72										R	PBSB	C	3	30	A	5S	40	MJ14		TRF	R PBSB C330 A5S 40 MJ14	PHOTOIN	3.55697		4	INITIALE	N		0	0	Productif	0	0	0	0			0	0							0
283	-1	0	-256587,56+259655,82	CPR	1995								F	EOBG	A	3	JIR	A	5S	40	MJ14		TRF	F CPR1995EOBG A3JIR A5S 40 MJ14	GEOPER	0.747804		4	INITIALE	N		0	0	Productif	0	0	0	0			0	0							0
284	-1	0	-258117,07+257074,41	CT									R	SBRX	C	5	10	A	5S	40	RS14		TRF	R CT SBRX C510 A5S 40 RS14	PHOTOIN	5.70371		4	INITIALE	N		0	0	Productif	0	0	0	0			0	0							0
285	-1	0	-259036,32+256908,02	CT		EPC	1995						R	SBRX	B	5	10	A	5S	50	RS38		TRF	REPC1995CT SBRX B510 A5S 50 RS38	GEOPER	2.47108		4	INITIALE	N		0	0	Improductif	0	0	0	0			0	0							0
286	-1	0	-257583,27+256930,92										M	EPSBEO	B	2	JIN	A	5S	40	RS54		TRF	M EPSBEO B2JIN A5S 40 RS54	PHOTOIN	4.9776		4	INITIALE	N		0	0	Improductif	0	0	0	0			0	0							0
287	-1	0	-258447,41+257005,50	CPR	1995								M	SBTOEO	B	4	30	A	1A	40	RS15		TRF	M CPR1995SBTOEO B430 A1A 40 RS15	GEOPER	0.355943		4	INITIALE	N		0	0	Improductif	0	0	0	0			0	0							0
288	-1	0	-258537,43+256932,12	CT		EPC	1995						R	ENRX	C	5	10	A	5S	50	RS38		TRF	REPC1995CT ENRX C510 A5S 50 RS38	GEOPER	0.33653		4	INITIALE	N		0	0	Productif	0	0	0	0			0	0							0
289	-1	0	-261683,83+260598,48																			ANT	TRF	ANT	PHOTOIN	50.631		4	INITIALE	N		0	0	Improductif	0	0	0	0			0	0							0
290	-1	0	-260941,54+261002,98															A	7E	60	RE39	DH	TRF	A7E 60DH RE39	PHOTOIN	15.4236		4	INITIALE	N		0	0	Productif	0	0	0	0			0	0							0
291	-1	0	-260678,08+260441,71	CPR														A	5S	50	RS38		TRF	CPR A5S 50 RS38	PHOTOIN	7.38963		4	INITIALE	N		0	0	Productif	0	0	0	0			0	0							0
292	-1	0	-256746,61+259473,50			CP							M	FHEOSB	C	3	JIR	A	3AN	40	MF14		TRF	MCP FHEOSB C3JIR A3AN 40 MF14	PHOTOIN	5.65005		4	INITIALE	N		0	0	Productif	0	0	0	0			0	0							0
293	-1	0	-255140,45+259463,70										F	EOBG	A	4	30	A	6S	40	MJ24		TRF	F EOBG A430 A6S 40 MJ24	PHOTOIN	4.10972		4	INITIALE	N		0	0	Productif	0	0	0	0			0	0							0
294	-1	0	-261111,00+259735,92			EC	2004						R	PRPR	B	1	70	A	9S	30	RP11		TRF	REC 2004 PRPR B170 A9S 30 RP11	GEOPER	0.312332		4	INITIALE	N		0	0	Improductif	0	0	0	0			0	0							0
295	-1	0	-264524,17+259771,68										M	EOBGRX	C	4	30	C	1A	30	MJ12		TRF	M EOBGRX C430 C1A 30 MJ12	PHOTOIN	5.42645		4	INITIALE	N		0	0	Productif	0	0	0	0			0	0							0
296	-1	0	-256449,35+259019,46										M	SBPUEO	B	3	JIN	A	5S	40	MJ24		TRF	M SBPUEO B3JIN A5S 40 MJ24	PHOTOIN	29.4234		4	INITIALE	N		0	0	Productif	0	0	0	0			0	0							0
297	-1	0	-256709,29+259073,96										M	PUSBBJ	B	3	JIN	A	5S	40	RT14		TRF	M PUSBBJ B3JIN A5S 40 RT14	PHOTOIN	8.04814		4	INITIALE	N		0	0	Improductif	0	0	0	0			0	0							0
298	-1	0	-258344,96+258884,45	P	1976	EC	2004	EB	EV	PR			R	EBEVPR	A	3	30	A	5S	40	MJ24		TRF	REC 2004P 1976EBEVPR A330 A5S 40 MJ24	AMALIG	2.62265		4	INITIALE	N		0	0	Improductif	0	0	0	0			0	0							0
299	-1	0	-260866,72+258964,19										M	FHPESB	B	4	30	A	3AN	50	MF18		TRF	M FHPESB B430 A3AN 50 MF18	PHOTOIN	6.87649		4	INITIALE	N		0	0	Productif	0	0	0	0			0	0							0
300	-1	0	-264457,60+259169,41	P	1970	EC	2000	PR					R	PRPR	B	2	30	B	5S	30	MJ11		TRF	REC 2000P 1970PRPR B230 B5S 30 MJ11	AMALIG	0.780047		4	INITIALE	N		0	0	Improductif	0	0	0	0			0	0							0
301	-1	0	-258347,93+258925,16	P	2004	DEG	2005	EB	EN				R	EBEN	A	3	30	A	5S	40	MJ24		TRF	RDEG2005P 2004EBEN A330 A5S 40 MJ24	AMALIG	0.129914		4	INITIALE	N		0	0	Improductif	0	0	0	0			0	0							0
302	-1	0	-258516,21+258835,24	P	1976	EC	2005	EB	EV	PR			R	EBEVPR	B	2	50	A	5S	40	MJ24		TRF	REC 2005P 1976EBEVPR B250 A5S 40 MJ24	AMALIG	0.71239		4	INITIALE	N		0	0	Improductif	0	0	0	0			0	0							0
303	-1	0	-255311,48+258559,48										F	ERFT	A	2	JIN	B	1A	30	FE22		TRF	F ERFT A2JIN B1A 30 FE22	PHOTOIN	8.34616		4	INITIALE	N		0	0	Productif	0	0	0	0			0	0							0
304	-1	0	-257523,42+258088,77										R	TOSB	B	4	50	A	5S	50	RS18		TRF	R TOSB B450 A5S 50 RS18	PHOTOIN	8.43698		4	INITIALE	N		0	0	Improductif	0	0	0	0			0	0							0
305	-1	0	-259313,86+258298,91	P				RZ					R	RZ	A	3	50	A	5S	40	MJ24		TRF	R P RZ A350 A5S 40 MJ24	PHOTOIN	3.62892		4	INITIALE	N		0	0	Improductif	0	0	0	0			0	0							0
306	-1	0	-257022,76+258222,89	CPR														A	5S	40	RS14		TRF	CPR A5S 40 RS14	PHOTOIN	2.05773		4	INITIALE	N		0	0	Productif	0	0	0	0			0	0							0
307	-1	0	-257409,20+256566,58																			EAU	EAU	EAU	PHOTOIN	0.127962		4	INITIALE	N		0	0	Improductif	0	0	0	0			0	0							0
308	-1	0	-258784,67+264015,80	FR														A	5S	40	MJ24		TRF	FR A5S 40 MJ24	PHOTOIN	2.55702		4	INITIALE	N		0	0	Productif	0	0	0	0			0	0							0
309	-1	0	-257863,42+263880,44															B	1A	30	MJ12	AF	TRF	B1A 30AF MJ12	PHOTOIN	8.45212		4	INITIALE	N		0	0	Improductif	0	0	0	0			0	0							0
310	-1	0	-258682,51+264131,15	FR														A	5S	40	MJ24		TRF	FR A5S 40 MJ24	PHOTOIN	0.966842		4	INITIALE	N		0	0	Productif	0	0	0	0			0	0							0
311	-1	0	-258479,09+262481,66										M	SBPBEO	B	3	JIR	A	5S	40	MJ24		TRF	M SBPBEO B3JIR A5S 40 MJ24	PHOTOIN	8.03821		4	INITIALE	N		0	0	Productif	0	0	0	0			0	0							0
312	-1	0	-262300,42+262769,02	P	1993			PR	EB				R	PREB	B	5	10	A	5S	50	MJ28		TRF	R P 1993PREB B510 A5S 50 MJ28	AMALIG	3.85414		4	INITIALE	N		0	0	Improductif	0	0	0	0			0	0							0
313	-1	0	-259352,70+262614,39																			ANT	TRF	ANT	PHOTOIN	2.8948		4	INITIALE	N		0	0	Improductif	0	0	0	0			0	0							0
314	-1	0	-255893,56+262374,47	FR														A	5S	40	MJ14		TRF	FR A5S 40 MJ14	PHOTOIN	2.28157		4	INITIALE	N		0	0	Productif	0	0	0	0			0	0							0
315	-1	0	-256453,46+262216,82															A	5S	40	MJ14	AF	TRF	A5S 40AF MJ14	PHOTOIN	6.9623		4	INITIALE	N		0	0	Improductif	0	0	0	0			0	0							0
316	-1	0	-259822,88+262246,55	P	1997			PR					M	FXPR		6	10	A	6S	30	MJ11		TRF	M P 1997FXPR 610 A6S 30 MJ11	AMALIG	0.965309		4	INITIALE	N		0	0	Productif	0	0	0	0			0	0							0
317	-1	0	-261709,85+260865,36																			EAU	EAU	EAU	PHOTOIN	3.67149		4	INITIALE	N		0	0	Improductif	0	0	0	0			0	0							0
318	-1	0	-263119,30+260679,10										F	EOFH	B	2	JIN	A	3AN	40	FO14		TRF	F EOFH B2JIN A3AN 40 FO14	PHOTOIN	11.9897		4	INITIALE	N		0	0	Productif	0	0	0	0			0	0							0
319	-1	0	-262104,75+260664,10										R	PBML	B	3	30	A	5S	40	RP14		TRF	R PBML B330 A5S 40 RP14	PHOTOIN	9.85109		4	INITIALE	N		0	0	Improductif	0	0	0	0			0	0							0
320	-1	0	-264046,01+260489,04										F	EOBG	B	4	30	A	5S	40	MJ14		TRF	F EOBG B430 A5S 40 MJ14	PHOTOIN	17.5606		4	INITIALE	N		0	0	Productif	0	0	0	0			0	0							0
321	-1	0	-263920,26+259849,35										M	EOBPRX	B	3	50	B	9S	20	MJ11		TRF	M EOBPRX B350 B9S 20 MJ11	PHOTOIN	22.4324		4	INITIALE	N		0	0	Productif	0	0	0	0			0	0							0
322	-1	0	-262086,24+260057,56										M	SBPBEO	C	4	30	A	5S	50	MJ28		TRF	M SBPBEO C430 A5S 50 MJ28	PHOTOIN	4.61336		4	INITIALE	N		0	0	Productif	0	0	0	0			0	0							0
323	-1	0	-263936,85+260139,64	P	1979			EB					R	EB	B	4	30	A	5S	40	MJ14		TRF	R P 1979EB B430 A5S 40 MJ14	AMALIG	1.99316		4	INITIALE	N		0	0	Improductif	0	0	0	0			0	0							0
324	-1	0	-256226,56+259707,15															A	5S	40	MJ14	AF	TRF	A5S 40AF MJ14	PHOTOIN	3.72975		4	INITIALE	N		0	0	Improductif	0	0	0	0			0	0							0
325	-1	0	-255561,66+259625,03	CT									M	FXEORX	C	5	10	A	5S	40	MJ24		TRF	M CT FXEORX C510 A5S 40 MJ24	PHOTOIN	15.4329		4	INITIALE	N		0	0	Productif	0	0	0	0			0	0							0
326	-1	0	-263003,10+260153,89																			EAU	EAU	EAU	PHOTOIN	0.366006		4	INITIALE	N		0	0	Improductif	0	0	0	0			0	0							0
327	-1	0	-261638,03+259925,94										R	MLPB	C	4	30	A	7T	50	RS39		TRF	R MLPB C430 A7T 50 RS39	PHOTOIN	7.99216		4	INITIALE	N		0	0	Productif	0	0	0	0			0	0							0
328	-1	0	-258384,14+259722,37																			EAU	EAU	EAU	PHOTOIN	2.45142		4	INITIALE	N		0	0	Improductif	0	0	0	0			0	0							0
329	-1	0	-263755,63+258645,93										M	SBSBEO	B	3	50	A	5S	40	MJ24		TRF	M SBSBEO B350 A5S 40 MJ24	PHOTOIN	8.44205		4	INITIALE	N		0	0	Productif	0	0	0	0			0	0							0
330	-1	0	-262045,86+258194,68			CP							R	PBPB	D	3	JIR	A	9S	40	RP14		TRF	RCP PBPB D3JIR A9S 40 RP14	PHOTOIN	5.6483		4	INITIALE	N		0	0	Productif	0	0	0	0			0	0							0
331	-1	0	-259284,44+258195,86																			EAU	EAU	EAU	PHOTOIN	1.04018		4	INITIALE	N		0	0	Improductif	0	0	0	0			0	0							0
332	-1	0	-258315,29+256946,04										F	EOES	B	2	JIN	B	1A	30	FE22		TRF	F EOES B2JIN B1A 30 FE22	PHOTOIN	6.82555		4	INITIALE	N		0	0	Productif	0	0	0	0			0	0							0
333	-1	0	-258934,62+256994,91	CT		EPC	1998						M	SBEPFX	C	5	10	A	5S	40	RS54		TRF	MEPC1998CT SBEPFX C510 A5S 40 RS54	GEOPER	0.298132		4	INITIALE	N		0	0	Productif	0	0	0	0			0	0							0
334	-1	0	-264687,32+261212,76															A	7E	60	TOB9U	DH	TRF	A7E 60DH TOB9U	PHOTOIN	23.2188		4	INITIALE	N		0	0	Productif	0	0	0	0			0	0							0
335	-1	0	-261574,92+261472,88	P				RZ					R	RZ	A	5	10	B	5S	30	MJ11		TRF	R P RZ A510 B5S 30 MJ11	PHOTOIN	0.728137		4	INITIALE	N		0	0	Improductif	0	0	0	0			0	0							0
336	-1	0	-263455,72+261617,21																			EAU	EAU	EAU	PHOTOIN	0.871906		4	INITIALE	N		0	0	Improductif	0	0	0	0			0	0							0
337	-1	0	-262395,24+259806,72			CP							F	FHFH	C	2	JIN	A	3AN	50	FO18		TRF	FCP FHFH C2JIN A3AN 50 FO18	PHOTOIN	9.27846		4	INITIALE	N		0	0	Productif	0	0	0	0			0	0							0
338	-1	0	-262999,53+259302,29			EC	2001						R	PBEN	C	1	7070	A	5S	40	RP14		TRF	REC 2001 PBEN C17070 A5S 40 RP14	GEOPER	3.32807		4	INITIALE	N		0	0	Productif	0	0	0	0			0	0							0
339	-1	0	-263265,55+258662,91										R	PBRX	B	2	JIR	A	5S	40	RP14		TRF	R PBRX B2JIR A5S 40 RP14	PHOTOIN	10.8717		4	INITIALE	N		0	0	Improductif	0	0	0	0			0	0							0
340	-1	0	-261861,55+259231,76	P				RZ					R	RZ	B	5	10	A	3AN	50	FO18		TRF	R P RZ B510 A3AN 50 FO18	PHOTOIN	0.63069		4	INITIALE	N		0	0	Improductif	0	0	0	0			0	0							0
341	-1	0	-259993,83+259238,20																			EAU	EAU	EAU	PHOTOIN	0.129062		4	INITIALE	N		0	0	Improductif	0	0	0	0			0	0							0
342	-1	0	-261893,72+259289,35	P	1992			EN	PR				R	ENPR	B	5	10	A	3AN	50	FO18		TRF	R P 1992ENPR B510 A3AN 50 FO18	AMALIG	0.819212		4	INITIALE	N		0	0	Improductif	0	0	0	0			0	0							0
343	-1	0	-261968,23+259317,80	P	1992			PR					R	PR	B	5	10	A	3AN	50	FO18		TRF	R P 1992PR B510 A3AN 50 FO18	AMALIG	0.182986		4	INITIALE	N		0	0	Improductif	0	0	0	0			0	0							0
344	-1	0	-258277,94+259120,07	P	1976			EB	EV	PR			R	EBEVPR	A	3	30	A	5S	40	MJ24		TRF	R P 1976EBEVPR A330 A5S 40 MJ24	AMALIG	0.219001		4	INITIALE	N		0	0	Improductif	0	0	0	0			0	0							0
345	-1	0	-263759,73+257175,94										M	BGEOSB	B	4	30	A	5S	40	RS14		TRF	M BGEOSB B430 A5S 40 RS14	PHOTOIN	1.68912		4	INITIALE	N		0	0	Improductif	0	0	0	0			0	0							0
346	-1	0	-260828,61+257003,45	CT									R	SBTO	C	5	10	A	5S	50	RS18		TRF	R CT SBTO C510 A5S 50 RS18	PHOTOIN	6.22584		4	INITIALE	N		0	0	Productif	0	0	0	0			0	0							0
347	-1	0	-256449,19+260285,39	P	1993			EN					M	EOEN	B	4	30	A	5S	40	MJ24		TRF	M P 1993EOEN B430 A5S 40 MJ24	AMALIG	0.243773		4	INITIALE	N		0	0	Productif	0	0	0	0			0	0							0
348	-1	0	-259287,88+259565,74																			ANT	TRF	ANT	PHOTOIN	182.474		4	INITIALE	N		0	0	Improductif	0	0	0	0			0	0							0
349	-1	0	-263678,23+260579,91										M	EOBGSB	B	3	50	A	5S	30	MJ11		TRF	M EOBGSB B350 A5S 30 MJ11	PHOTOIN	9.47701		4	INITIALE	N		0	0	Productif	0	0	0	0			0	0							0
350	-1	0	-254829,20+260111,76															A	7E	60	TOB9U	LTE	TRF	A7E 60LTETOB9U	PHOTOIN	8.84884		4	INITIALE	N		0	0	Improductif	0	0	0	0			0	0							0
351	-1	0	-258981,26+260250,82																			EAU	EAU	EAU	PHOTOIN	7.46776		4	INITIALE	N		0	0	Improductif	0	0	0	0			0	0							0
352	-1	0	-260942,14+260209,69										R	PRRX	B	2	JIR	A	9S	40	RP14		TRF	R PRRX B2JIR A9S 40 RP14	PHOTOIN	13.0395		4	INITIALE	N		0	0	Improductif	0	0	0	0			0	0							0
353	-1	0	-257308,23+259625,19	CT									M	FXFXRX	C	5	10	A	5S	40	MJ14		TRF	M CT FXFXRX C510 A5S 40 MJ14	PHOTOIN	3.79423		4	INITIALE	N		0	0	Productif	0	0	0	0			0	0							0
354	-1	0	-264180,18+259916,91			EC	2000						R	PBSB	C	3	30	A	5S	40	MJ14		TRF	REC 2000 PBSB C330 A5S 40 MJ14	GEOPER	0.113804		4	INITIALE	N		0	0	Productif	0	0	0	0			0	0							0
355	-1	0	-255466,71+259108,32	CT									M	FXFNRX	C	5	10	A	5S	50	MJ28		TRF	M CT FXFNRX C510 A5S 50 MJ28	PHOTOIN	15.3201		4	INITIALE	N		0	0	Productif	0	0	0	0			0	0							0
356	-1	0	-261910,91+259230,25	P	1992			PR					R	PR	B	5	10	A	3AN	50	FO18		TRF	R P 1992PR B510 A3AN 50 FO18	AMALIG	0.180899		4	INITIALE	N		0	0	Improductif	0	0	0	0			0	0							0
357	-1	0	-261196,98+258918,96										F	PEFH	B	3	50	A	3AN	50	MF18		TRF	F PEFH B350 A3AN 50 MF18	PHOTOIN	13.7336		4	INITIALE	N		0	0	Productif	0	0	0	0			0	0							0
358	-1	0	-255828,32+257835,10										M	EOBJRX	B	3	50	A	5S	40	MJ24		TRF	M EOBJRX B350 A5S 40 MJ24	PHOTOIN	24.6469		4	INITIALE	N		0	0	Productif	0	0	0	0			0	0							0
359	-1	0	-260692,12+258335,16	CPR														A	9S	40	MJ24		TRF	CPR A9S 40 MJ24	PHOTOIN	15.8023		4	INITIALE	N		0	0	Productif	0	0	0	0			0	0							0
360	-1	0	-263196,39+258599,35			CP							R	ENEN	C	3	50	A	7T	50	RS38		TRF	RCP ENEN C350 A7T 50 RS38	PHOTOIN	0.455204		4	INITIALE	N		0	0	Productif	0	0	0	0			0	0							0
361	-1	0	-263632,13+257849,69										R	SBRX	C	4	30	A	9S	40	MJ24		TRF	R SBRX C430 A9S 40 MJ24	PHOTOIN	8.76749		4	INITIALE	N		0	0	Productif	0	0	0	0			0	0							0
362	-1	0	-260710,18+257681,69										F	EOBG	C	4	50	A	5S	50	MJ28		TRF	F EOBG C450 A5S 50 MJ28	PHOTOIN	7.82348		4	INITIALE	N		0	0	Productif	0	0	0	0			0	0							0
363	-1	0	-261366,63+264164,54																				ANT		PHOTOIN	28.2441		4	INITIALE	N		0	0	Improductif	0	0	0	0			0	0							0
364	-1	0	-262458,83+263527,00										R	ENRX	B	4	50	A	7T	60	RS38		TRF	R ENRX B450 A7T 60 RS38	PHOTOIN	15.9297		4	INITIALE	N		0	0	Improductif	0	0	0	0			0	0							0
365	-1	0	-259112,81+263631,83	P	2002	DEG	2004	EB					R	EB				A	5S	43	MJ24		TRF	RDEG2004P 2002EB A5S 43 MJ24	GEOPER	0.133261		4	INITIALE	N		0	0	Improductif	0	0	0	0			0	0							0
366	-1	0	-260967,83+262239,79			CP							M	PBPBEO	C	2	50	B	5S	30	MJ11		TRF	MCP PBPBEO C250 B5S 30 MJ11	PHOTOIN	4.97474		4	INITIALE	N		0	0	Productif	0	0	0	0			0	0							0
367	-1	0	-262205,77+262318,82	P	1990	DEG	2005	EB	PR				R	EBPR		6	10	A	5S	50	RS38		TRF	RDEG2005P 1990EBPR 610 A5S 50 RS38	AMALIG	0.903999		4	INITIALE	N		0	0	Improductif	0	0	0	0			0	0							0
368	-1	0	-254871,68+261849,13										R	RXTO	C	4	JIN	A	5S	50	RS18		TRF	R RXTO C4JIN A5S 50 RS18	PHOTOIN	2.00388		4	INITIALE	N		0	0	Productif	0	0	0	0			0	0							0
369	-1	0	-260873,85+261571,20										R	SBEP	B	4	30	A	5S	40	RS54		TRF	R SBEP B430 A5S 40 RS54	PHOTOIN	6.27586		4	INITIALE	N		0	0	Improductif	0	0	0	0			0	0							0
370	-1	0	-262788,48+260126,92			EC	1996						M	EOEOPB	B	1	JIN	B	5S	30	MJ11		TRF	MEC 1996 EOEOPB B1JIN B5S 30 MJ11	GEOPER	0.547326		4	INITIALE	N		0	0	Productif	0	0	0	0			0	0							0
371	-1	0	-255835,82+259810,18	P	1996	DEG	2003	EB	PR				R	EBPR		6	10	A	5S	40	MJ24		TRF	RDEG2003P 1996EBPR 610 A5S 40 MJ24	AMALIG	0.608494		4	INITIALE	N		0	0	Improductif	0	0	0	0			0	0							0
372	-1	0	-258061,69+258803,15															A	5S	40	MJ24	AF	TRF	A5S 40AF MJ24	PHOTOIN	5.34837		4	INITIALE	N		0	0	Improductif	0	0	0	0			0	0							0
373	-1	0	-256106,86+259135,70	P	1998			EB	EN				R	EBEN				B	5S	30	MJ11		TRF	R P 1998EBEN B5S 30 MJ11	AMALIG	0.769538		4	INITIALE	N		0	0	Improductif	0	0	0	0			0	0							0
374	-1	0	-264021,96+259520,79	P				RZ					R	RZ	B	3	30	B	5S	30	MJ11		TRF	R P RZ B330 B5S 30 MJ11	PHOTOIN	0.311386		4	INITIALE	N		0	0	Improductif	0	0	0	0			0	0							0
375	-1	0	-258131,56+259086,00															B	5S	30	MJ11	NF	TRF	B5S 30NF MJ11	PHOTOIN	2.0978		4	INITIALE	N		0	0	Improductif	0	0	0	0			0	0							0
376	-1	0	-260499,73+259162,24															A	3AN	50	FO18	AF	TRF	A3AN 50AF FO18	PHOTOIN	8.39459		4	INITIALE	N		0	0	Improductif	0	0	0	0			0	0							0
377	-1	0	-256206,42+259114,43	P	2001			CR	ES				F	CRES				B	5S	30	MJ11		TRF	F P 2001CRES B5S 30 MJ11	AMALIG	1.1634		4	INITIALE	N		0	0	Productif	0	0	0	0			0	0							0
378	-1	0	-258753,82+259240,05										F	EOPE	B	4	30	A	5S	44	MJ24		TRF	F EOPE B430 A5S 44 MJ24	PHOTOIN	2.03935		4	INITIALE	N		0	0	Productif	0	0	0	0			0	0							0
379	-1	0	-263059,86+259388,54										R	PBEN	C	1	7070	A	5S	40	RP14		TRF	R PBEN C17070 A5S 40 RP14	PHOTOIN	3.69234		4	INITIALE	N		0	0	Productif	0	0	0	0			0	0							0
380	-1	0	-257290,38+258771,78															A	5S	40	MJ24	AF	TRF	A5S 40AF MJ24	PHOTOIN	4.09632		4	INITIALE	N		0	0	Improductif	0	0	0	0			0	0							0
381	-1	0	-261684,69+258016,37										F	EOBG	C	4	30	A	5S	50	MJ28		TRF	F EOBG C430 A5S 50 MJ28	PHOTOIN	16.641		4	INITIALE	N		0	0	Productif	0	0	0	0			0	0							0
382	-1	0	-261078,53+257569,75			CP							R	PBRX	B	3	JIR	A	9S	40	MJ24		TRF	RCP PBRX B3JIR A9S 40 MJ24	PHOTOIN	14.3858		4	INITIALE	N		0	0	Improductif	0	0	0	0			0	0							0
383	-1	0	-258084,87+259126,53																			EAU	EAU	EAU	PHOTOIN	0.285819		4	INITIALE	N		0	0	Improductif	0	0	0	0			0	0							0
384	-1	0	-258557,30+259009,76	P	1976	EC	2005	EB	EV	PR			R	EBEVPR	B	2	50	A	5S	40	MJ24		TRF	REC 2005P 1976EBEVPR B250 A5S 40 MJ24	AMALIG	1.18377		4	INITIALE	N		0	0	Improductif	0	0	0	0			0	0							0
385	-1	0	-262784,86+258804,35															A	7E	60	TOB9U	DH	TRF	A7E 60DH TOB9U	PHOTOIN	39.1087		4	INITIALE	N		0	0	Productif	0	0	0	0			0	0							0
386	-1	0	-261990,41+258522,37			CP							R	ENPB	C	3	JIN	A	5S	50	RS37		TRF	RCP ENPB C3JIN A5S 50 RS37	PHOTOIN	19.9218		4	INITIALE	N		0	0	Productif	0	0	0	0			0	0							0
387	-1	0	-261389,27+258311,19										R	ENEN	C	4	50	A	7T	60	RS38		TRF	R ENEN C450 A7T 60 RS38	PHOTOIN	14.9534		4	INITIALE	N		0	0	Productif	0	0	0	0			0	0							0
388	-1	0	-255128,61+257938,97	P	1995			EU					R	EU		6	10	A	5S	40	MJ24		TRF	R P 1995EU 610 A5S 40 MJ24	AMALIG	0.286956		4	INITIALE	N		0	0	Improductif	0	0	0	0			0	0							0
389	-1	0	-257278,70+257829,22										M	FIEOSB	A	4	30	A	5S	40	MJ24		TRF	M FIEOSB A430 A5S 40 MJ24	PHOTOIN	6.40036		4	INITIALE	N		0	0	Productif	0	0	0	0			0	0							0
390	-1	0	-263558,59+259830,15															A	3AN	40	FO14	AF	TRF	A3AN 40AF FO14	PHOTOIN	2.64789		4	INITIALE	N		0	0	Improductif	0	0	0	0			0	0							0
391	-1	0	-255918,56+259510,98	P	1994			EB					R	EB		6	10	A	5S	40	MJ24		TRF	R P 1994EB 610 A5S 40 MJ24	AMALIG	2.44878		4	INITIALE	N		0	0	Improductif	0	0	0	0			0	0							0
392	-1	0	-261727,55+259401,96										R	RXEN	C	3	50	A	7T	50	RS39		TRF	R RXEN C350 A7T 50 RS39	PHOTOIN	17.0316		4	INITIALE	N		0	0	Productif	0	0	0	0			0	0							0
393	-1	0	-260090,69+259173,12																			EAU	EAU	EAU	PHOTOIN	2.42735		4	INITIALE	N		0	0	Improductif	0	0	0	0			0	0							0
394	-1	0	-256802,75+258703,65										F	ERFT	A	1	VIN	B	1A	30	FE22		TRF	F ERFT A1VIN B1A 30 FE22	PHOTOIN	13.0623		4	INITIALE	N		0	0	Productif	0	0	0	0			0	0							0
395	-1	0	-264253,67+258464,43	CT									M	FXFXRX		6	10	A	3AN	40	MF14		TRF	M CT FXFXRX 610 A3AN 40 MF14	PHOTOIN	6.04444		4	INITIALE	N		0	0	Productif	0	0	0	0			0	0							0
396	-1	0	-258722,98+258575,16																			EAU	EAU	EAU	PHOTOIN	0.087955		4	INITIALE	N		0	0	Improductif	0	0	0	0			0	0							0
397	-1	0	-255337,32+258285,80										M	EOBJSB	B	3	30	A	5S	40	MJ24		TRF	M EOBJSB B330 A5S 40 MJ24	PHOTOIN	4.56682		4	INITIALE	N		0	0	Productif	0	0	0	0			0	0							0
398	-1	0	-259279,01+258493,80	CPR														A	5S	40	MJ24		TRF	CPR A5S 40 MJ24	PHOTOIN	3.67407		4	INITIALE	N		0	0	Productif	0	0	0	0			0	0							0
399	-1	0	-259334,21+258581,48	P	1979			EB					R	EB				A	5S	40	MJ24		TRF	R P 1979EB A5S 40 MJ24	AMALIG	0.229437		4	INITIALE	N		0	0	Improductif	0	0	0	0			0	0							0
400	-1	0	-258209,59+257660,58										M	EOBGSB	B	3	50	A	1A	40	MJ15		TRF	M EOBGSB B350 A1A 40 MJ15	PHOTOIN	14.3988		4	INITIALE	N		0	0	Productif	0	0	0	0			0	0							0
401	-1	0	-260176,37+257334,16			EPC	1994						M	BGEOSB	B	4	30	A	5S	50	MJ28		TRF	MEPC1994 BGEOSB B430 A5S 50 MJ28	GEOPER	0.497886		4	INITIALE	N		0	0	Productif	0	0	0	0			0	0							0
402	-1	0	-258108,76+257171,12	CPR	2002								R	SBRX	C	5	10	A	5S	40	RS14		TRF	R CPR2002SBRX C510 A5S 40 RS14	GEOPER	1.30949		4	INITIALE	N		0	0	Productif	0	0	0	0			0	0							0
403	-1	0	-263211,93+257264,73															A	7E	60	MA18R	AL	TRF	A7E 60AL MA18R	PHOTOIN	8.66633		4	INITIALE	N		0	0	Productif	0	0	0	0			0	0							0
404	-1	0	-259155,78+263590,60	P	2002	DEG	2005	EB					R	EB				A	5S	43	MJ24		TRF	RDEG2005P 2002EB A5S 43 MJ24	GEOPER	3.50896		4	INITIALE	N		0	0	Improductif	0	0	0	0			0	0							0
405	-1	0	-260873,75+263614,93	P	1977			EV	EB				R	EVEB				A	5S	40	MJ24		TRF	R P 1977EVEB A5S 40 MJ24	AMALIG	1.70456		4	INITIALE	N		0	0	Improductif	0	0	0	0			0	0							0
406	-1	0	-260987,88+263642,44	P	1977			EV	EB				R	EVEB	C	3	30	A	5S	40	MJ24		TRF	R P 1977EVEB C330 A5S 40 MJ24	AMALIG	5.20072		4	INITIALE	N		0	0	Productif	0	0	0	0			0	0							0
407	-1	0	-261966,44+261721,56	P				RZ					R	RZ	C	5	10	B	5S	30	MJ11		TRF	R P RZ C510 B5S 30 MJ11	PHOTOIN	0.963565		4	INITIALE	N		0	0	Productif	0	0	0	0			0	0							0
408	-1	0	-261913,95+261646,24	P	1990			EV					R	EV	C	5	10	B	5S	30	MJ11		TRF	R P 1990EV C510 B5S 30 MJ11	AMALIG	4.13525		4	INITIALE	N		0	0	Productif	0	0	0	0			0	0							0
409	-1	0	-260701,17+261622,93			EC	2004						R	SBEP	B	4	30	A	5S	40	RS54		TRF	REC 2004 SBEP B430 A5S 40 RS54	GEOPER	0.221504		4	INITIALE	N		0	0	Improductif	0	0	0	0			0	0							0
410	-1	0	-264541,25+260865,00										M	EOBGRX	C	4	30	A	7T	60	MJ28		TRF	M EOBGRX C430 A7T 60 MJ28	PHOTOIN	8.3954		4	INITIALE	N		0	0	Productif	0	0	0	0			0	0							0
411	-1	0	-261818,05+259108,59			CP							F	EOFH	B	2	JIR	A	3AN	40	FO14		TRF	FCP EOFH B2JIR A3AN 40 FO14	PHOTOIN	7.44531		4	INITIALE	N		0	0	Productif	0	0	0	0			0	0							0
412	-1	0	-259187,73+258634,96										F	EOPE	B	2	JIN	A	5S	40	MJ24		TRF	F EOPE B2JIN A5S 40 MJ24	PHOTOIN	6.00406		4	INITIALE	N		0	0	Productif	0	0	0	0			0	0							0
413	-1	0	-255884,63+258530,75	P	1969	EC	2000	EB	PG	PR			R	EBPGPR	A	3	30	A	5S	40	MJ24		TRF	REC 2000P 1969EBPGPR A330 A5S 40 MJ24	AMALIG	3.0029		4	INITIALE	N		0	0	Improductif	0	0	0	0			0	0							0
414	-1	0	-255905,28+258386,13	P	1969			EB	PG	PR			R	EBPGPR	A	3	30	A	5S	40	MJ24		TRF	R P 1969EBPGPR A330 A5S 40 MJ24	AMALIG	0.626698		4	INITIALE	N		0	0	Improductif	0	0	0	0			0	0							0
415	-1	0	-257658,58+258656,04										F	EOBG	B	3	50	A	5S	40	MJ24		TRF	F EOBG B350 A5S 40 MJ24	PHOTOIN	15.7181		4	INITIALE	N		0	0	Productif	0	0	0	0			0	0							0
416	-1	0	-255775,03+258472,78	P	1998	DEG	2003	EB					R	EB		6	10	A	5S	40	MJ24		TRF	RDEG2003P 1998EB 610 A5S 40 MJ24	AMALIG	0.139858		4	INITIALE	N		0	0	Improductif	0	0	0	0			0	0							0
417	-1	0	-257181,70+258427,41			CP							F	EOBJ	B	2	VIN	A	5S	40	MJ14		TRF	FCP EOBJ B2VIN A5S 40 MJ14	PHOTOIN	11.594		4	INITIALE	N		0	0	Productif	0	0	0	0			0	0							0
418	-1	0	-260981,93+258754,60			CP							M	SBPBEO	C	3	JIR	A	5S	40	MJ24		TRF	MCP SBPBEO C3JIR A5S 40 MJ24	PHOTOIN	11.1474		4	INITIALE	N		0	0	Productif	0	0	0	0			0	0							0
419	-1	0	-262382,90+258896,03	P	1999			EN					R	EN				A	7E	60	RE39		TRF	R P 1999EN A7E 60 RE39	AMALIG	0.384474		4	INITIALE	N		0	0	Improductif	0	0	0	0			0	0							0
420	-1	0	-264196,97+258739,61										M	PEEOSB	B	2	JIR	B	3AN	30	MJ11		TRF	M PEEOSB B2JIR B3AN 30 MJ11	PHOTOIN	11.1623		4	INITIALE	N		0	0	Productif	0	0	0	0			0	0							0
421	-1	0	-262446,69+258888,21	P	1999	DEG	2003	EN					R	EN				A	7E	60	RE39		TRF	RDEG2003P 1999EN A7E 60 RE39	GEOPER	0.500677		4	INITIALE	N		0	0	Improductif	0	0	0	0			0	0							0
422	-1	0	-262122,37+257840,20	CT									M	SBENFX	B	5	10	A	5S	50	RS38		TRF	M CT SBENFX B510 A5S 50 RS38	PHOTOIN	11.4025		4	INITIALE	N		0	0	Improductif	0	0	0	0			0	0							0
423	-1	0	-256970,83+256974,83	P	1986	EC	2002	EB					R	EB	B	3	30	A	5S	30	MJ11		TRF	REC 2002P 1986EB B330 A5S 30 MJ11	AMALIG	0.272175		4	INITIALE	N		0	0	Improductif	0	0	0	0			0	0							0
424	-1	0	-258212,80+258931,32	P	1976			EB	EV	PR			R	EBEVPR	A	3	30	A	5S	40	MJ24		TRF	R P 1976EBEVPR A330 A5S 40 MJ24	AMALIG	3.74706		4	INITIALE	N		0	0	Improductif	0	0	0	0			0	0							0
425	-1	0	-254846,60+258456,91															A	7E	60	TOB9U	DH	TRF	A7E 60DH TOB9U	PHOTOIN	30.0563		4	INITIALE	N		0	0	Productif	0	0	0	0			0	0							0
426	-1	0	-263642,66+259215,89										R	SBRX	B	4	30	A	5S	40	MJ24		TRF	R SBRX B430 A5S 40 MJ24	PHOTOIN	3.98121		4	INITIALE	N		0	0	Improductif	0	0	0	0			0	0							0
427	-1	0	-261946,37+259215,09	P	1992			PR					R	PR				A	3AN	50	FO18		TRF	R P 1992PR A3AN 50 FO18	AMALIG	1.46537		4	INITIALE	N		0	0	Improductif	0	0	0	0			0	0							0
428	-1	0	-257985,53+259108,53	P	1976	EC	2004	EB	EV	PR			R	EBEVPR	A	3	30	A	5S	40	MJ24		TRF	REC 2004P 1976EBEVPR A330 A5S 40 MJ24	AMALIG	0.172809		4	INITIALE	N		0	0	Improductif	0	0	0	0			0	0							0
429	-1	0	-263560,95+258746,00										R	SBEP	B	4	30	A	5S	40	RS54		TRF	R SBEP B430 A5S 40 RS54	PHOTOIN	9.09975		4	INITIALE	N		0	0	Improductif	0	0	0	0			0	0							0
430	-1	0	-260495,99+263860,27	P	1989			PG					R	PG	B	3	30	A	5S	40	MJ24		TRF	R P 1989PG B330 A5S 40 MJ24	AMALIG	4.10594		4	INITIALE	N		0	0	Improductif	0	0	0	0			0	0							0
431	-1	0	-258191,32+263782,43															B	1BF	30	RB11	AF	TRF	B1BF 30AF RB11	PHOTOIN	0.190954		4	INITIALE	N		0	0	Improductif	0	0	0	0			0	0							0
432	-1	0	-259997,11+263883,60			CP							M	SBRXEO	C	3	JIN	A	5S	40	RS14		TRF	MCP SBRXEO C3JIN A5S 40 RS14	PHOTOIN	3.53965		4	INITIALE	N		0	0	Productif	0	0	0	0			0	0							0
433	-1	0	-260417,73+263138,81															A	5S	40	MJ24	AF	TRF	A5S 40AF MJ24	PHOTOIN	37.8557		4	INITIALE	N		0	0	Improductif	0	0	0	0			0	0							0
434	-1	0	-257111,93+264109,35															A	5S	30	MJ11	AF	TRF	A5S 30AF MJ11	PHOTOIN	1.16926		4	INITIALE	N		0	0	Improductif	0	0	0	0			0	0							0
435	-1	0	-256820,06+258300,84										M	SBSBEO	A	4	30	A	5S	40	MJ24		TRF	M SBSBEO A430 A5S 40 MJ24	PHOTOIN	4.50057		4	INITIALE	N		0	0	Productif	0	0	0	0			0	0							0
436	-1	0	-260790,52+257946,08										R	SBEN	B	4	30	A	5S	50	RS38		TRF	R SBEN B430 A5S 50 RS38	PHOTOIN	5.97784		4	INITIALE	N		0	0	Improductif	0	0	0	0			0	0							0
437	-1	0	-258218,51+257226,09			EPC	1998						M	SBTOEO	B	4	30	A	1A	40	RS15		TRF	MEPC1998 SBTOEO B430 A1A 40 RS15	GEOPER	0.411315		4	INITIALE	N		0	0	Improductif	0	0	0	0			0	0							0
438	-1	0	-261157,73+256895,69										M	EOBGSB	C	3	50	A	5S	40	MJ24		TRF	M EOBGSB C350 A5S 40 MJ24	PHOTOIN	10.4375		4	INITIALE	N		0	0	Productif	0	0	0	0			0	0							0
439	-1	0	-263995,74+257521,50																			EAU	EAU	EAU	PHOTOIN	0.124682		4	INITIALE	N		0	0	Improductif	0	0	0	0			0	0							0
440	-1	0	-258307,14+257207,72	CT									R	SBRX	C	5	10	A	5S	40	RS14		TRF	R CT SBRX C510 A5S 40 RS14	PHOTOIN	0.761635		4	INITIALE	N		0	0	Productif	0	0	0	0			0	0							0
441	-1	0	-258641,34+256998,86	CT									R	ENRX	C	5	10	A	5S	50	RS38		TRF	R CT ENRX C510 A5S 50 RS38	PHOTOIN	7.00909		4	INITIALE	N		0	0	Productif	0	0	0	0			0	0							0
442	-1	0	-259025,37+256751,47			EPC	1996						F	EOBG	B	4	30	A	5S	40	MJ24		TRF	FEPC1996 EOBG B430 A5S 40 MJ24	GEOPER	0.388419		4	INITIALE	N		0	0	Productif	0	0	0	0			0	0							0
443	-1	0	-258976,87+256707,36			EPC	1992						F	EOBG	B	4	30	A	5S	40	MJ24		TRF	FEPC1992 EOBG B430 A5S 40 MJ24	GEOPER	0.795275		4	INITIALE	N		0	0	Productif	0	0	0	0			0	0							0
444	-1	0	-258744,66+256697,98	CPR	1994								R	SBRX	B	5	10	A	5S	50	RS38		TRF	R CPR1994SBRX B510 A5S 50 RS38	GEOPER	0.483299		4	INITIALE	N		0	0	Improductif	0	0	0	0			0	0							0
445	-1	0	-257461,81+263986,74															A	5S	40	MJ14	AF	TRF	A5S 40AF MJ14	PHOTOIN	7.80782		4	INITIALE	N		0	0	Improductif	0	0	0	0			0	0							0
446	-1	0	-259494,34+262686,85															A	5S	30	MJ11	AF	TRF	A5S 30AF MJ11	PHOTOIN	3.72711		4	INITIALE	N		0	0	Improductif	0	0	0	0			0	0							0
447	-1	0	-261759,31+262796,30										R	ENSB	B	3	50	A	5S	50	RS38		TRF	R ENSB B350 A5S 50 RS38	PHOTOIN	8.65883		4	INITIALE	N		0	0	Improductif	0	0	0	0			0	0							0
448	-1	0	-257728,28+262587,19	P	1977	EC	2003	PR	EV				R	PREV	A	3	30	A	5S	30	RB11		TRF	REC 2003P 1977PREV A330 A5S 30 RB11	AMALIG	2.19044		4	INITIALE	N		0	0	Improductif	0	0	0	0			0	0							0
449	-1	0	-257071,33+262359,67																			EAU	EAU	EAU	PHOTOIN	8.16174	Rivi√®re Noire	4	INITIALE	N		0	0	Improductif	0	0	0	0			0	0							0
450	-1	0	-257678,31+262535,69	P	1977			PR	EV				R	PREV	A	3	30	A	5S	30	RB11		TRF	R P 1977PREV A330 A5S 30 RB11	AMALIG	0.147029		4	INITIALE	N		0	0	Improductif	0	0	0	0			0	0							0
451	-1	0	-257721,92+262416,96	P				RZ					R	RZ	A	3	30	A	5S	30	RB11		TRF	R P RZ A330 A5S 30 RB11	PHOTOIN	0.41891		4	INITIALE	N		0	0	Improductif	0	0	0	0			0	0							0
452	-1	0	-263633,35+261192,77																			ANT	TRF	ANT	PHOTOIN	133.412		4	INITIALE	N		0	0	Improductif	0	0	0	0			0	0							0
453	-1	0	-254893,26+260307,14										F	EOBJ	B	3	50	A	5S	40	MJ14		TRF	F EOBJ B350 A5S 40 MJ14	PHOTOIN	8.35361		4	INITIALE	N		0	0	Productif	0	0	0	0			0	0							0
454	-1	0	-262671,60+260278,28										R	SBSB	B	3	50	A	5S	40	MJ24		TRF	R SBSB B350 A5S 40 MJ24	PHOTOIN	7.57875		4	INITIALE	N		0	0	Improductif	0	0	0	0			0	0							0
455	-1	0	-256584,70+259729,30										F	EOBG	A	3	JIR	A	5S	40	MJ14		TRF	F EOBG A3JIR A5S 40 MJ14	PHOTOIN	12.0908		4	INITIALE	N		0	0	Productif	0	0	0	0			0	0							0
456	-1	0	-259162,12+258085,49										F	EOBJ	A	2	JIN	A	5S	40	MJ14		TRF	F EOBJ A2JIN A5S 40 MJ14	PHOTOIN	7.94383		4	INITIALE	N		0	0	Productif	0	0	0	0			0	0							0
457	-1	0	-264353,83+258469,25	P	2001	DEG	2003	EU					M	FXEU		6	10	A	3AN	40	MF14		TRF	MDEG2003P 2001FXEU 610 A3AN 40 MF14	AMALIG	0.331521		4	INITIALE	N		0	0	Productif	0	0	0	0			0	0							0
458	-1	0	-261882,39+258085,58	CT									R	TOSB	B	5	30	A	5S	50	RS18		TRF	R CT TOSB B530 A5S 50 RS18	PHOTOIN	6.33937		4	INITIALE	N		0	0	Improductif	0	0	0	0			0	0							0
459	-1	0	-262384,89+258303,39																			EAU	EAU	EAU	PHOTOIN	3.46381		4	INITIALE	N		0	0	Improductif	0	0	0	0			0	0							0
460	-1	0	-263930,98+258183,92	CPR														A	5S	40	RS14		TRF	CPR A5S 40 RS14	PHOTOIN	3.92171		4	INITIALE	N		0	0	Productif	0	0	0	0			0	0							0
461	-1	0	-263702,20+258329,60			CP							R	ENML	C	3	50	A	7T	53	RS38		TRF	RCP ENML C350 A7T 53 RS38	PHOTOIN	8.99514		4	INITIALE	N		0	0	Productif	0	0	0	0			0	0							0
462	-1	0	-261459,42+257928,87										R	SBRX	B	4	30	A	5S	40	RS14		TRF	R SBRX B430 A5S 40 RS14	PHOTOIN	19.3534		4	INITIALE	N		0	0	Improductif	0	0	0	0			0	0							0
463	-1	0	-256504,62+257974,66										R	SBEP	B	3	JIN	A	5S	40	RS54		TRF	R SBEP B3JIN A5S 40 RS54	PHOTOIN	13.1395		4	INITIALE	N		0	0	Improductif	0	0	0	0			0	0							0
464	-1	0	-261398,19+257726,01	CPR	1995								R	SBRX	B	4	30	A	5S	40	RS14		TRF	R CPR1995SBRX B430 A5S 40 RS14	GEOPER	1.01901		4	INITIALE	N		0	0	Improductif	0	0	0	0			0	0							0
465	-1	0	-257016,46+256922,40	P	1986	EC	2002	EB					R	EB	B	3	30	A	5S	30	MJ11		TRF	REC 2002P 1986EB B330 A5S 30 MJ11	AMALIG	0.637668		4	INITIALE	N		0	0	Improductif	0	0	0	0			0	0							0
466	-1	0	-260755,13+258107,11																			INO	TRF	INO	PHOTOIN	3.21324		4	INITIALE	N		0	0	Improductif	0	0	0	0			0	0							0
467	-1	0	-261520,92+263899,42										M	SBRXEO	B	3	JIN	A	5S	50	RS18		TRF	M SBRXEO B3JIN A5S 50 RS18	PHOTOIN	11.2927		4	INITIALE	N		0	0	Improductif	0	0	0	0			0	0							0
468	-1	0	-257674,49+263216,02															B	1A	30	MJ12	AF	TRF	B1A 30AF MJ12	PHOTOIN	9.54772		4	INITIALE	N		0	0	Improductif	0	0	0	0			0	0							0
469	-1	0	-256562,76+262659,61										M	SBRXEO	B	3	50	A	6S	30	MJ11		TRF	M SBRXEO B350 A6S 30 MJ11	PHOTOIN	10.0116		4	INITIALE	N		0	0	Productif	0	0	0	0			0	0							0
470	-1	0	-259754,36+263756,64	P	1979			EB					R	EB	B	5	10	A	5S	40	RS14		TRF	R P 1979EB B510 A5S 40 RS14	AMALIG	1.33333		4	INITIALE	N		0	0	Improductif	0	0	0	0			0	0							0
471	-1	0	-259789,59+263814,29	P	1979	EPC	1992	EB					R	EB	B	5	10	A	5S	40	RS14		TRF	REPC1992P 1979EB B510 A5S 40 RS14	AMALIG	1.36498		4	INITIALE	N		0	0	Improductif	0	0	0	0			0	0							0
472	-1	0	-255912,62+262711,35															A	6S	40	MJ14	NF	TRF	A6S 40NF MJ14	PHOTOIN	5.11441		4	INITIALE	N		0	0	Improductif	0	0	0	0			0	0							0
473	-1	0	-256492,44+263282,23										M	MLRXEO	C	3	50	A	7T	60	RS38		TRF	M MLRXEO C350 A7T 60 RS38	PHOTOIN	2.38167		4	INITIALE	N		0	0	Productif	0	0	0	0			0	0							0
474	-1	0	-264070,95+258158,38										R	SBTO	B	3	50	A	5S	40	RS14		TRF	R SBTO B350 A5S 40 RS14	PHOTOIN	5.92225		4	INITIALE	N		0	0	Improductif	0	0	0	0			0	0							0
475	-1	0	-262972,62+257137,31										M	SBSBEO	B	2	JIN	A	5S	40	RS14		TRF	M SBSBEO B2JIN A5S 40 RS14	PHOTOIN	8.75153		4	INITIALE	N		0	0	Improductif	0	0	0	0			0	0							0
476	-1	0	-257241,11+257016,66										M	SBSBEO	B	3	50	A	5S	40	MJ24		TRF	M SBSBEO B350 A5S 40 MJ24	PHOTOIN	12.0256		4	INITIALE	N		0	0	Productif	0	0	0	0			0	0							0
477	-1	0	-261898,66+257564,17			EPC	2002						F	EOBG	C	4	30	A	5S	50	MJ28		TRF	FEPC2002 EOBG C430 A5S 50 MJ28	GEOPER	0.362033		4	INITIALE	N		0	0	Productif	0	0	0	0			0	0							0
478	-1	0	-261220,67+257456,33										R	SBSB	B	4	30	A	5S	40	MJ24		TRF	R SBSB B430 A5S 40 MJ24	PHOTOIN	4.60598		4	INITIALE	N		0	0	Improductif	0	0	0	0			0	0							0
479	-1	0	-259537,43+257150,96	CT									M	BGFXRX	B	5	10	A	5S	50	MJ28		TRF	M CT BGFXRX B510 A5S 50 MJ28	PHOTOIN	20.2286		4	INITIALE	N		0	0	Productif	0	0	0	0			0	0							0
480	-1	0	-258891,99+256677,65			EPC	1996						R	RXTO	C	4	30	A	5S	50	RS18		TRF	REPC1996 RXTO C430 A5S 50 RS18	GEOPER	0.932507		4	INITIALE	N		0	0	Productif	0	0	0	0			0	0							0
481	-1	0	-256687,81+263439,81																			ANT	TRF	ANT	PHOTOIN	36.7027		4	INITIALE	N		0	0	Improductif	0	0	0	0			0	0							0
482	-1	0	-259432,58+263993,51										R	SBTO	B	4	JIN	A	5S	40	RS14		TRF	R SBTO B4JIN A5S 40 RS14	PHOTOIN	8.36001		4	INITIALE	N		0	0	Improductif	0	0	0	0			0	0							0
483	-1	0	-257131,15+263896,36															A	3AN	40	FO14	AF	TRF	A3AN 40AF FO14	PHOTOIN	0.782763		4	INITIALE	N		0	0	Improductif	0	0	0	0			0	0							0
484	-1	0	-259813,02+263495,44			CP							M	SBRXEO	C	3	JIN	A	5S	40	RS14		TRF	MCP SBRXEO C3JIN A5S 40 RS14	PHOTOIN	2.44916		4	INITIALE	N		0	0	Productif	0	0	0	0			0	0							0
485	-1	0	-258604,87+262683,82															A	3AN	40	FO14	AF	TRF	A3AN 40AF FO14	PHOTOIN	1.50684		4	INITIALE	N		0	0	Improductif	0	0	0	0			0	0							0
486	-1	0	-261643,70+262855,63	P				RZ					R	RZ	A	5	10	A	6S	40	MJ24		TRF	R P RZ A510 A6S 40 MJ24	PHOTOIN	0.270002		4	INITIALE	N		0	0	Improductif	0	0	0	0			0	0							0
487	-1	0	-255494,96+261890,36										M	EOPERX	B	3	50	A	5S	40	MJ24		TRF	M EOPERX B350 A5S 40 MJ24	PHOTOIN	11.1635		4	INITIALE	N		0	0	Productif	0	0	0	0			0	0							0
488	-1	0	-257726,14+262196,49			CPC	2004						R	PBRX	B	1	90	A	6S	40	RP14		TRF	RCPC2004 PBRX B190 A6S 40 RP14	GEOPER	0.32491		4	INITIALE	N		0	0	Improductif	0	0	0	0			0	0							0
489	-1	0	-263662,64+260141,67															B	3AN	30	MJ11	AF	TRF	B3AN 30AF MJ11	PHOTOIN	7.84471		4	INITIALE	N		0	0	Improductif	0	0	0	0			0	0							0
490	-1	0	-261822,47+260044,51	P	1992			EN	PR				R	ENPR		6	10	A	5S	50	RS38		TRF	R P 1992ENPR 610 A5S 50 RS38	AMALIG	7.39657		4	INITIALE	N		0	0	Improductif	0	0	0	0			0	0							0
491	-1	0	-256072,51+259742,00	FR														B	5S	40	MJ14		TRF	FR B5S 40 MJ14	PHOTOIN	4.20494		4	INITIALE	N		0	0	Productif	0	0	0	0			0	0							0
492	-1	0	-258003,59+259923,90										M	EOFXRX	C	4	30	A	5S	40	MJ24		TRF	M EOFXRX C430 A5S 40 MJ24	PHOTOIN	3.75261		4	INITIALE	N		0	0	Productif	0	0	0	0			0	0							0
493	-1	0	-256303,47+259835,36										F	EOFT	A	3	30	A	5S	30	FE21		TRF	F EOFT A330 A5S 30 FE21	PHOTOIN	4.79512		4	INITIALE	N		0	0	Productif	0	0	0	0			0	0							0
494	-1	0	-261697,20+260015,96	P	1992			EN	PR				R	ENPR				A	5S	50	RS38		TRF	R P 1992ENPR A5S 50 RS38	AMALIG	1.01695		4	INITIALE	N		0	0	Improductif	0	0	0	0			0	0							0
495	-1	0	-254629,65+258943,91										M	EOPERX	B	3	50	A	7T	50	RS38		TRF	M EOPERX B350 A7T 50 RS38	PHOTOIN	2.41856		4	INITIALE	N		0	0	Improductif	0	0	0	0			0	0							0
496	-1	0	-256238,52+257216,31										R	SBSB	B	3	50	A	5S	40	MJ24		TRF	R SBSB B350 A5S 40 MJ24	PHOTOIN	12.8147		4	INITIALE	N		0	0	Improductif	0	0	0	0			0	0							0
497	-1	0	-255187,11+257282,74															A	5S	40	MJ24	AF	TRF	A5S 40AF MJ24	PHOTOIN	6.1571		4	INITIALE	N		0	0	Improductif	0	0	0	0			0	0							0
498	-1	0	-260203,09+257534,68	CT		EPC	1995						M	SBSBFX	C	5	30	A	5S	50	MJ28		TRF	MEPC1995CT SBSBFX C530 A5S 50 MJ28	GEOPER	4.07849		4	INITIALE	N		0	0	Productif	0	0	0	0			0	0							0
499	-1	0	-260449,90+257676,41	CT									M	SBSBFX	C	5	30	A	5S	50	MJ28		TRF	M CT SBSBFX C530 A5S 50 MJ28	PHOTOIN	1.06419		4	INITIALE	N		0	0	Productif	0	0	0	0			0	0							0
500	-1	0	-258275,54+257376,72										M	SBTOEO	B	4	30	A	1A	40	RS15		TRF	M SBTOEO B430 A1A 40 RS15	PHOTOIN	12.4773		4	INITIALE	N		0	0	Improductif	0	0	0	0			0	0							0
501	-1	0	-256143,11+257459,63										F	EOBJ	B	2	JIN	A	5S	40	MJ14		TRF	F EOBJ B2JIN A5S 40 MJ14	PHOTOIN	4.6779		4	INITIALE	N		0	0	Productif	0	0	0	0			0	0							0
502	-1	0	-261593,72+257613,72	CPR	1995								R	SBRX	B	4	30	A	5S	40	RS14		TRF	R CPR1995SBRX B430 A5S 40 RS14	GEOPER	1.69916		4	INITIALE	N		0	0	Improductif	0	0	0	0			0	0							0
503	-1	0	-259961,42+257344,89										M	BGEOSB	B	4	30	A	5S	50	MJ28		TRF	M BGEOSB B430 A5S 50 MJ28	PHOTOIN	16.661		4	INITIALE	N		0	0	Productif	0	0	0	0			0	0							0
504	-1	0	-260373,72+257693,21	P	1995			PB					M	PBFX	C	5	30	A	5S	50	MJ28		TRF	M P 1995PBFX C530 A5S 50 MJ28	AMALIG	0.701511		4	INITIALE	N		0	0	Productif	0	0	0	0			0	0							0
505	-1	0	-259154,92+257472,46										F	EOEO	A	2	JIN	A	1A	40	MJ15		TRF	F EOEO A2JIN A1A 40 MJ15	PHOTOIN	7.66798		4	INITIALE	N		0	0	Productif	0	0	0	0			0	0							0
506	-1	0	-256006,62+263562,16										F	EOBJ	A	3	50	A	5S	40	MJ14		TRF	F EOBJ A350 A5S 40 MJ14	PHOTOIN	0.0113947		4	INITIALE	N		0	0	Productif	0	0	0	0			0	0							0
507	-1	0	-260445,75+263923,96	P	1989			PG					R	PG	A	5	10	A	5S	40	MJ24		TRF	R P 1989PG A510 A5S 40 MJ24	AMALIG	3.50251		4	INITIALE	N		0	0	Improductif	0	0	0	0			0	0							0
508	-1	0	-263430,59+258075,92										R	RXPB	B	3	JIR	A	9S	40	RP14		TRF	R RXPB B3JIR A9S 40 RP14	PHOTOIN	17.1049		4	INITIALE	N		0	0	Improductif	0	0	0	0			0	0							0
509	-1	0	-263184,09+258274,50			EC	2001						R	RXPB	B	3	JIR	A	9S	40	RP14		TRF	REC 2001 RXPB B3JIR A9S 40 RP14	GEOPER	0.5744		4	INITIALE	N		0	0	Improductif	0	0	0	0			0	0							0
510	-1	0	-256795,01+257727,73										M	SBTOEO	B	4	30	A	5S	50	RS18		TRF	M SBTOEO B430 A5S 50 RS18	PHOTOIN	7.78946		4	INITIALE	N		0	0	Improductif	0	0	0	0			0	0							0
511	-1	0	-255669,23+257563,44															A	5S	40	MJ24	AF	TRF	A5S 40AF MJ24	PHOTOIN	0.999809		4	INITIALE	N		0	0	Improductif	0	0	0	0			0	0							0
512	-1	0	-264035,51+257753,87			EC	2004						M	SBSBEO	B	4	30	B	5S	30	MJ11		TRF	MEC 2004 SBSBEO B430 B5S 30 MJ11	GEOPER	0.105741		4	INITIALE	N		0	0	Productif	0	0	0	0			0	0							0
513	-1	0	-260310,16+262787,92	P				RZ					R	RZ	B	5	10	A	5S	20	MJ11		TRF	R P RZ B510 A5S 20 MJ11	PHOTOIN	7.40007		4	INITIALE	N		0	0	Improductif	0	0	0	0			0	0							0
514	-1	0	-261706,78+263174,16	P	1991	DEG	2003	PG					R	PG	A	5	10	A	6S	40	MJ24		TRF	RDEG2003P 1991PG A510 A6S 40 MJ24	AMALIG	0.34824		4	INITIALE	N		0	0	Improductif	0	0	0	0			0	0							0
515	-1	0	-261822,06+263158,73	P	1989	DEG	2003	PR	PB				R	PRPB	A	5	10	A	6S	40	MJ24		TRF	RDEG2003P 1989PRPB A510 A6S 40 MJ24	AMALIG	0.187886		4	INITIALE	N		0	0	Improductif	0	0	0	0			0	0							0
516	-1	0	-261728,84+263082,28	P	1991			PG					R	PG	A	5	10	A	6S	40	MJ24		TRF	R P 1991PG A510 A6S 40 MJ24	AMALIG	2.41536		4	INITIALE	N		0	0	Improductif	0	0	0	0			0	0							0
517	-1	0	-256756,79+262766,30															A	6S	30	MJ11	AF	TRF	A6S 30AF MJ11	PHOTOIN	0.0580462		4	INITIALE	N		0	0	Improductif	0	0	0	0			0	0							0
518	-1	0	-262868,35+262966,41										M	SBTOEO	B	3	VIN	A	5S	50	RS18		TRF	M SBTOEO B3VIN A5S 50 RS18	PHOTOIN	8.81589		4	INITIALE	N		0	0	Improductif	0	0	0	0			0	0							0
519	-1	0	-255830,26+262906,71										F	BGEO	A	3	30	A	5S	40	MJ14		TRF	F BGEO A330 A5S 40 MJ14	PHOTOIN	0.0888065		4	INITIALE	N		0	0	Productif	0	0	0	0			0	0							0
520	-1	0	-257147,84+262419,88										M	EOBJSB	B	2	JIN	A	6S	40	MJ14		TRF	M EOBJSB B2JIN A6S 40 MJ14	PHOTOIN	8.60467		4	INITIALE	N		0	0	Productif	0	0	0	0			0	0							0
521	-1	0	-258639,14+257285,36	CT									R	SBSB	B	5	10	A	5S	40	RS14		TRF	R CT SBSB B510 A5S 40 RS14	PHOTOIN	2.50601		4	INITIALE	N		0	0	Improductif	0	0	0	0			0	0							0
522	-1	0	-258785,66+256680,37	CT									R	SBRX	B	5	10	A	5S	50	RS38		TRF	R CT SBRX B510 A5S 50 RS38	PHOTOIN	4.24546		4	INITIALE	N		0	0	Improductif	0	0	0	0			0	0							0
523	-1	0	-258829,44+263271,00	P				RZ					R	RZ	A	5	10	B	5S	30	MJ11		TRF	R P RZ A510 B5S 30 MJ11	PHOTOIN	0.38555		4	INITIALE	N		0	0	Improductif	0	0	0	0			0	0							0
524	-1	0	-255252,20+262734,76															A	7E	60	RS39	DH	TRF	A7E 60DH RS39	PHOTOIN	0.784668		4	INITIALE	N		0	0	Productif	0	0	0	0			0	0							0
525	-1	0	-258852,64+263214,34	P	1993			EB					R	EB	A	5	10	B	5S	30	MJ11		TRF	R P 1993EB A510 B5S 30 MJ11	AMALIG	1.58502		4	INITIALE	N		0	0	Improductif	0	0	0	0			0	0							0
526	-1	0	-262749,49+263276,74										R	SBTO	B	4	JIN	A	7T	60	RC38		TRF	R SBTO B4JIN A7T 60 RC38	PHOTOIN	8.65043		4	INITIALE	N		0	0	Improductif	0	0	0	0			0	0							0
527	-1	0	-260632,42+261667,34			EC	2004						R	EPPB	A	3	50	A	6S	40	RS54		TRF	REC 2004 EPPB A350 A6S 40 RS54	GEOPER	1.95437		4	INITIALE	N		0	0	Improductif	0	0	0	0			0	0							0
528	-1	0	-256808,22+261387,98										M	SBRXEO	B	4	30	A	5S	50	MJ28		TRF	M SBRXEO B430 A5S 50 MJ28	PHOTOIN	7.8119		4	INITIALE	N		0	0	Productif	0	0	0	0			0	0							0
529	-1	0	-261760,24+261721,05	P	1990			EB					R	EB	B	3	30	A	5S	30	MJ11		TRF	R P 1990EB B330 A5S 30 MJ11	AMALIG	1.01606		4	INITIALE	N		0	0	Improductif	0	0	0	0			0	0							0
530	-1	0	-258059,30+260232,87															A	7E	60	RS39	DH	TRF	A7E 60DH RS39	PHOTOIN	26.7452		4	INITIALE	N		0	0	Productif	0	0	0	0			0	0							0
531	-1	0	-261958,41+259122,46	FR														A	3AN	50	FO18		TRF	FR A3AN 50 FO18	PHOTOIN	5.83366		4	INITIALE	N		0	0	Productif	0	0	0	0			0	0							0
532	-1	0	-262721,82+259521,47			EC	1996						R	ENPB	B	3	70	A	7T	50	RS38		TRF	REC 1996 ENPB B370 A7T 50 RS38	GEOPER	0.237866		4	INITIALE	N		0	0	Improductif	0	0	0	0			0	0							0
533	-1	0	-264185,38+259459,82										M	PBRXEO	B	4	30	B	5S	30	MJ11		TRF	M PBRXEO B430 B5S 30 MJ11	PHOTOIN	5.30775		4	INITIALE	N		0	0	Productif	0	0	0	0			0	0							0
534	-1	0	-259055,85+258690,64	CPR														A	5S	40	MJ24		TRF	CPR A5S 40 MJ24	PHOTOIN	2.17141		4	INITIALE	N		0	0	Productif	0	0	0	0			0	0							0
535	-1	0	-258539,06+258660,44	P				RZ					R	RZ	B	2	50	A	5S	40	MJ24		TRF	R P RZ B250 A5S 40 MJ24	PHOTOIN	1.93461		4	INITIALE	N		0	0	Improductif	0	0	0	0			0	0							0
536	-1	0	-258259,75+257094,94			EPC	1998						M	SBTOEO	B	4	30	A	1A	40	RS15		TRF	MEPC1998 SBTOEO B430 A1A 40 RS15	GEOPER	0.67676		4	INITIALE	N		0	0	Improductif	0	0	0	0			0	0							0
537	-1	0	-257222,01+256767,61										F	EOPE	B	3	30	A	5S	40	MJ24		TRF	F EOPE B330 A5S 40 MJ24	PHOTOIN	5.79742		4	INITIALE	N		0	0	Productif	0	0	0	0			0	0							0
538	-1	0	-263537,34+257095,30										R	SBEP	B	3	50	A	5S	40	RS54		TRF	R SBEP B350 A5S 40 RS54	PHOTOIN	5.98315		4	INITIALE	N		0	0	Improductif	0	0	0	0			0	0							0
539	-1	0	-260205,91+257136,46			EPC	1994						M	EOBGSB	A	4	10	A	5S	40	MJ24		TRF	MEPC1994 EOBGSB A410 A5S 40 MJ24	GEOPER	0.698136		4	INITIALE	N		0	0	Productif	0	0	0	0			0	0							0
540	-1	0	-259146,60+257091,22	CT									R	SBRX	B	5	10	A	5S	50	RS38		TRF	R CT SBRX B510 A5S 50 RS38	PHOTOIN	1.78062		4	INITIALE	N		0	0	Improductif	0	0	0	0			0	0							0
541	-1	0	-258393,94+263333,19	P	1996			PB	EB				R	PBEB		6	10	A	5S	30	MJ11		TRF	R P 1996PBEB 610 A5S 30 MJ11	AMALIG	2.3762		4	INITIALE	N		0	0	Improductif	0	0	0	0			0	0							0
542	-1	0	-263116,99+263308,01	P	2001			EN					R	EN				A	5S	53	MJ28		TRF	R P 2001EN A5S 53 MJ28	AMALIG	0.136749		4	INITIALE	N		0	0	Improductif	0	0	0	0			0	0							0
543	-1	0	-256200,46+263083,36	P	1994	DEG	2003	EN					R	EN		6	10	A	5S	40	MJ24		TRF	RDEG2003P 1994EN 610 A5S 40 MJ24	AMALIG	9.37873		4	INITIALE	N		0	0	Improductif	0	0	0	0			0	0							0
544	-1	0	-261870,08+257473,77			EPC	2002						R	SBTO	B	4	30	A	5S	40	RS14		TRF	REPC2002 SBTO B430 A5S 40 RS14	GEOPER	3.07041		4	INITIALE	N		0	0	Improductif	0	0	0	0			0	0							0
545	-1	0	-259419,47+257400,46										M	EOFXSB	B	4	30	A	5S	40	MJ24		TRF	M EOFXSB B430 A5S 40 MJ24	PHOTOIN	5.31438		4	INITIALE	N		0	0	Productif	0	0	0	0			0	0							0
546	-1	0	-256966,17+257402,70	P	1989			EU					M	EUEO	B	4	30	A	5S	40	MJ24		TRF	M P 1989EUEO B430 A5S 40 MJ24	AMALIG	1.20356		4	INITIALE	N		0	0	Productif	0	0	0	0			0	0							0
547	-1	0	-260361,24+257586,45																			EAU	EAU	EAU	PHOTOIN	0.130657		4	INITIALE	N		0	0	Improductif	0	0	0	0			0	0							0
548	-1	0	-256651,58+256997,36										M	EOEOSB	B	2	JIN	B	1A	40	MJ15		TRF	M EOEOSB B2JIN B1A 40 MJ15	PHOTOIN	10.5256		4	INITIALE	N		0	0	Productif	0	0	0	0			0	0							0
549	-1	0	-259184,27+256861,16			EPC	1996						R	RXTO	C	4	30	A	5S	50	RS18		TRF	REPC1996 RXTO C430 A5S 50 RS18	GEOPER	5.75195		4	INITIALE	N		0	0	Productif	0	0	0	0			0	0							0
550	-1	0	-257721,01+262444,51	P		EC	2003	RZ					R	RZ	A	3	30	A	5S	30	RB11		TRF	REC 2003P RZ A330 A5S 30 RB11	PHOTOIN	0.11524		4	INITIALE	N		0	0	Improductif	0	0	0	0			0	0							0
551	-1	0	-255893,01+262120,45															A	6S	40	MJ14	NF	TRF	A6S 40NF MJ14	PHOTOIN	4.44215		4	INITIALE	N		0	0	Improductif	0	0	0	0			0	0							0
552	-1	0	-260334,25+262494,67																			ILE	ILE	ILE	PHOTOIN	0.543292		4	INITIALE	N		0	0	Improductif	0	0	0	0			0	0							0
553	-1	0	-262488,51+261920,77										M	EOPESB	B	3	50	A	5S	40	MJ24		TRF	M EOPESB B350 A5S 40 MJ24	PHOTOIN	17.2833		4	INITIALE	N		0	0	Productif	0	0	0	0			0	0							0
554	-1	0	-260139,62+261876,12										M	EOEORX	B	2	JIN	A	6S	30	MJ11		TRF	M EOEORX B2JIN A6S 30 MJ11	PHOTOIN	4.42751		4	INITIALE	N		0	0	Productif	0	0	0	0			0	0							0
555	-1	0	-262971,10+263132,59	P	2001			EN					R	EN				A	5S	50	RS18		TRF	R P 2001EN A5S 50 RS18	AMALIG	0.838179		4	INITIALE	N		0	0	Improductif	0	0	0	0			0	0							0
556	-1	0	-257429,05+262223,74										F	EOFH	C	3	JIR	A	3AN	40	FO14		TRF	F EOFH C3JIR A3AN 40 FO14	PHOTOIN	9.03973		4	INITIALE	N		0	0	Productif	0	0	0	0			0	0							0
557	-1	0	-257285,05+262363,16															A	3AN	40	FO14	AF	TRF	A3AN 40AF FO14	PHOTOIN	1.10043		4	INITIALE	N		0	0	Improductif	0	0	0	0			0	0							0
558	-1	0	-259140,38+263939,66															A	5S	40	MJ24	AF	TRF	A5S 40AF MJ24	PHOTOIN	1.70395		4	INITIALE	N		0	0	Improductif	0	0	0	0			0	0							0
559	-1	0	-258655,76+264044,24	P	1996			EN					R	EN				A	5S	40	MJ24		TRF	R P 1996EN A5S 40 MJ24	AMALIG	6.2478		4	INITIALE	N		0	0	Improductif	0	0	0	0			0	0							0
560	-1	0	-259800,11+264030,52			RR	1998						M	SBRXEO	B	3	JIN	A	5S	40	RS14		TRF	MRR 1998 SBRXEO B3JIN A5S 40 RS14	GEOPER	1.60647		4	INITIALE	N		0	0	Improductif	0	0	0	0			0	0							0
562	-1	0	-257018,33+262549,70	P				RZ					M	RZFX	A	4	30	A	6S	40	MJ14		TRF	M P RZFX A430 A6S 40 MJ14	PHOTOIN	4.94987		4	INITIALE	N		0	0	Productif	0	0	0	0			0	0							0
563	-1	0	-262769,34+261028,19	FR														A	3AN	40	FO14		TRF	FR A3AN 40 FO14	PHOTOIN	0.641697		4	INITIALE	N		0	0	Productif	0	0	0	0			0	0							0
564	-1	0	-257065,56+260693,80										R	ENRX	C	2	VIN	A	7T	60	RS38		TRF	R ENRX C2VIN A7T 60 RS38	PHOTOIN	7.15325		4	INITIALE	N		0	0	Productif	0	0	0	0			0	0							0
565	-1	0	-262680,46+261000,55	P	1989			EB	EV				R	EBEV				A	3AN	40	FO14		TRF	R P 1989EBEV A3AN 40 FO14	AMALIG	1.02299		4	INITIALE	N		0	0	Improductif	0	0	0	0			0	0							0
566	-1	0	-255887,81+260508,91										M	EOBJSB	B	2	JIN	A	5S	40	MJ14		TRF	M EOBJSB B2JIN A5S 40 MJ14	PHOTOIN	6.83015		4	INITIALE	N		0	0	Productif	0	0	0	0			0	0							0
567	-1	0	-254614,15+260417,69															A	5S	40	MJ14	LTE	TRF	A5S 40LTEMJ14	PHOTOIN	0.960055		4	INITIALE	N		0	0	Improductif	0	0	0	0			0	0							0
568	-1	0	-260658,05+260797,61										R	PBRX	B	3	JIR	A	5S	40	RP14		TRF	R PBRX B3JIR A5S 40 RP14	PHOTOIN	6.83355		4	INITIALE	N		0	0	Improductif	0	0	0	0			0	0							0
569	-1	0	-259625,53+258857,93																			EAU	EAU	EAU	PHOTOIN	0.345242		4	INITIALE	N		0	0	Improductif	0	0	0	0			0	0							0
570	-1	0	-263316,88+258110,00			CP							R	ENEN	C	3	50	A	7T	50	RS38		TRF	RCP ENEN C350 A7T 50 RS38	PHOTOIN	5.41503		4	INITIALE	N		0	0	Productif	0	0	0	0			0	0							0
571	-1	0	-257122,82+258144,99										M	TOSBBG	B	4	30	A	5S	40	RS14		TRF	M TOSBBG B430 A5S 40 RS14	PHOTOIN	6.67377		4	INITIALE	N		0	0	Improductif	0	0	0	0			0	0							0
572	-1	0	-257335,33+262566,89										M	SBRXEO	B	3	JIR	A	5S	40	MJ24		TRF	M SBRXEO B3JIR A5S 40 MJ24	PHOTOIN	9.94957		4	INITIALE	N		0	0	Productif	0	0	0	0			0	0							0
573	-1	0	-258749,50+262506,61																			ANT	TRF	ANT	PHOTOIN	6.87652		4	INITIALE	N		0	0	Improductif	0	0	0	0			0	0							0
574	-1	0	-257559,28+262431,03															A	3AN	40	FO14	AF	TRF	A3AN 40AF FO14	PHOTOIN	0.385085		4	INITIALE	N		0	0	Improductif	0	0	0	0			0	0							0
575	-1	0	-258468,55+263465,84	P				RZ					R	RZ		6	10	A	5S	30	MJ11		TRF	R P RZ 610 A5S 30 MJ11	PHOTOIN	0.412557		4	INITIALE	N		0	0	Improductif	0	0	0	0			0	0							0
576	-1	0	-260031,84+263519,55	P	1978	EPC	2005	EB					R	EB		6	10	A	5S	40	MJ24		TRF	REPC2005P 1978EB 610 A5S 40 MJ24	AMALIG	0.391103		4	INITIALE	N		0	0	Improductif	0	0	0	0			0	0							0
577	-1	0	-255851,85+262920,54																			EAU	EAU	EAU	PHOTOIN	0.00592152		4	INITIALE	N		0	0	Improductif	0	0	0	0			0	0							0
578	-1	0	-259131,09+256971,48			EPC	1995						R	RXTO	C	4	30	A	5S	50	RS18		TRF	REPC1995 RXTO C430 A5S 50 RS18	GEOPER	0.689582		4	INITIALE	N		0	0	Productif	0	0	0	0			0	0							0
579	-1	0	-261840,71+257016,44	CT									M	SBEPFX	C	5	10	A	5S	40	RS54		TRF	M CT SBEPFX C510 A5S 40 RS54	PHOTOIN	3.90047		4	INITIALE	N		0	0	Productif	0	0	0	0			0	0							0
580	-1	0	-258537,95+256912,98	CT		EPC	1995						M	SBEPFX	C	5	10	A	5S	40	RS54		TRF	MEPC1995CT SBEPFX C510 A5S 40 RS54	GEOPER	1.12101		4	INITIALE	N		0	0	Productif	0	0	0	0			0	0							0
581	-1	0	-262245,36+261372,05										F	EOEO	B	2	JIN	B	5S	30	FE21		TRF	F EOEO B2JIN B5S 30 FE21	PHOTOIN	7.4195		4	INITIALE	N		0	0	Productif	0	0	0	0			0	0							0
582	-1	0	-255908,89+260886,32										M	SBPBEO	B	3	JIR	A	5S	40	MJ24		TRF	M SBPBEO B3JIR A5S 40 MJ24	PHOTOIN	5.04038		4	INITIALE	N		0	0	Productif	0	0	0	0			0	0							0
583	-1	0	-263497,82+262456,72										F	EOBG	C	4	30	A	5S	50	MJ28		TRF	F EOBG C430 A5S 50 MJ28	PHOTOIN	10.6522		4	INITIALE	N		0	0	Productif	0	0	0	0			0	0							0
584	-1	0	-256376,16+261373,36	P	1986			EB	PR				R	EBPR	A	4	30	A	5S	40	RS54		TRF	R P 1986EBPR A430 A5S 40 RS54	AMALIG	4.10778		4	INITIALE	N		0	0	Improductif	0	0	0	0			0	0							0
585	-1	0	-259882,74+260477,16															A	7E	60	TOB9U	DH	TRF	A7E 60DH TOB9U	PHOTOIN	285.366		4	INITIALE	N		0	0	Productif	0	0	0	0			0	0							0
586	-1	0	-263560,10+261901,46																			EAU	EAU	EAU	PHOTOIN	16.3704		4	INITIALE	N		0	0	Improductif	0	0	0	0			0	0							0
587	-1	0	-262993,62+262494,39	P	1985			EB	PB				R	EBPB	B	5	10	A	5S	50	MJ28		TRF	R P 1985EBPB B510 A5S 50 MJ28	AMALIG	0.118301		4	INITIALE	N		0	0	Improductif	0	0	0	0			0	0							0
588	-1	0	-259829,23+262075,40	CT									F	FXFX		6	10	A	6S	30	MJ11		TRF	F CT FXFX 610 A6S 30 MJ11	PHOTOIN	8.99098		4	INITIALE	N		0	0	Productif	0	0	0	0			0	0							0
589	-1	0	-258111,81+262098,15										R	PBRX	B	1	90	A	6S	40	RP14		TRF	R PBRX B190 A6S 40 RP14	PHOTOIN	18.7516		4	INITIALE	N		0	0	Improductif	0	0	0	0			0	0							0
590	-1	0	-262774,32+262255,34	P	1989			EB	PB				R	EBPB	A	5	10	A	5S	40	MJ24		TRF	R P 1989EBPB A510 A5S 40 MJ24	AMALIG	11.0259		4	INITIALE	N		0	0	Improductif	0	0	0	0			0	0							0
591	-1	0	-262885,98+262462,25	P	1989	EPC	2004	EB	PB				R	EBPB	B	5	10	A	5S	50	MJ28		TRF	REPC2004P 1989EBPB B510 A5S 50 MJ28	AMALIG	0.171307		4	INITIALE	N		0	0	Improductif	0	0	0	0			0	0							0
592	-1	0	-262806,86+260183,46			EC	1998						M	EOEOPB	B	1	JIN	B	5S	30	MJ11		TRF	MEC 1998 EOEOPB B1JIN B5S 30 MJ11	GEOPER	0.83527		4	INITIALE	N		0	0	Productif	0	0	0	0			0	0							0
593	-1	0	-255734,63+259141,57															A	5S	40	MJ24	LTE	TRF	A5S 40LTEMJ24	PHOTOIN	20.2571		4	INITIALE	N		0	0	Improductif	0	0	0	0			0	0							0
594	-1	0	-262692,57+260188,91			EC	1996						M	EOEOSB	B	2	JIN	B	5S	30	MJ11		TRF	MEC 1996 EOEOSB B2JIN B5S 30 MJ11	GEOPER	1.8199		4	INITIALE	N		0	0	Productif	0	0	0	0			0	0							0
595	-1	0	-261516,04+260248,59																			EAU	EAU	EAU	PHOTOIN	0.0758826		4	INITIALE	N		0	0	Improductif	0	0	0	0			0	0							0
596	-1	0	-264480,87+260243,88										F	EOES	B	2	JIN	B	1A	30	FE22		TRF	F EOES B2JIN B1A 30 FE22	PHOTOIN	7.46576		4	INITIALE	N		0	0	Productif	0	0	0	0			0	0							0
597	-1	0	-260275,47+259177,65										F	FHFH	D	3	50	A	3AN	50	FO18		TRF	F FHFH D350 A3AN 50 FO18	PHOTOIN	8.12947		4	INITIALE	N		0	0	Productif	0	0	0	0			0	0							0
598	-1	0	-260350,31+257929,97	CPR														A	5S	40	MJ24		TRF	CPR A5S 40 MJ24	PHOTOIN	16.7298		4	INITIALE	N		0	0	Productif	0	0	0	0			0	0							0
599	-1	0	-260016,35+257858,68										M	EOBGSB	B	4	30	A	5S	40	MJ24		TRF	M EOBGSB B430 A5S 40 MJ24	PHOTOIN	18.4256		4	INITIALE	N		0	0	Productif	0	0	0	0			0	0							0
600	-1	0	-259621,36+258244,73										F	BGFX	C	4	10	A	5S	40	MJ24		TRF	F BGFX C410 A5S 40 MJ24	PHOTOIN	2.89647		4	INITIALE	N		0	0	Productif	0	0	0	0			0	0							0
601	-1	0	-259933,03+258193,61										R	SBTO	B	4	30	A	5S	40	RS14		TRF	R SBTO B430 A5S 40 RS14	PHOTOIN	4.46932		4	INITIALE	N		0	0	Improductif	0	0	0	0			0	0							0
602	-1	0	-255183,52+257917,31	P	1995	DEG	2005	EU					R	EU		6	10	A	5S	40	MJ24		TRF	RDEG2005P 1995EU 610 A5S 40 MJ24	AMALIG	2.76147		4	INITIALE	N		0	0	Improductif	0	0	0	0			0	0							0
603	-1	0	-264129,96+257767,24										M	SBSBEO	B	4	30	B	5S	30	MJ11		TRF	M SBSBEO B430 B5S 30 MJ11	PHOTOIN	11.0191		4	INITIALE	N		0	0	Productif	0	0	0	0			0	0							0
604	-1	0	-261236,93+257717,22	CT									M	FXFXRX		6	10	A	5S	40	MJ24		TRF	M CT FXFXRX 610 A5S 40 MJ24	PHOTOIN	2.91901		4	INITIALE	N		0	0	Productif	0	0	0	0			0	0							0
605	-1	0	-260309,67+257756,88	P	1995			PB					M	EOPB	B	4	30	A	5S	40	MJ24		TRF	M P 1995EOPB B430 A5S 40 MJ24	AMALIG	0.445912		4	INITIALE	N		0	0	Productif	0	0	0	0			0	0							0
606	-1	0	-260056,65+264044,13	P	1979			PG					R	PG	A	3	30	A	6S	30	MJ11		TRF	R P 1979PG A330 A6S 30 MJ11	AMALIG	2.27539		4	INITIALE	N		0	0	Improductif	0	0	0	0			0	0							0
607	-1	0	-258705,79+263739,25	P	1989			PB					R	PB	B	5	10	A	5S	40	MJ24		TRF	R P 1989PB B510 A5S 40 MJ24	AMALIG	10.4008		4	INITIALE	N		0	0	Improductif	0	0	0	0			0	0							0
608	-1	0	-260055,07+262477,45	P	1996			PR					R	PR				A	5S	30	MJ11		TRF	R P 1996PR A5S 30 MJ11	AMALIG	1.21975		4	INITIALE	N		0	0	Improductif	0	0	0	0			0	0							0
609	-1	0	-262332,78+262604,52										R	ENSB	C	3	50	A	5S	50	RS38		TRF	R ENSB C350 A5S 50 RS38	PHOTOIN	3.91712		4	INITIALE	N		0	0	Productif	0	0	0	0			0	0							0
610	-1	0	-260820,54+262049,14	P	1988			EB					R	EB	A	5	10	A	5S	30	MJ11		TRF	R P 1988EB A510 A5S 30 MJ11	AMALIG	8.60638		4	INITIALE	N		0	0	Improductif	0	0	0	0			0	0							0
611	-1	0	-255896,19+261381,55															A	5S	40	MJ24	AF	TRF	A5S 40AF MJ24	PHOTOIN	10.8543		4	INITIALE	N		0	0	Improductif	0	0	0	0			0	0							0
612	-1	0	-256558,54+261844,42															B	5S	30	MJ11	AF	TRF	B5S 30AF MJ11	PHOTOIN	3.32414		4	INITIALE	N		0	0	Improductif	0	0	0	0			0	0							0
613	-1	0	-261309,97+262118,96	P	1988			PG	EB				R	PGEB	A	5	10	A	5S	30	MJ11		TRF	R P 1988PGEB A510 A5S 30 MJ11	AMALIG	5.47021		4	INITIALE	N		0	0	Improductif	0	0	0	0			0	0							0
614	-1	0	-257766,14+262913,36															A	5S	30	MJ11	AF	TRF	A5S 30AF MJ11	PHOTOIN	1.08374		4	INITIALE	N		0	0	Improductif	0	0	0	0			0	0							0
615	-1	0	-258928,12+262773,15	FR														A	5S	40	MJ14		TRF	FR A5S 40 MJ14	PHOTOIN	23.001		4	INITIALE	N		0	0	Productif	0	0	0	0			0	0							0
616	-1	0	-258984,26+263059,04	P	2002			EB					R	EB				B	5S	30	MJ11		TRF	R P 2002EB B5S 30 MJ11	AMALIG	0.134372		4	INITIALE	N		0	0	Improductif	0	0	0	0			0	0							0
617	-1	0	-263211,70+263187,43	P	1994	DEG	2005	EB					R	EB		6	10	A	5S	50	MJ28		TRF	RDEG2005P 1994EB 610 A5S 50 MJ28	AMALIG	0.39286		4	INITIALE	N		0	0	Improductif	0	0	0	0			0	0							0
618	-1	0	-262296,05+261461,55	CHT														A	3AN	40	FO14		ILE	CHT A3AN 40 FO14	PHOTOIN	1.14047		4	INITIALE	N		0	0	Productif	0	0	0	0			0	0							0
619	-1	0	-256747,87+260113,50										R	SBSB	B	4	30	A	5S	40	RS14		TRF	R SBSB B430 A5S 40 RS14	PHOTOIN	9.9445		4	INITIALE	N		0	0	Improductif	0	0	0	0			0	0							0
620	-1	0	-261237,91+259917,86										R	PRPR	B	1	70	A	9S	30	RP11		TRF	R PRPR B170 A9S 30 RP11	PHOTOIN	17.059		4	INITIALE	N		0	0	Improductif	0	0	0	0			0	0							0
621	-1	0	-256580,32+261635,23										M	EOPESB	B	1	JIN	A	5S	30	MJ11		TRF	M EOPESB B1JIN A5S 30 MJ11	PHOTOIN	5.14541		4	INITIALE	N		0	0	Productif	0	0	0	0			0	0							0
622	-1	0	-262589,37+261893,25	P	1986			PG					R	PG	A	4	30	A	5S	40	MJ24		TRF	R P 1986PG A430 A5S 40 MJ24	AMALIG	5.67741		4	INITIALE	N		0	0	Improductif	0	0	0	0			0	0							0
623	-1	0	-255304,81+260925,63	CT									F	FXFX	D	5	10	A	5S	40	MJ24		TRF	F CT FXFX D510 A5S 40 MJ24	PHOTOIN	2.88681		4	INITIALE	N		0	0	Productif	0	0	0	0			0	0							0
624	-1	0	-255318,65+261038,80	P	2005			EB					M	FXEB	D	5	10	A	5S	40	MJ24		TRF	M P 2005FXEB D510 A5S 40 MJ24	AMALIG	2.14111		4	INITIALE	N		0	0	Productif	0	0	0	0			0	0							0
625	-1	0	-257146,17+260920,56			CP							M	EOBGSB	C	4	JIR	A	7T	60	MJ28		TRF	MCP EOBGSB C4JIR A7T 60 MJ28	PHOTOIN	28.7352		4	INITIALE	N		0	0	Productif	0	0	0	0			0	0							0
626	-1	0	-259723,45+264071,71										M	SBRXEO	B	3	JIN	A	5S	40	RS14		TRF	M SBRXEO B3JIN A5S 40 RS14	PHOTOIN	7.26007		4	INITIALE	N		0	0	Improductif	0	0	0	0			0	0							0
627	-1	0	-259244,09+263786,63	P	2003			EB					R	EB				A	5S	43	MJ24		TRF	R P 2003EB A5S 43 MJ24	AMALIG	0.139534		4	INITIALE	N		0	0	Improductif	0	0	0	0			0	0							0
628	-1	0	-259853,24+263593,19			CPC	1999						M	SBRXEO	C	3	JIN	A	5S	40	RS14		TRF	MCPC1999 SBRXEO C3JIN A5S 40 RS14	GEOPER	3.81545		4	INITIALE	N		0	0	Productif	0	0	0	0			0	0							0
629	-1	0	-259336,42+263541,00	P	1989	RR	1998	EB	EU				R	EBEU	B	5	10	A	5S	40	MJ24		TRF	RRR 1998P 1989EBEU B510 A5S 40 MJ24	AMALIG	10.0571		4	INITIALE	N		0	0	Improductif	0	0	0	0			0	0							0
630	-1	0	-261584,70+261709,54	P	1990			EB					R	EB	C	5	10	B	5S	30	MJ11		TRF	R P 1990EB C510 B5S 30 MJ11	AMALIG	4.09436		4	INITIALE	N		0	0	Productif	0	0	0	0			0	0							0
631	-1	0	-259770,57+261350,30										R	RXSB	B	4	JIN	A	5S	50	RS38		TRF	R RXSB B4JIN A5S 50 RS38	PHOTOIN	15.5345		4	INITIALE	N		0	0	Improductif	0	0	0	0			0	0							0
632	-1	0	-256062,66+260655,20										M	EOBGSB	B	3	50	A	5S	40	MJ24		TRF	M EOBGSB B350 A5S 40 MJ24	PHOTOIN	22.1251		4	INITIALE	N		0	0	Productif	0	0	0	0			0	0							0
633	-1	0	-262305,56+261698,26	P				RZ					R	RZ	A	4	30	A	5S	30	MJ11		TRF	R P RZ A430 A5S 30 MJ11	PHOTOIN	0.506695		4	INITIALE	N		0	0	Improductif	0	0	0	0			0	0							0
634	-1	0	-258992,57+261559,27	CT									R	RXRX	C	5	30	A	7T	60	RS38		TRF	R CT RXRX C530 A7T 60 RS38	PHOTOIN	6.24704		4	INITIALE	N		0	0	Productif	0	0	0	0			0	0							0
635	-1	0	-260992,10+261687,89															A	5S	30	MJ11	NF	TRF	A5S 30NF MJ11	PHOTOIN	1.60529		4	INITIALE	N		0	0	Improductif	0	0	0	0			0	0							0
636	-1	0	-254879,80+259043,56	P	2002			EB	EN				R	EBEN				A	5S	53	MJ28		TRF	R P 2002EBEN A5S 53 MJ28	AMALIG	4.8949		4	INITIALE	N		0	0	Improductif	0	0	0	0			0	0							0
637	-1	0	-255891,96+258070,00	P				RZ					R	RZ		6	10	A	5S	40	MJ24		TRF	R P RZ 610 A5S 40 MJ24	PHOTOIN	2.34037		4	INITIALE	N		0	0	Improductif	0	0	0	0			0	0							0
638	-1	0	-255769,33+258397,93	P	1969			EB	PG	PR			R	EBPGPR		6	10	A	5S	40	MJ24		TRF	R P 1969EBPGPR 610 A5S 40 MJ24	AMALIG	0.647436		4	INITIALE	N		0	0	Improductif	0	0	0	0			0	0							0
639	-1	0	-256143,48+258476,51			CP							M	EOBJPU	C	2	JIN	A	5S	40	MJ24		TRF	MCP EOBJPU C2JIN A5S 40 MJ24	PHOTOIN	9.73361		4	INITIALE	N		0	0	Productif	0	0	0	0			0	0							0
640	-1	0	-258633,56+263166,60															B	5S	30	MJ11	AF	TRF	B5S 30AF MJ11	PHOTOIN	2.70375		4	INITIALE	N		0	0	Improductif	0	0	0	0			0	0							0
641	-1	0	-259528,87+263470,71	P	1979	EC	2005	PR	ML				R	PRML	A	3	30	A	5S	40	MJ24		TRF	REC 2005P 1979PRML A330 A5S 40 MJ24	AMALIG	4.61952		4	INITIALE	N		0	0	Improductif	0	0	0	0			0	0							0
642	-1	0	-258445,19+262820,49										M	BGEORX	B	3	30	A	6S	40	MJ14		TRF	M BGEORX B330 A6S 40 MJ14	PHOTOIN	5.77265		4	INITIALE	N		0	0	Productif	0	0	0	0			0	0							0
643	-1	0	-261523,77+261579,31																			ILE	ILE	ILE	PHOTOIN	0.515532		4	INITIALE	N		0	0	Improductif	0	0	0	0			0	0							0
644	-1	0	-255339,01+261177,14										F	EOBJ	B	2	JIN	A	6S	40	MJ14		TRF	F EOBJ B2JIN A6S 40 MJ14	PHOTOIN	11.6379		4	INITIALE	N		0	0	Productif	0	0	0	0			0	0							0
645	-1	0	-255686,58+261117,29															A	5S	40	MJ24	NF	TRF	A5S 40NF MJ24	PHOTOIN	4.29201		4	INITIALE	N		0	0	Improductif	0	0	0	0			0	0							0
646	-1	0	-257425,49+261245,13	CT									M	RXRXFN	D	5	30	A	7T	60	RS38		TRF	M CT RXRXFN D530 A7T 60 RS38	PHOTOIN	10.6736		4	INITIALE	N		0	0	Productif	0	0	0	0			0	0							0
647	-1	0	-260633,67+262267,20															A	5S	30	MJ11	AF	TRF	A5S 30AF MJ11	PHOTOIN	15.0623		4	INITIALE	N		0	0	Improductif	0	0	0	0			0	0							0
648	-1	0	-259183,97+261835,82																			ANT	TRF	ANT	PHOTOIN	59.2733		4	INITIALE	N		0	0	Improductif	0	0	0	0			0	0							0
649	-1	0	-255518,34+261653,97	P	1962			RZ					M	RZFX	B	3	30	A	5S	40	MJ24		TRF	M P 1962RZFX B330 A5S 40 MJ24	AMALIG	11.2114		4	INITIALE	N		0	0	Productif	0	0	0	0			0	0							0
650	-1	0	-256255,40+261621,56															A	5S	40	MJ24	AF	TRF	A5S 40AF MJ24	PHOTOIN	0.440318		4	INITIALE	N		0	0	Improductif	0	0	0	0			0	0							0
651	-1	0	-256249,01+260262,62										F	EOES	A	2	JIN	B	1A	30	FE22		TRF	F EOES A2JIN B1A 30 FE22	PHOTOIN	3.7549		4	INITIALE	N		0	0	Productif	0	0	0	0			0	0							0
652	-1	0	-255875,16+259540,49	P	1994	DEG	2004	EB					R	EB		6	10	A	5S	40	MJ24		TRF	RDEG2004P 1994EB 610 A5S 40 MJ24	AMALIG	0.842061		4	INITIALE	N		0	0	Improductif	0	0	0	0			0	0							0
653	-1	0	-264724,87+259973,88	CPR	2003								M	SBSBEO	C	4	30	A	5S	40	MJ14		TRF	M CPR2003SBSBEO C430 A5S 40 MJ14	GEOPER	0.156487		4	INITIALE	N		0	0	Productif	0	0	0	0			0	0							0
654	-1	0	-256071,68+259478,60	P				RZ					R	RZ		6	10	A	5S	40	MJ24		TRF	R P RZ 610 A5S 40 MJ24	PHOTOIN	0.568913		4	INITIALE	N		0	0	Improductif	0	0	0	0			0	0							0
655	-1	0	-256260,49+259564,54	P	2001			CR	ES				F	CRES				A	5S	40	MJ14		TRF	F P 2001CRES A5S 40 MJ14	GEOPER	1.55393		4	INITIALE	N		0	0	Productif	0	0	0	0			0	0							0
656	-1	0	-260708,66+263532,25	CPR														A	5S	40	MJ24		TRF	CPR A5S 40 MJ24	PHOTOIN	11.9901		4	INITIALE	N		0	0	Productif	0	0	0	0			0	0							0
657	-1	0	-261274,50+263698,23	P	1992			EB	EN				R	EBEN	B	5	10	B	6S	30	MJ11		TRF	R P 1992EBEN B510 B6S 30 MJ11	AMALIG	5.88065		4	INITIALE	N		0	0	Improductif	0	0	0	0			0	0							0
658	-1	0	-256943,03+263444,60										R	PBML	B	3	30	A	5S	40	MJ24		TRF	R PBML B330 A5S 40 MJ24	PHOTOIN	4.52955		4	INITIALE	N		0	0	Improductif	0	0	0	0			0	0							0
659	-1	0	-260667,86+263302,33	P	1977			EV	EB				R	EVEB	B	4	30	A	5S	40	MJ24		TRF	R P 1977EVEB B430 A5S 40 MJ24	AMALIG	4.21722		4	INITIALE	N		0	0	Improductif	0	0	0	0			0	0							0
660	-1	0	-256752,60+262604,26										M	RXPUEO	B	2	JIN	A	6S	40	RT14		TRF	M RXPUEO B2JIN A6S 40 RT14	PHOTOIN	8.782		4	INITIALE	N		0	0	Improductif	0	0	0	0			0	0							0
661	-1	0	-260882,58+263262,74																			EAU	EAU	EAU	PHOTOIN	3.7471		4	INITIALE	N		0	0	Improductif	0	0	0	0			0	0							0
662	-1	0	-263025,71+262725,57	P	1986			PG	EB				R	PGEB	A	4	30	A	5S	40	MJ24		TRF	R P 1986PGEB A430 A5S 40 MJ24	AMALIG	11.6052		4	INITIALE	N		0	0	Improductif	0	0	0	0			0	0							0
663	-1	0	-262682,48+261035,07	P	1999			EB					R	EB				A	3AN	40	FO14		TRF	R P 1999EB A3AN 40 FO14	AMALIG	0.4883		4	INITIALE	N		0	0	Improductif	0	0	0	0			0	0							0
664	-1	0	-257229,37+260345,55										M	EOBGSB	B	3	JIR	A	5S	50	MJ28		TRF	M EOBGSB B3JIR A5S 50 MJ28	PHOTOIN	16.1056		4	INITIALE	N		0	0	Productif	0	0	0	0			0	0							0
665	-1	0	-254947,61+260652,61	CPR														A	5S	40	MJ14		TRF	CPR A5S 40 MJ14	PHOTOIN	1.19708		4	INITIALE	N		0	0	Productif	0	0	0	0			0	0							0
666	-1	0	-260549,57+258868,01	CPR														A	9S	40	MJ24		TRF	CPR A9S 40 MJ24	PHOTOIN	6.22192		4	INITIALE	N		0	0	Productif	0	0	0	0			0	0							0
667	-1	0	-255754,57+258575,53	P	1969	EC	2000	EB	PG	PR			R	EBPGPR		6	10	A	5S	40	MJ24		TRF	REC 2000P 1969EBPGPR 610 A5S 40 MJ24	AMALIG	0.696855		4	INITIALE	N		0	0	Improductif	0	0	0	0			0	0							0
668	-1	0	-255806,90+258557,58	P	1993			EU	EB				R	EUEB		6	10	A	5S	40	MJ24		TRF	R P 1993EUEB 610 A5S 40 MJ24	AMALIG	2.21703		4	INITIALE	N		0	0	Improductif	0	0	0	0			0	0							0
669	-1	0	-261955,73+258827,33	CPR														A	5S	40	RS54		TRF	CPR A5S 40 RS54	PHOTOIN	11.0936		4	INITIALE	N		0	0	Productif	0	0	0	0			0	0							0
670	-1	0	-264503,94+259051,45	P	2003			EB					R	EB				B	5S	30	MJ11		TRF	R P 2003EB B5S 30 MJ11	AMALIG	1.15344		4	INITIALE	N		0	0	Improductif	0	0	0	0			0	0							0
671	-1	0	-261385,54+258379,15															A	7E	60	RS38	DH	TRF	A7E 60DH RS38	PHOTOIN	1.27776		4	INITIALE	N		0	0	Productif	0	0	0	0			0	0							0
672	-1	0	-258291,36+258162,65										F	EOBJ	B	2	VIN	A	1A	40	MJ15		TRF	F EOBJ B2VIN A1A 40 MJ15	PHOTOIN	7.45361		4	INITIALE	N		0	0	Productif	0	0	0	0			0	0							0
673	-1	0	-263988,49+256884,65	P	1991			PR					M	PRFX	B	5	10	A	9S	40	MJ24		TRF	M P 1991PRFX B510 A9S 40 MJ24	AMALIG	4.35215		4	INITIALE	N		0	0	Productif	0	0	0	0			0	0							0
674	-1	0	-260286,14+257011,67										M	EOBGSB	A	4	10	A	5S	40	MJ24		TRF	M EOBGSB A410 A5S 40 MJ24	PHOTOIN	14.5418		4	INITIALE	N		0	0	Productif	0	0	0	0			0	0							0
675	-1	0	-260674,23+264105,79	CPR	1996								M	EOBGSB	B	3	50	A	5S	40	MJ24		TRF	M CPR1996EOBGSB B350 A5S 40 MJ24	GEOPER	1.42815		4	INITIALE	N		0	0	Productif	0	0	0	0			0	0							0
676	-1	0	-255638,16+262700,01										R	SBRX	B	3	50	A	5S	40	RS14		TRF	R SBRX B350 A5S 40 RS14	PHOTOIN	2.24712		4	INITIALE	N		0	0	Improductif	0	0	0	0			0	0							0
677	-1	0	-261351,35+263013,87										M	SBRXEO	B	3	JIN	A	5S	50	RS18		TRF	M SBRXEO B3JIN A5S 50 RS18	PHOTOIN	9.78292		4	INITIALE	N		0	0	Improductif	0	0	0	0			0	0							0
678	-1	0	-261712,40+262876,00	P	1989			PR	PB				R	PRPB	A	5	10	A	6S	40	MJ24		TRF	R P 1989PRPB A510 A6S 40 MJ24	AMALIG	4.82916		4	INITIALE	N		0	0	Improductif	0	0	0	0			0	0							0
679	-1	0	-261034,41+263154,24																			EAU	EAU	EAU	PHOTOIN	2.64119		4	INITIALE	N		0	0	Improductif	0	0	0	0			0	0							0
680	-1	0	-260098,35+262529,74	FR														A	3AN	40	FO14		TRF	FR A3AN 40 FO14	PHOTOIN	5.49227		4	INITIALE	N		0	0	Productif	0	0	0	0			0	0							0
681	-1	0	-260126,93+260926,41	CT									R	RXRX	A	5	30	A	5S	50	RS38		TRF	R CT RXRX A530 A5S 50 RS38	PHOTOIN	14.3218		4	INITIALE	N		0	0	Improductif	0	0	0	0			0	0							0
682	-1	0	-256063,28+260042,44										F	EOBJ	A	3	30	A	5S	40	MJ14		TRF	F EOBJ A330 A5S 40 MJ14	PHOTOIN	13.5265		4	INITIALE	N		0	0	Productif	0	0	0	0			0	0							0
683	-1	0	-254681,79+259947,10															A	7E	60	TOB9U	DH	TRF	A7E 60DH TOB9U	PHOTOIN	12.0393		4	INITIALE	N		0	0	Productif	0	0	0	0			0	0							0
684	-1	0	-262674,63+259814,97			CP							M	EOPESB	C	3	50	A	5S	40	MJ24		TRF	MCP EOPESB C350 A5S 40 MJ24	PHOTOIN	7.83228		4	INITIALE	N		0	0	Productif	0	0	0	0			0	0							0
685	-1	0	-256434,01+259464,94										F	EOFT	B	2	JIN	A	1A	30	FE22		TRF	F EOFT B2JIN A1A 30 FE22	PHOTOIN	6.75917		4	INITIALE	N		0	0	Productif	0	0	0	0			0	0							0
686	-1	0	-256080,98+259525,62	FR														B	5S	30	MJ11		TRF	FR B5S 30 MJ11	PHOTOIN	0.63148		4	INITIALE	N		0	0	Productif	0	0	0	0			0	0							0
687	-1	0	-255251,78+258872,30										M	SBSBEO	A	4	30	A	5S	50	RS18		TRF	M SBSBEO A430 A5S 50 RS18	PHOTOIN	10.6198		4	INITIALE	N		0	0	Improductif	0	0	0	0			0	0							0
688	-1	0	-258061,10+259022,23	P	1976	EC	2004	EB	EV	PR			R	EBEVPR	A	3	30	A	5S	40	MJ24		TRF	REC 2004P 1976EBEVPR A330 A5S 40 MJ24	AMALIG	1.07815		4	INITIALE	N		0	0	Improductif	0	0	0	0			0	0							0
689	-1	0	-263675,65+259093,65			EC	2001						R	SBRX	B	4	30	A	5S	40	MJ24		TRF	REC 2001 SBRX B430 A5S 40 MJ24	GEOPER	3.87145		4	INITIALE	N		0	0	Improductif	0	0	0	0			0	0							0
690	-1	0	-259008,54+264100,40	P	1989			PB					R	PB		6	10	A	5S	40	MJ24		TRF	R P 1989PB 610 A5S 40 MJ24	AMALIG	11.8835		4	INITIALE	N		0	0	Improductif	0	0	0	0			0	0							0
692	-1	0	-255446,43+262139,78										M	EOBGSB	B	3	50	A	5S	40	MJ14		TRF	M EOBGSB B350 A5S 40 MJ14	PHOTOIN	5.76767		4	INITIALE	N		0	0	Productif	0	0	0	0			0	0							0
693	-1	0	-257532,07+261422,85										R	EPPB	C	3	7090	A	5S	40	RS54		TRF	R EPPB C37090 A5S 40 RS54	PHOTOIN	13.4949		4	INITIALE	N		0	0	Productif	0	0	0	0			0	0							0
694	-1	0	-256152,28+259425,09	P	1999			ES	EB	PH			M	ESEBPH				B	5S	30	MJ11		TRF	M P 1999ESEBPH B5S 30 MJ11	AMALIG	4.08007		4	INITIALE	N		0	0	Productif	0	0	0	0			0	0							0
695	-1	0	-262598,25+259809,45																			EAU	EAU	EAU	PHOTOIN	0.128319		4	INITIALE	N		0	0	Improductif	0	0	0	0			0	0							0
696	-1	0	-256025,80+259091,09										M	SBPUEO	B	4	30	A	5S	40	MJ24		TRF	M SBPUEO B430 A5S 40 MJ24	PHOTOIN	10.2555		4	INITIALE	N		0	0	Productif	0	0	0	0			0	0							0
697	-1	0	-257260,29+259444,78	P				RZ					R	RZ	A	2	50	A	5S	30	MJ11		TRF	R P RZ A250 A5S 30 MJ11	PHOTOIN	0.817929		4	INITIALE	N		0	0	Improductif	0	0	0	0			0	0							0
698	-1	0	-260422,21+259044,12	CPR														A	3AN	50	FO18		TRF	CPR A3AN 50 FO18	PHOTOIN	7.50221		4	INITIALE	N		0	0	Productif	0	0	0	0			0	0							0
699	-1	0	-256959,49+258643,74															A	1A	30	FE22	AF	TRF	A1A 30AF FE22	PHOTOIN	0.325783		4	INITIALE	N		0	0	Improductif	0	0	0	0			0	0							0
700	-1	0	-258554,48+258821,82	P	1976			EB	EV	PR			R	EBEVPR	B	2	50	A	5S	40	MJ24		TRF	R P 1976EBEVPR B250 A5S 40 MJ24	AMALIG	2.60098		4	INITIALE	N		0	0	Improductif	0	0	0	0			0	0							0
701	-1	0	-264878,44+258747,11			CP							M	EOFIRX	C	2	JIR	B	5S	30	MJ11		TRF	MCP EOFIRX C2JIR B5S 30 MJ11	PHOTOIN	0.660924		4	INITIALE	N		0	0	Productif	0	0	0	0			0	0							0
702	-1	0	-258739,53+263177,87	P	1989			EB					R	EB	A	5	10	B	5S	30	MJ11		TRF	R P 1989EB A510 B5S 30 MJ11	AMALIG	1.6611		4	INITIALE	N		0	0	Improductif	0	0	0	0			0	0							0
703	-1	0	-259667,48+262824,22															B	5S	30	MJ11	AF	TRF	B5S 30AF MJ11	PHOTOIN	20.478		4	INITIALE	N		0	0	Improductif	0	0	0	0			0	0							0
704	-1	0	-262848,20+262976,83	P	2001	DEG	2004	EN					R	EN				A	5S	50	RS18		TRF	RDEG2004P 2001EN A5S 50 RS18	GEOPER	0.707175		4	INITIALE	N		0	0	Improductif	0	0	0	0			0	0							0
705	-1	0	-257913,93+262764,79			EC	2003						R	SBEB	B	2	70	A	5S	30	RB11		TRF	REC 2003 SBEB B270 A5S 30 RB11	GEOPER	0.10869		4	INITIALE	N		0	0	Improductif	0	0	0	0			0	0							0
706	-1	0	-263902,23+262235,15																			EAU	EAU	EAU	PHOTOIN	15.8342		4	INITIALE	N		0	0	Improductif	0	0	0	0			0	0							0
707	-1	0	-262856,84+262492,97	P	1989	EPC	2004	EB	PB				R	EBPB	B	5	10	A	5S	50	MJ28		TRF	REPC2004P 1989EBPB B510 A5S 50 MJ28	AMALIG	0.234055		4	INITIALE	N		0	0	Improductif	0	0	0	0			0	0							0
708	-1	0	-257338,74+259727,94										F	EOPE	A	2	JIN	B	5S	30	FE21		TRF	F EOPE A2JIN B5S 30 FE21	PHOTOIN	9.62071		4	INITIALE	N		0	0	Productif	0	0	0	0			0	0							0
709	-1	0	-263940,73+260091,11	P	1980			EB					R	EB	B	4	30	A	5S	40	MJ14		TRF	R P 1980EB B430 A5S 40 MJ14	AMALIG	4.94648		4	INITIALE	N		0	0	Improductif	0	0	0	0			0	0							0
710	-1	0	-261517,08+260284,27																			EAU	EAU	EAU	PHOTOIN	0.0757071		4	INITIALE	N		0	0	Improductif	0	0	0	0			0	0							0
711	-1	0	-256072,05+259959,71	P	2000			ES					F	ES				B	5S	40	MJ14		TRF	F P 2000ES B5S 40 MJ14	AMALIG	0.873784		4	INITIALE	N		0	0	Productif	0	0	0	0			0	0							0
712	-1	0	-258643,42+260006,90										M	BGEOML	D	4	30	A	7T	60	MJ28		TRF	M BGEOML D430 A7T 60 MJ28	PHOTOIN	9.39056		4	INITIALE	N		0	0	Productif	0	0	0	0			0	0							0
713	-1	0	-255982,04+259931,65	P	1996	DEG	2003	EB	PR				R	EBPR		6	10	B	1A	30	MJ12		TRF	RDEG2003P 1996EBPR 610 B1A 30 MJ12	AMALIG	0.52259		4	INITIALE	N		0	0	Improductif	0	0	0	0			0	0							0
714	-1	0	-254988,16+259244,13																			EAU	EAU	EAU	PHOTOIN	0.0990778		4	INITIALE	N		0	0	Improductif	0	0	0	0			0	0							0
715	-1	0	-263155,59+257769,53																			ANT	TRF	ANT	PHOTOIN	96.1328		4	INITIALE	N		0	0	Improductif	0	0	0	0			0	0							0
716	-1	0	-255392,58+257993,09			EPC	1990						R	SBTO	B	4	30	A	5S	40	RB14		TRF	REPC1990 SBTO B430 A5S 40 RB14	GEOPER	5.30487		4	INITIALE	N		0	0	Improductif	0	0	0	0			0	0							0
717	-1	0	-264135,89+258372,43			CP							M	RXPBEO	C	2	JIN	B	5S	30	MJ11		TRF	MCP RXPBEO C2JIN B5S 30 MJ11	PHOTOIN	10.5436		4	INITIALE	N		0	0	Productif	0	0	0	0			0	0							0
718	-1	0	-257457,26+257205,67										M	EOBGSB	B	3	50	A	5S	40	MJ24		TRF	M EOBGSB B350 A5S 40 MJ24	PHOTOIN	15.4506		4	INITIALE	N		0	0	Productif	0	0	0	0			0	0							0
719	-1	0	-256802,79+263902,02			CP							M	EOEORX	C	3	50	B	5S	30	MJ11		TRF	MCP EOEORX C350 B5S 30 MJ11	PHOTOIN	0.0767485		4	INITIALE	N		0	0	Productif	0	0	0	0			0	0							0
720	-1	0	-259687,52+263768,81	P				RZ					R	RZ	B	5	10	A	5S	40	RS14		TRF	R P RZ B510 A5S 40 RS14	PHOTOIN	1.75927		4	INITIALE	N		0	0	Improductif	0	0	0	0			0	0							0
721	-1	0	-259983,45+264084,04	P	1979	EC	2000	PG					R	PG	A	3	30	A	6S	30	MJ11		TRF	REC 2000P 1979PG A330 A6S 30 MJ11	AMALIG	0.666548		4	INITIALE	N		0	0	Improductif	0	0	0	0			0	0							0
722	-1	0	-257487,98+263758,54	FR														B	5S	30	MJ11		TRF	FR B5S 30 MJ11	PHOTOIN	6.90114		4	INITIALE	N		0	0	Productif	0	0	0	0			0	0							0
723	-1	0	-258154,81+262286,24										M	EOBJPU	A	2	JIN	A	6S	30	MJ11		TRF	M EOBJPU A2JIN A6S 30 MJ11	PHOTOIN	16.9116		4	INITIALE	N		0	0	Productif	0	0	0	0			0	0							0
724	-1	0	-259659,44+262591,25	P	1997			PR	EB				R	PREB				A	5S	30	MJ11		TRF	R P 1997PREB A5S 30 MJ11	AMALIG	1.5287		4	INITIALE	N		0	0	Improductif	0	0	0	0			0	0							0
725	-1	0	-259725,61+261874,26										M	SBSBEO	B	4	30	A	5S	40	MJ24		TRF	M SBSBEO B430 A5S 40 MJ24	PHOTOIN	9.76788		4	INITIALE	N		0	0	Productif	0	0	0	0			0	0							0
726	-1	0	-257625,89+261918,96										M	EOEORX	A	2	JIN	A	5S	30	MJ11		TRF	M EOEORX A2JIN A5S 30 MJ11	PHOTOIN	11.56		4	INITIALE	N		0	0	Productif	0	0	0	0			0	0							0
727	-1	0	-262266,22+260625,94										R	ENEN	B	4	50	A	5S	50	RS38		TRF	R ENEN B450 A5S 50 RS38	PHOTOIN	4.73284		4	INITIALE	N		0	0	Improductif	0	0	0	0			0	0							0
728	-1	0	-262146,00+259528,29	CT									R	ENSB	B	5	10	A	5S	50	RS38		TRF	R CT ENSB B510 A5S 50 RS38	PHOTOIN	8.78847		4	INITIALE	N		0	0	Improductif	0	0	0	0			0	0							0
729	-1	0	-264446,50+260002,26	P	1985			PG					M	EOPG	C	4	30	C	1A	30	MJ12		TRF	M P 1985EOPG C430 C1A 30 MJ12	AMALIG	4.7884		4	INITIALE	N		0	0	Productif	0	0	0	0			0	0							0
730	-1	0	-263063,47+259560,88										R	SBEP	B	3	JIN	A	5S	40	RS54		TRF	R SBEP B3JIN A5S 40 RS54	PHOTOIN	15.0407		4	INITIALE	N		0	0	Improductif	0	0	0	0			0	0							0
731	-1	0	-255188,78+259578,76	FR														A	6S	40	MJ24		TRF	FR A6S 40 MJ24	PHOTOIN	1.44518		4	INITIALE	N		0	0	Productif	0	0	0	0			0	0							0
732	-1	0	-261863,49+258953,96			CP							F	FHPE	C	2	VIN	A	3AN	50	FO18		TRF	FCP FHPE C2VIN A3AN 50 FO18	PHOTOIN	8.70434		4	INITIALE	N		0	0	Productif	0	0	0	0			0	0							0
733	-1	0	-257752,45+258311,51										M	SBTOEO	B	3	JIN	A	5S	40	RS14		TRF	M SBTOEO B3JIN A5S 40 RS14	PHOTOIN	22.1471		4	INITIALE	N		0	0	Improductif	0	0	0	0			0	0							0
734	-1	0	-257593,32+263484,98															B	5S	30	MJ11	AF	TRF	B5S 30AF MJ11	PHOTOIN	18.1537		4	INITIALE	N		0	0	Improductif	0	0	0	0			0	0							0
735	-1	0	-255000,62+261552,93										M	PEEOPB	B	2	50	A	6S	30	MJ11		TRF	M PEEOPB B250 A6S 30 MJ11	PHOTOIN	4.0487		4	INITIALE	N		0	0	Productif	0	0	0	0			0	0							0
736	-1	0	-261703,22+261893,23	P				RZ					R	RZ	B	3	30	A	5S	30	MJ11		TRF	R P RZ B330 A5S 30 MJ11	PHOTOIN	5.1232		4	INITIALE	N		0	0	Improductif	0	0	0	0			0	0							0
737	-1	0	-260459,67+261836,22										M	SBPBEO	B	3	50	A	5S	30	MJ11		TRF	M SBPBEO B350 A5S 30 MJ11	PHOTOIN	8.44514		4	INITIALE	N		0	0	Productif	0	0	0	0			0	0							0
738	-1	0	-258693,84+261210,46																			ANT	TRF	ANT	PHOTOIN	6.31037		4	INITIALE	N		0	0	Improductif	0	0	0	0			0	0							0
739	-1	0	-260072,82+261137,11										R	RXPB	B	2	JIR	A	5S	40	RP14		TRF	R RXPB B2JIR A5S 40 RP14	PHOTOIN	6.24934		4	INITIALE	N		0	0	Improductif	0	0	0	0			0	0							0
740	-1	0	-259214,59+259049,56										F	PEEO	B	4	30	A	5S	50	MJ28		TRF	F PEEO B430 A5S 50 MJ28	PHOTOIN	3.8531		4	INITIALE	N		0	0	Productif	0	0	0	0			0	0							0
741	-1	0	-259082,68+258329,79										F	EOBG	B	3	50	A	5S	40	MJ24		TRF	F EOBG B350 A5S 40 MJ24	PHOTOIN	6.48623		4	INITIALE	N		0	0	Productif	0	0	0	0			0	0							0
742	-1	0	-261816,82+258202,58	CT									M	RXRXFX		6	10	A	5S	50	RS38		TRF	M CT RXRXFX 610 A5S 50 RS38	PHOTOIN	4.59098		4	INITIALE	N		0	0	Productif	0	0	0	0			0	0							0
743	-1	0	-260745,68+258503,66															A	7E	60	RS39	DH	TRF	A7E 60DH RS39	PHOTOIN	3.10494		4	INITIALE	N		0	0	Productif	0	0	0	0			0	0							0
744	-1	0	-259442,96+258447,90	P	1963	EC	2005	EB	PG				R	EBPG	A	3	50	A	5S	40	MJ24		TRF	REC 2005P 1963EBPG A350 A5S 40 MJ24	AMALIG	2.70832		4	INITIALE	N		0	0	Improductif	0	0	0	0			0	0							0
745	-1	0	-256450,56+262467,45															A	6S	30	MJ11	AF	TRF	A6S 30AF MJ11	PHOTOIN	0.254997		4	INITIALE	N		0	0	Improductif	0	0	0	0			0	0							0
746	-1	0	-263743,00+262425,06																			EAU	EAU	EAU	PHOTOIN	0.670423		4	INITIALE	N		0	0	Improductif	0	0	0	0			0	0							0
747	-1	0	-255658,70+261438,92	FR														A	5S	40	MJ24		TRF	FR A5S 40 MJ24	PHOTOIN	2.92633		4	INITIALE	N		0	0	Productif	0	0	0	0			0	0							0
748	-1	0	-260821,98+261749,78	P				RZ					R	RZ	A	3	30	A	5S	30	MJ11		TRF	R P RZ A330 A5S 30 MJ11	PHOTOIN	1.82194		4	INITIALE	N		0	0	Improductif	0	0	0	0			0	0							0
749	-1	0	-255528,63+261432,24	P	1983								R	SB	B	5	10	A	5S	40	MJ24		TRF	R P 1983SB B510 A5S 40 MJ24	AMALIG	8.47725		4	INITIALE	N		0	0	Improductif	0	0	0	0			0	0							0
750	-1	0	-262232,18+261751,18	P	1982			PR					R	PR	A	4	30	A	5S	30	MJ11		TRF	R P 1982PR A430 A5S 30 MJ11	AMALIG	2.77385		4	INITIALE	N		0	0	Improductif	0	0	0	0			0	0							0
751	-1	0	-254736,63+261310,13			CP							F	EOBJ	C	3	50	A	5S	40	MJ14		TRF	FCP EOBJ C350 A5S 40 MJ14	PHOTOIN	0.999857		4	INITIALE	N		0	0	Productif	0	0	0	0			0	0							0
752	-1	0	-261134,45+259067,82	CT									R	ENRX	C	5	30	A	7E	60	RS39		TRF	R CT ENRX C530 A7E 60 RS39	PHOTOIN	9.40984		4	INITIALE	N		0	0	Productif	0	0	0	0			0	0							0
753	-1	0	-260678,29+259389,28										M	FIEOSB	B	4	30	A	5S	40	MJ24		TRF	M FIEOSB B430 A5S 40 MJ24	PHOTOIN	5.44956		4	INITIALE	N		0	0	Productif	0	0	0	0			0	0							0
754	-1	0	-254865,52+259162,34	CPR														A	5S	53	MJ28		TRF	CPR A5S 53 MJ28	PHOTOIN	0.923843		4	INITIALE	N		0	0	Productif	0	0	0	0			0	0							0
755	-1	0	-259627,48+258780,19										F	EOFH	B	3	50	A	3AN	40	MF14		TRF	F EOFH B350 A3AN 40 MF14	PHOTOIN	10.1044		4	INITIALE	N		0	0	Productif	0	0	0	0			0	0							0
756	-1	0	-257699,92+257437,13										M	EOEORX	B	2	JIN	A	5S	40	MJ24		TRF	M EOEORX B2JIN A5S 40 MJ24	PHOTOIN	7.81131		4	INITIALE	N		0	0	Productif	0	0	0	0			0	0							0
757	-1	0	-261824,67+257771,87										R	SBTO	B	4	30	A	5S	40	RS14		TRF	R SBTO B430 A5S 40 RS14	PHOTOIN	4.05073		4	INITIALE	N		0	0	Improductif	0	0	0	0			0	0							0
758	-1	0	-257794,12+257575,23										R	ENSB	B	3	50	A	7T	50	RS38		TRF	R ENSB B350 A7T 50 RS38	PHOTOIN	8.73623		4	INITIALE	N		0	0	Improductif	0	0	0	0			0	0							0
759	-1	0	-264283,51+257953,89	CT		DEG	2004						M	RXSBBG	C	5	30	A	5S	50	RS38		TRF	MDEG2004CT RXSBBG C530 A5S 50 RS38	GEOPER	0.474668		4	INITIALE	N		0	0	Productif	0	0	0	0			0	0							0
760	-1	0	-262827,19+257283,90			CP							R	RXEN	D	3	50	A	7T	50	RS38		TRF	RCP RXEN D350 A7T 50 RS38	PHOTOIN	4.05551		4	INITIALE	N		0	0	Productif	0	0	0	0			0	0							0
761	-1	0	-261666,71+263636,66										F	PEEO	B	1	50	A	6S	40	MJ14		TRF	F PEEO B150 A6S 40 MJ14	PHOTOIN	5.69115		4	INITIALE	N		0	0	Productif	0	0	0	0			0	0							0
762	-1	0	-259635,96+263127,09	P	1994			EB					R	EB		6	10	B	1BF	30	MJ11		TRF	R P 1994EB 610 B1BF 30 MJ11	AMALIG	4.48524		4	INITIALE	N		0	0	Improductif	0	0	0	0			0	0							0
763	-1	0	-262702,59+263540,30	CT									M	RXRXFX	B	5	30	A	7T	60	RS38		TRF	M CT RXRXFX B530 A7T 60 RS38	PHOTOIN	2.06919		4	INITIALE	N		0	0	Improductif	0	0	0	0			0	0							0
764	-1	0	-258592,01+263525,96	P	1989			PB					M	EOPB	A	4	10	A	5S	30	MJ11		TRF	M P 1989EOPB A410 A5S 30 MJ11	AMALIG	2.83498		4	INITIALE	N		0	0	Productif	0	0	0	0			0	0							0
765	-1	0	-262436,46+263696,04	CT									R	RXRX		6	10	A	7T	60	RS38		TRF	R CT RXRX 610 A7T 60 RS38	PHOTOIN	3.24297		4	INITIALE	N		0	0	Improductif	0	0	0	0			0	0							0
766	-1	0	-262233,15+263742,74			EPC	2002						R	ENRX	B	4	50	A	7T	60	RS38		TRF	REPC2002 ENRX B450 A7T 60 RS38	GEOPER	0.422991		4	INITIALE	N		0	0	Improductif	0	0	0	0			0	0							0
767	-1	0	-257829,11+263477,09																			ILE	ILE	ILE	PHOTOIN	0.617899		4	INITIALE	N		0	0	Improductif	0	0	0	0			0	0							0
768	-1	0	-258207,68+261860,38															A	7E	60	RE39	DH	TRF	A7E 60DH RE39	PHOTOIN	9.64578		4	INITIALE	N		0	0	Productif	0	0	0	0			0	0							0
769	-1	0	-260539,84+259683,55	CPR														A	7T	50	RS39		TRF	CPR A7T 50 RS39	PHOTOIN	5.14493		4	INITIALE	N		0	0	Productif	0	0	0	0			0	0							0
770	-1	0	-258381,46+259440,95			CP							F	FHFH	D	3	50	A	3AN	40	FO14		TRF	FCP FHFH D350 A3AN 40 FO14	PHOTOIN	12.5753		4	INITIALE	N		0	0	Productif	0	0	0	0			0	0							0
771	-1	0	-263503,05+258915,44										R	SBTO	B	4	30	A	5S	40	RS14		TRF	R SBTO B430 A5S 40 RS14	PHOTOIN	9.88117		4	INITIALE	N		0	0	Improductif	0	0	0	0			0	0							0
772	-1	0	-258403,03+259195,86	P	1976			EB	EV	PR			R	EBEVPR	A	3	30	A	5S	40	MJ24		TRF	R P 1976EBEVPR A330 A5S 40 MJ24	AMALIG	0.169353		4	INITIALE	N		0	0	Improductif	0	0	0	0			0	0							0
773	-1	0	-255769,08+258854,90										M	FHEORX	B	4	30	A	5S	50	MF18		TRF	M FHEORX B430 A5S 50 MF18	PHOTOIN	7.93986		4	INITIALE	N		0	0	Productif	0	0	0	0			0	0							0
774	-1	0	-258342,61+259077,40	P	1976	EC	2004	EB	EV	PR			R	EBEVPR	A	3	30	A	5S	40	MJ24		TRF	REC 2004P 1976EBEVPR A330 A5S 40 MJ24	AMALIG	2.6522		4	INITIALE	N		0	0	Improductif	0	0	0	0			0	0							0
775	-1	0	-262851,97+259287,34			EC	2001						R	ENPB	B	3	70	A	7T	50	RS38		TRF	REC 2001 ENPB B370 A7T 50 RS38	GEOPER	0.422795		4	INITIALE	N		0	0	Improductif	0	0	0	0			0	0							0
776	-1	0	-258396,52+258269,54										F	EOFI	A	3	50	A	5S	40	MJ24		TRF	F EOFI A350 A5S 40 MJ24	PHOTOIN	14.2122		4	INITIALE	N		0	0	Productif	0	0	0	0			0	0							0
777	-1	0	-258900,64+257848,41	P				RZ					M	RZFX	A	5	10	A	5S	40	MJ14		TRF	M P RZFX A510 A5S 40 MJ14	PHOTOIN	6.19024		4	INITIALE	N		0	0	Productif	0	0	0	0			0	0							0
778	-1	0	-257558,01+257871,71										M	EOBGRX	B	3	50	A	5S	40	MJ24		TRF	M EOBGRX B350 A5S 40 MJ24	PHOTOIN	6.41771		4	INITIALE	N		0	0	Productif	0	0	0	0			0	0							0
779	-1	0	-258353,43+263297,08	P				RZ					R	RZ		6	10	A	5S	30	MJ11		TRF	R P RZ 610 A5S 30 MJ11	PHOTOIN	0.504753		4	INITIALE	N		0	0	Improductif	0	0	0	0			0	0							0
780	-1	0	-261504,63+263458,88																			EAU	EAU	EAU	PHOTOIN	3.1199		4	INITIALE	N		0	0	Improductif	0	0	0	0			0	0							0
781	-1	0	-258500,83+263365,51	P	1996			PB					M	EOPB	A	4	10	A	5S	30	MJ11		TRF	M P 1996EOPB A410 A5S 30 MJ11	AMALIG	0.366978		4	INITIALE	N		0	0	Productif	0	0	0	0			0	0							0
782	-1	0	-259138,98+263267,89	P	1989	RR	1998	EB	EU				R	EBEU	A	5	10	B	1BF	30	MJ11		TRF	RRR 1998P 1989EBEU A510 B1BF 30 MJ11	AMALIG	6.15268		4	INITIALE	N		0	0	Improductif	0	0	0	0			0	0							0
783	-1	0	-263139,16+261130,40										F	EOEO	B	3	50	A	5S	40	MJ14		TRF	F EOEO B350 A5S 40 MJ14	PHOTOIN	7.576		4	INITIALE	N		0	0	Productif	0	0	0	0			0	0							0
784	-1	0	-262230,78+261267,34										M	EOFISB	B	3	50	A	5S	30	MJ11		TRF	M EOFISB B350 A5S 30 MJ11	PHOTOIN	9.22952		4	INITIALE	N		0	0	Productif	0	0	0	0			0	0							0
785	-1	0	-257580,55+260502,93			CP							R	ENRX	C	3	JIR	A	7T	60	RS38		TRF	RCP ENRX C3JIR A7T 60 RS38	PHOTOIN	15.2917		4	INITIALE	N		0	0	Productif	0	0	0	0			0	0							0
786	-1	0	-258746,30+261190,35																			EAU	EAU	EAU	PHOTOIN	0.637311		4	INITIALE	N		0	0	Improductif	0	0	0	0			0	0							0
787	-1	0	-256527,82+260258,08	P	1993			EB					R	EB	A	3	30	A	5S	40	MJ14		TRF	R P 1993EB A330 A5S 40 MJ14	AMALIG	0.483395		4	INITIALE	N		0	0	Improductif	0	0	0	0			0	0							0
788	-1	0	-254967,57+260138,86															A	7E	60	TOB9U	DH	TRF	A7E 60DH TOB9U	PHOTOIN	1.38952		4	INITIALE	N		0	0	Productif	0	0	0	0			0	0							0
789	-1	0	-257997,68+260094,46										R	MLEN	D	4	JIR	A	7T	60	RS38		TRF	R MLEN D4JIR A7T 60 RS38	PHOTOIN	10.6402		4	INITIALE	N		0	0	Productif	0	0	0	0			0	0							0
790	-1	0	-257742,14+262301,48			CJ	2000						M	PUSBEO	B	2	JIN	B	5S	30	RT11		TRF	MCJ 2000 PUSBEO B2JIN B5S 30 RT11	GEOPER	0.134965		4	INITIALE	N		0	0	Improductif	0	0	0	0			0	0							0
791	-1	0	-256598,67+261264,79										R	MLRX	B	3	JIR	A	7T	50	RS39		TRF	R MLRX B3JIR A7T 50 RS39	PHOTOIN	16.9416		4	INITIALE	N		0	0	Improductif	0	0	0	0			0	0							0
792	-1	0	-262878,03+261811,20															A	7E	60	TOB9U	DH	TRF	A7E 60DH TOB9U	PHOTOIN	3.61429		4	INITIALE	N		0	0	Productif	0	0	0	0			0	0							0
793	-1	0	-262863,30+261696,77										R	RXSB	C	3	50	A	5S	50	RS38		TRF	R RXSB C350 A5S 50 RS38	PHOTOIN	5.81597		4	INITIALE	N		0	0	Productif	0	0	0	0			0	0							0
794	-1	0	-262822,99+261095,27																			ILE	ILE	ILE	PHOTOIN	0.801805		4	INITIALE	N		0	0	Improductif	0	0	0	0			0	0							0
795	-1	0	-260064,79+258652,29																			ANT	TRF	ANT	PHOTOIN	54.1676		4	INITIALE	N		0	0	Improductif	0	0	0	0			0	0							0
796	-1	0	-258804,58+258752,39															A	5S	40	MJ24	AF	TRF	A5S 40AF MJ24	PHOTOIN	9.64515		4	INITIALE	N		0	0	Improductif	0	0	0	0			0	0							0
797	-1	0	-263681,32+258997,25			EC	2001						M	SBSBEO	B	3	50	A	5S	40	MJ24		TRF	MEC 2001 SBSBEO B350 A5S 40 MJ24	GEOPER	3.57076		4	INITIALE	N		0	0	Productif	0	0	0	0			0	0							0
798	-1	0	-259107,33+258860,67										F	BGBG	B	3	30	A	5S	40	MJ24		TRF	F BGBG B330 A5S 40 MJ24	PHOTOIN	4.60992		4	INITIALE	N		0	0	Productif	0	0	0	0			0	0							0
799	-1	0	-264575,68+259127,20	P	1970			PR					R	PR				B	5S	30	MJ11		TRF	R P 1970PR B5S 30 MJ11	AMALIG	0.459438		4	INITIALE	N		0	0	Improductif	0	0	0	0			0	0							0
800	-1	0	-259270,74+257799,15										F	EOBJ	B	2	JIN	A	5S	40	MJ14		TRF	F EOBJ B2JIN A5S 40 MJ14	PHOTOIN	17.9146		4	INITIALE	N		0	0	Productif	0	0	0	0			0	0							0
801	-1	0	-263061,09+257114,24	CT									M	ENENFX	C	5	10	A	7T	50	RS38		TRF	M CT ENENFX C510 A7T 50 RS38	PHOTOIN	3.46092		4	INITIALE	N		0	0	Productif	0	0	0	0			0	0							0
802	-1	0	-256783,25+262513,68	P	1997			EB	EN				R	EBEN				A	6S	40	MJ14		TRF	R P 1997EBEN A6S 40 MJ14	AMALIG	1.58639		4	INITIALE	N		0	0	Improductif	0	0	0	0			0	0							0
803	-1	0	-259743,27+262675,75	P	1998			EB					R	EB				A	5S	30	MJ11		TRF	R P 1998EB A5S 30 MJ11	AMALIG	1.2587		4	INITIALE	N		0	0	Improductif	0	0	0	0			0	0							0
804	-1	0	-261622,50+262661,92															A	7E	60	TOB9U	DH	TRF	A7E 60DH TOB9U	PHOTOIN	5.45196		4	INITIALE	N		0	0	Productif	0	0	0	0			0	0							0
805	-1	0	-261944,32+262639,89										M	EOFXRX	B	4	30	A	5S	50	MJ28		TRF	M EOFXRX B430 A5S 50 MJ28	PHOTOIN	5.40951		4	INITIALE	N		0	0	Productif	0	0	0	0			0	0							0
806	-1	0	-256904,34+261035,80	CT									M	RXRXFX		6	10	A	7T	60	RS38		TRF	M CT RXRXFX 610 A7T 60 RS38	PHOTOIN	9.08401		4	INITIALE	N		0	0	Productif	0	0	0	0			0	0							0
807	-1	0	-255096,86+260934,31															B	5S	30	MJ11	AF	TRF	B5S 30AF MJ11	PHOTOIN	1.27127		4	INITIALE	N		0	0	Improductif	0	0	0	0			0	0							0
808	-1	0	-254665,54+260906,40										M	EOBJSB	B	2	JIN	A	5S	40	MJ14		TRF	M EOBJSB B2JIN A5S 40 MJ14	PHOTOIN	3.77224		4	INITIALE	N		0	0	Productif	0	0	0	0			0	0							0
809	-1	0	-262730,28+259379,71			EC	1996						R	ENPB	B	3	70	A	7T	50	RS38		TRF	REC 1996 ENPB B370 A7T 50 RS38	GEOPER	0.327431		4	INITIALE	N		0	0	Improductif	0	0	0	0			0	0							0
810	-1	0	-261448,31+258748,05										M	SBPBEO	C	4	30	A	5S	40	MJ24		TRF	M SBPBEO C430 A5S 40 MJ24	PHOTOIN	10.7189		4	INITIALE	N		0	0	Productif	0	0	0	0			0	0							0
811	-1	0	-259437,37+258712,18	P				RZ					R	RZ	B	4	30	A	5S	40	MJ24		TRF	R P RZ B430 A5S 40 MJ24	PHOTOIN	0.573237		4	INITIALE	N		0	0	Improductif	0	0	0	0			0	0							0
812	-1	0	-259402,70+258648,59	P	1979			EB					R	EB	B	4	30	A	5S	40	MJ24		TRF	R P 1979EB B430 A5S 40 MJ24	AMALIG	2.24982		4	INITIALE	N		0	0	Improductif	0	0	0	0			0	0							0
813	-1	0	-263978,09+258713,10										M	FIEOSB	B	4	30	A	5S	30	MJ11		TRF	M FIEOSB B430 A5S 30 MJ11	PHOTOIN	7.13677		4	INITIALE	N		0	0	Productif	0	0	0	0			0	0							0
814	-1	0	-257121,02+257409,67			CPC	2002						M	SBSBEO	B	3	50	A	5S	40	MJ24		TRF	MCPC2002 SBSBEO B350 A5S 40 MJ24	GEOPER	0.216221		4	INITIALE	N		0	0	Productif	0	0	0	0			0	0							0
815	-1	0	-260410,33+257574,77																			EAU	EAU	EAU	PHOTOIN	0.120569		4	INITIALE	N		0	0	Improductif	0	0	0	0			0	0							0
816	-1	0	-257261,15+257328,47			CPC	2002						M	EOBGSB	B	3	50	A	5S	40	MJ24		TRF	MCPC2002 EOBGSB B350 A5S 40 MJ24	GEOPER	0.769283		4	INITIALE	N		0	0	Productif	0	0	0	0			0	0							0
817	-1	0	-256521,75+257126,76										M	SBSBEO	B	4	30	A	5S	40	MJ24		TRF	M SBSBEO B430 A5S 40 MJ24	PHOTOIN	5.23391		4	INITIALE	N		0	0	Productif	0	0	0	0			0	0							0
818	-1	0	-262552,11+257570,67										R	SBRX	C	4	30	A	9S	40	RS54		TRF	R SBRX C430 A9S 40 RS54	PHOTOIN	4.56087		4	INITIALE	N		0	0	Productif	0	0	0	0			0	0							0
819	-1	0	-256370,69+262780,64	P	1997			EB	EN				R	EBEN				A	6S	40	MJ14		TRF	R P 1997EBEN A6S 40 MJ14	AMALIG	1.5596		4	INITIALE	N		0	0	Improductif	0	0	0	0			0	0							0
820	-1	0	-263380,39+262957,46	P	1986			EB					R	EBSB	B	5	30	A	5S	50	MJ28		TRF	R P 1986EBSB B530 A5S 50 MJ28	AMALIG	7.07954		4	INITIALE	N		0	0	Improductif	0	0	0	0			0	0							0
821	-1	0	-257834,10+262738,68										R	SBEB	B	2	70	A	5S	30	RB11		TRF	R SBEB B270 A5S 30 RB11	PHOTOIN	6.42819		4	INITIALE	N		0	0	Improductif	0	0	0	0			0	0							0
822	-1	0	-255689,67+262409,17										M	EOBJSB	A	3	50	A	5S	40	MJ14		TRF	M EOBJSB A350 A5S 40 MJ14	PHOTOIN	12.0486		4	INITIALE	N		0	0	Productif	0	0	0	0			0	0							0
823	-1	0	-257909,21+262847,92			EC	2003						R	SBEB	B	2	70	A	5S	30	RB11		TRF	REC 2003 SBEB B270 A5S 30 RB11	GEOPER	0.285812		4	INITIALE	N		0	0	Improductif	0	0	0	0			0	0							0
824	-1	0	-257020,62+261669,82										M	SBRXEO	B	3	JIR	A	5S	40	MJ24		TRF	M SBRXEO B3JIR A5S 40 MJ24	PHOTOIN	17.967		4	INITIALE	N		0	0	Productif	0	0	0	0			0	0							0
825	-1	0	-255563,44+262223,89										M	EOEOSB	B	2	JIN	A	6S	30	MJ11		TRF	M EOEOSB B2JIN A6S 30 MJ11	PHOTOIN	5.39402		4	INITIALE	N		0	0	Productif	0	0	0	0			0	0							0
826	-1	0	-261075,72+260461,43			EC	2003						R	PRRX	B	2	JIR	A	9S	40	RP14		TRF	REC 2003 PRRX B2JIR A9S 40 RP14	GEOPER	0.170589		4	INITIALE	N		0	0	Improductif	0	0	0	0			0	0							0
827	-1	0	-256494,28+260019,48	P	1988			EB					R	EB	A	3	30	A	5S	40	MJ14		TRF	R P 1988EB A330 A5S 40 MJ14	AMALIG	8.20084		4	INITIALE	N		0	0	Improductif	0	0	0	0			0	0							0
828	-1	0	-262948,86+260136,65										M	EOEOPB	B	1	JIN	B	5S	30	MJ11		TRF	M EOEOPB B1JIN B5S 30 MJ11	PHOTOIN	9.96912		4	INITIALE	N		0	0	Productif	0	0	0	0			0	0							0
829	-1	0	-255879,93+259967,28	P	1996			EB	PR				R	EBPR		6	10	B	1A	30	MJ12		TRF	R P 1996EBPR 610 B1A 30 MJ12	AMALIG	2.32468		4	INITIALE	N		0	0	Improductif	0	0	0	0			0	0							0
830	-1	0	-263248,72+259736,08										M	SBSBEO	B	3	50	B	5S	30	MJ21		TRF	M SBSBEO B350 B5S 30 MJ21	PHOTOIN	8.22433		4	INITIALE	N		0	0	Productif	0	0	0	0			0	0							0
831	-1	0	-260513,94+259540,13										M	PBRXPE	B	3	JIR	B	9S	30	MJ11		TRF	M PBRXPE B3JIR B9S 30 MJ11	PHOTOIN	4.28596		4	INITIALE	N		0	0	Productif	0	0	0	0			0	0							0
832	-1	0	-260274,63+261266,86			CP							R	PBEP	C	1	VIR	A	5S	40	RP14		TRF	RCP PBEP C1VIR A5S 40 RP14	PHOTOIN	13.0466		4	INITIALE	N		0	0	Productif	0	0	0	0			0	0							0
833	-1	0	-257648,82+261587,10										M	EOPEPB	A	2	JIN	A	5S	30	MJ11		TRF	M EOPEPB A2JIN A5S 30 MJ11	PHOTOIN	5.49496		4	INITIALE	N		0	0	Productif	0	0	0	0			0	0							0
834	-1	0	-261038,25+261114,31			EC	2003						R	ENRX	C	3	JIR	A	7T	60	RS38		TRF	REC 2003 ENRX C3JIR A7T 60 RS38	GEOPER	0.551685		4	INITIALE	N		0	0	Productif	0	0	0	0			0	0							0
835	-1	0	-255646,19+260631,23															A	5S	30	MJ11	AF	TRF	A5S 30AF MJ11	PHOTOIN	4.18592		4	INITIALE	N		0	0	Improductif	0	0	0	0			0	0							0
836	-1	0	-256447,88+260747,57	P	1995			EB	EU	PR			R	EBEUPR		6	10	A	6S	40	MJ24		TRF	R P 1995EBEUPR 610 A6S 40 MJ24	AMALIG	0.773487		4	INITIALE	N		0	0	Improductif	0	0	0	0			0	0							0
837	-1	0	-261503,52+260329,18																			EAU	EAU	EAU	PHOTOIN	0.0888738		4	INITIALE	N		0	0	Improductif	0	0	0	0			0	0							0
838	-1	0	-264210,68+260070,87										F	EOBJ	B	2	JIN	A	5S	40	MJ14		TRF	F EOBJ B2JIN A5S 40 MJ14	PHOTOIN	5.23112		4	INITIALE	N		0	0	Productif	0	0	0	0			0	0							0
839	-1	0	-262311,47+259939,54										M	EOFXSB	B	4	30	A	5S	40	MJ24		TRF	M EOFXSB B430 A5S 40 MJ24	PHOTOIN	10.9132		4	INITIALE	N		0	0	Productif	0	0	0	0			0	0							0
840	-1	0	-255908,28+258177,36	P	1995			EB					R	EB		6	10	A	5S	40	MJ24		TRF	R P 1995EB 610 A5S 40 MJ24	AMALIG	3.93603		4	INITIALE	N		0	0	Improductif	0	0	0	0			0	0							0
841	-1	0	-264386,03+258494,70	P	2001			EU					M	FXEU		6	10	A	3AN	40	MF14		TRF	M P 2001FXEU 610 A3AN 40 MF14	AMALIG	1.3009		4	INITIALE	N		0	0	Productif	0	0	0	0			0	0							0
842	-1	0	-259628,15+257579,82	CT									M	FXFNRX	C	5	10	A	5S	50	MJ28		TRF	M CT FXFNRX C510 A5S 50 MJ28	PHOTOIN	10.029		4	INITIALE	N		0	0	Productif	0	0	0	0			0	0							0
843	-1	0	-261743,60+264129,62			CP							M	EOBJRX	C	1	VIN	A	5S	50	MJ28		TRF	MCP EOBJRX C1VIN A5S 50 MJ28	PHOTOIN	4.35844		4	INITIALE	N		0	0	Productif	0	0	0	0			0	0							0
845	-1	0	-260020,17+262154,65	FR														A	5S	30	MJ11		TRF	FR A5S 30 MJ11	PHOTOIN	17.3869		4	INITIALE	N		0	0	Productif	0	0	0	0			0	0							0
846	-1	0	-262571,56+262604,85	P	1995			EB	EN				R	EBEN		6	10	A	5S	50	MJ28		TRF	R P 1995EBEN 610 A5S 50 MJ28	AMALIG	7.97254		4	INITIALE	N		0	0	Improductif	0	0	0	0			0	0							0
847	-1	0	-258047,21+262639,87										M	PUSBEO	B	2	JIN	B	5S	30	RT11		TRF	M PUSBEO B2JIN B5S 30 RT11	PHOTOIN	12.0945		4	INITIALE	N		0	0	Improductif	0	0	0	0			0	0							0
848	-1	0	-259146,79+262582,22										M	BGEORX	B	3	30	A	6S	40	MJ14		TRF	M BGEORX B330 A6S 40 MJ14	PHOTOIN	12.1283		4	INITIALE	N		0	0	Productif	0	0	0	0			0	0							0
849	-1	0	-256886,03+262240,46	FR														A	6S	40	MJ14		TRF	FR A6S 40 MJ14	PHOTOIN	4.96633		4	INITIALE	N		0	0	Productif	0	0	0	0			0	0							0
850	-1	0	-254931,47+260427,68															A	5S	30	MJ11	AF	TRF	A5S 30AF MJ11	PHOTOIN	2.87581		4	INITIALE	N		0	0	Improductif	0	0	0	0			0	0							0
851	-1	0	-254477,40+259624,62															A	7E	60	TOF8U	DH	TRF	A7E 60DH TOF8U	PHOTOIN	2.80573		4	INITIALE	N		0	0	Productif	0	0	0	0			0	0							0
852	-1	0	-257011,21+260515,86	CPR														A	7T	60	RS38		TRF	CPR A7T 60 RS38	PHOTOIN	2.53407		4	INITIALE	N		0	0	Productif	0	0	0	0			0	0							0
853	-1	0	-263111,77+259990,45										M	EOEOSB	B	2	JIN	B	5S	30	MJ11		TRF	M EOEOSB B2JIN B5S 30 MJ11	PHOTOIN	22.5994		4	INITIALE	N		0	0	Productif	0	0	0	0			0	0							0
854	-1	0	-254729,25+259369,31										F	EOPE	B	2	50	A	6S	40	MJ14		TRF	F EOPE B250 A6S 40 MJ14	PHOTOIN	15.1811		4	INITIALE	N		0	0	Productif	0	0	0	0			0	0							0
855	-1	0	-255917,72+259678,70	P	1996			EB	PR				R	EBPR		6	10	A	5S	40	MJ24		TRF	R P 1996EBPR 610 A5S 40 MJ24	AMALIG	3.55685		4	INITIALE	N		0	0	Improductif	0	0	0	0			0	0							0
856	-1	0	-260837,02+258617,72										R	RXEN	C	4	50	A	7T	60	RS38		TRF	R RXEN C450 A7T 60 RS38	PHOTOIN	7.63004		4	INITIALE	N		0	0	Productif	0	0	0	0			0	0							0
857	-1	0	-257846,27+257863,16										M	EOBGSB	B	3	50	A	5S	40	MJ24		TRF	M EOBGSB B350 A5S 40 MJ24	PHOTOIN	10.2605		4	INITIALE	N		0	0	Productif	0	0	0	0			0	0							0
858	-1	0	-258227,10+258012,04										M	EOBJRX	B	3	50	A	1A	40	MJ15		TRF	M EOBJRX B350 A1A 40 MJ15	PHOTOIN	6.02636		4	INITIALE	N		0	0	Productif	0	0	0	0			0	0							0
859	-1	0	-258771,09+257255,73	CT		EPC	1998						R	SBSB	B	5	10	A	5S	40	RS14		TRF	REPC1998CT SBSB B510 A5S 40 RS14	GEOPER	9.19488		4	INITIALE	N		0	0	Improductif	0	0	0	0			0	0							0
860	-1	0	-262443,85+256954,93	CPR		EPC	2003						F	FXFN		6	30	A	5S	50	RS38		TRF	FEPC2003CPR FXFN 630 A5S 50 RS38	GEOPER	1.57055		4	INITIALE	N		0	0	Productif	0	0	0	0			0	0							0
861	-1	0	-256872,50+256707,29	P	1989			PR					R	PR	B	5	10	A	5S	40	MJ24		TRF	R P 1989PR B510 A5S 40 MJ24	AMALIG	2.39496		4	INITIALE	N		0	0	Improductif	0	0	0	0			0	0							0
862	-1	0	-259336,24+256939,34			EPC	1997						R	RXTO	C	4	30	A	5S	50	RS18		TRF	REPC1997 RXTO C430 A5S 50 RS18	GEOPER	0.675755		4	INITIALE	N		0	0	Productif	0	0	0	0			0	0							0
863	-1	0	-262929,79+260176,84			EC	2003						M	EOEOPB	B	1	JIN	B	5S	30	MJ11		TRF	MEC 2003 EOEOPB B1JIN B5S 30 MJ11	GEOPER	2.54117		4	INITIALE	N		0	0	Productif	0	0	0	0			0	0							0
864	-1	0	-262966,98+260324,73			EC	2003						M	SBSBEO	A	2	JIN	B	5S	30	MJ11		TRF	MEC 2003 SBSBEO A2JIN B5S 30 MJ11	GEOPER	2.27061		4	INITIALE	N		0	0	Productif	0	0	0	0			0	0							0
865	-1	0	-255832,47+259985,82	P	1996	DEG	2003	EB	PR				R	EBPR		6	10	B	1A	30	MJ12		TRF	RDEG2003P 1996EBPR 610 B1A 30 MJ12	AMALIG	0.959259		4	INITIALE	N		0	0	Improductif	0	0	0	0			0	0							0
866	-1	0	-262530,06+260309,27			CPC	2005						M	EOBGSB	B	3	50	A	5S	40	MJ24		TRF	MCPC2005 EOBGSB B350 A5S 40 MJ24	GEOPER	1.11713		4	INITIALE	N		0	0	Productif	0	0	0	0			0	0							0
867	-1	0	-255146,99+259069,05										M	SBPBEO	B	3	50	A	5S	40	MJ24		TRF	M SBPBEO B350 A5S 40 MJ24	PHOTOIN	8.30009		4	INITIALE	N		0	0	Productif	0	0	0	0			0	0							0
868	-1	0	-254544,86+259065,63															A	7E	60	RE39	DH	TRF	A7E 60DH RE39	PHOTOIN	0.15505		4	INITIALE	N		0	0	Productif	0	0	0	0			0	0							0
869	-1	0	-256428,65+257420,02										M	EOBJRX	B	3	50	A	5S	40	MJ24		TRF	M EOBJRX B350 A5S 40 MJ24	PHOTOIN	4.59362		4	INITIALE	N		0	0	Productif	0	0	0	0			0	0							0
870	-1	0	-260185,00+257732,93			EPC	1995						M	EOBGSB	B	4	30	A	5S	40	MJ24		TRF	MEPC1995 EOBGSB B430 A5S 40 MJ24	GEOPER	1.9928		4	INITIALE	N		0	0	Productif	0	0	0	0			0	0							0
871	-1	0	-262357,30+257907,61																			EAU	EAU	EAU	PHOTOIN	0.896355		4	INITIALE	N		0	0	Improductif	0	0	0	0			0	0							0
872	-1	0	-261649,19+257028,10										F	FIEO	B	4	30	A	5S	40	MJ24		TRF	F FIEO B430 A5S 40 MJ24	PHOTOIN	6.75625		4	INITIALE	N		0	0	Productif	0	0	0	0			0	0							0
873	-1	0	-257014,33+257102,27	P	1986			EB					M	EBEO	B	4	30	A	5S	40	MJ24		TRF	M P 1986EBEO B430 A5S 40 MJ24	AMALIG	2.21222		4	INITIALE	N		0	0	Productif	0	0	0	0			0	0							0
874	-1	0	-255930,02+263398,36			CP							F	EOBJ	C	3	JIR	A	5S	40	MJ14		TRF	FCP EOBJ C3JIR A5S 40 MJ14	PHOTOIN	1.03301		4	INITIALE	N		0	0	Productif	0	0	0	0			0	0							0
875	-1	0	-261497,58+263218,22										F	EOEO	A	2	JIN	B	6S	30	MJ11		TRF	F EOEO A2JIN B6S 30 MJ11	PHOTOIN	9.12673		4	INITIALE	N		0	0	Productif	0	0	0	0			0	0							0
876	-1	0	-262336,01+263244,23										F	EOPE	A	2	JIN	A	6S	30	FE21		TRF	F EOPE A2JIN A6S 30 FE21	PHOTOIN	9.96422		4	INITIALE	N		0	0	Productif	0	0	0	0			0	0							0
877	-1	0	-256432,76+261983,58															A	3AN	40	FO14	AF	TRF	A3AN 40AF FO14	PHOTOIN	1.41258		4	INITIALE	N		0	0	Improductif	0	0	0	0			0	0							0
878	-1	0	-257172,67+262001,83										R	SBRX	B	3	JIN	A	5S	40	RS14		TRF	R SBRX B3JIN A5S 40 RS14	PHOTOIN	7.85092		4	INITIALE	N		0	0	Improductif	0	0	0	0			0	0							0
879	-1	0	-258558,08+256873,45	CPR	1995								M	SBEPFX	C	5	10	A	5S	40	RS54		TRF	M CPR1995SBEPFX C510 A5S 40 RS54	GEOPER	0.350954		4	INITIALE	N		0	0	Productif	0	0	0	0			0	0							0
880	-1	0	-256879,16+256617,71	P	1996			PR					R	PR	B	5	10	A	5S	40	MJ24		TRF	R P 1996PR B510 A5S 40 MJ24	AMALIG	2.70986		4	INITIALE	N		0	0	Improductif	0	0	0	0			0	0							0
881	-1	0	-259448,22+264777,39			CP							M	EOBJRX	C	2	VIR	A	5S	40	MJ14		TRF	MCP EOBJRX C2VIR A5S 40 MJ14	PHOTOIN	4.69737		4	INITIALE	N		0	0	Productif	0	0	0	0			0	0							0
882	-1	0	-262373,13+262942,73										M	EOPERX	A	2	JIN	A	6S	30	MJ11		TRF	M EOPERX A2JIN A6S 30 MJ11	PHOTOIN	20.0175		4	INITIALE	N		0	0	Productif	0	0	0	0			0	0							0
883	-1	0	-256473,75+260878,69	P	1990			EB	EU	PR			R	EBEUPR		6	10	A	6S	40	MJ24		TRF	R P 1990EBEUPR 610 A6S 40 MJ24	AMALIG	5.03816		4	INITIALE	N		0	0	Improductif	0	0	0	0			0	0							0
884	-1	0	-255433,33+260390,37															A	5S	40	MJ24	AF	TRF	A5S 40AF MJ24	PHOTOIN	13.3184		4	INITIALE	N		0	0	Improductif	0	0	0	0			0	0							0
885	-1	0	-262153,19+260774,34										R	ENRX	C	4	30	A	5S	50	RS38		TRF	R ENRX C430 A5S 50 RS38	PHOTOIN	10.9153		4	INITIALE	N		0	0	Productif	0	0	0	0			0	0							0
886	-1	0	-257182,98+259493,97	P	1959			PR	EB				R	PREB	A	2	50	A	5S	30	MJ11		TRF	R P 1959PREB A250 A5S 30 MJ11	AMALIG	0.636796		4	INITIALE	N		0	0	Improductif	0	0	0	0			0	0							0
887	-1	0	-256150,92+259172,95	FR														B	5S	30	MJ11		TRF	FR B5S 30 MJ11	PHOTOIN	2.19672		4	INITIALE	N		0	0	Productif	0	0	0	0			0	0							0
888	-1	0	-258000,49+259412,07	P	1976	EC	2004	EB	EV	PR			R	EBEVPR	A	3	30	B	5S	30	MJ11		TRF	REC 2004P 1976EBEVPR A330 B5S 30 MJ11	AMALIG	2.31537		4	INITIALE	N		0	0	Improductif	0	0	0	0			0	0							0
889	-1	0	-257980,49+259516,42	P	2000	DEG	2004	EB	EN				R	EBEN	A	3	30	B	5S	30	MJ11		TRF	RDEG2004P 2000EBEN A330 B5S 30 MJ11	AMALIG	0.137838		4	INITIALE	N		0	0	Improductif	0	0	0	0			0	0							0
890	-1	0	-258239,02+259308,21										M	EOBJSB	B	2	JIN	B	5S	30	MJ11		TRF	M EOBJSB B2JIN B5S 30 MJ11	PHOTOIN	14.687		4	INITIALE	N		0	0	Productif	0	0	0	0			0	0							0
891	-1	0	-258877,45+258966,86	FR														B	5S	30	MJ11		TRF	FR B5S 30 MJ11	PHOTOIN	2.5922		4	INITIALE	N		0	0	Productif	0	0	0	0			0	0							0
892	-1	0	-259707,21+263849,23	P	1989	RR	1998	EB	EU				R	EBEU	B	5	10	A	5S	40	RS14		TRF	RRR 1998P 1989EBEU B510 A5S 40 RS14	AMALIG	8.80951		4	INITIALE	N		0	0	Improductif	0	0	0	0			0	0							0
893	-1	0	-258022,61+263543,01															B	5S	30	MJ11	AF	TRF	B5S 30AF MJ11	PHOTOIN	13.1083		4	INITIALE	N		0	0	Improductif	0	0	0	0			0	0							0
894	-1	0	-262456,27+263843,74										M	SBRXEO	B	4	30	A	7T	60	RS38		TRF	M SBRXEO B430 A7T 60 RS38	PHOTOIN	3.12204		4	INITIALE	N		0	0	Improductif	0	0	0	0			0	0							0
895	-1	0	-259170,32+263726,79	P	2003	DEG	2005	EB					R	EB				A	5S	43	MJ24		TRF	RDEG2005P 2003EB A5S 43 MJ24	GEOPER	2.70037		4	INITIALE	N		0	0	Improductif	0	0	0	0			0	0							0
896	-1	0	-258628,31+263125,64	FR														B	5S	30	MJ11		TRF	FR B5S 30 MJ11	PHOTOIN	6.44553		4	INITIALE	N		0	0	Productif	0	0	0	0			0	0							0
897	-1	0	-261836,49+263380,00										M	EOFXRX	B	4	30	A	5S	50	MJ28		TRF	M EOFXRX B430 A5S 50 MJ28	PHOTOIN	3.87914		4	INITIALE	N		0	0	Productif	0	0	0	0			0	0							0
898	-1	0	-261939,26+262503,65	P	1990			EB	PR				R	EBPR		6	10	A	5S	50	RS38		TRF	R P 1990EBPR 610 A5S 50 RS38	AMALIG	0.199033		4	INITIALE	N		0	0	Improductif	0	0	0	0			0	0							0
899	-1	0	-262219,68+262446,95										R	ENEN	C	3	50	A	5S	50	RS38		TRF	R ENEN C350 A5S 50 RS38	PHOTOIN	3.077		4	INITIALE	N		0	0	Productif	0	0	0	0			0	0							0
900	-1	0	-259899,69+262341,27	FR														A	5S	30	MJ11		TRF	FR A5S 30 MJ11	PHOTOIN	2.40303		4	INITIALE	N		0	0	Productif	0	0	0	0			0	0							0
901	-1	0	-261066,34+260309,78			EC	2003						R	PRRX	B	2	JIR	A	9S	40	RP14		TRF	REC 2003 PRRX B2JIR A9S 40 RP14	GEOPER	0.32044		4	INITIALE	N		0	0	Improductif	0	0	0	0			0	0							0
902	-1	0	-262721,61+260313,93			EC	1998						R	SBSB	B	3	50	A	5S	40	MJ24		TRF	REC 1998 SBSB B350 A5S 40 MJ24	GEOPER	2.29422		4	INITIALE	N		0	0	Improductif	0	0	0	0			0	0							0
903	-1	0	-263640,04+260320,56										F	BGBG	B	3	30	B	5S	30	MJ11		TRF	F BGBG B330 B5S 30 MJ11	PHOTOIN	6.09471		4	INITIALE	N		0	0	Productif	0	0	0	0			0	0							0
904	-1	0	-262338,93+260027,50	CT									M	FXFXRX	C	5	10	A	5S	40	MJ24		TRF	M CT FXFXRX C510 A5S 40 MJ24	PHOTOIN	10.0512		4	INITIALE	N		0	0	Productif	0	0	0	0			0	0							0
905	-1	0	-255102,51+259306,69	FR														A	5S	40	MJ24		TRF	FR A5S 40 MJ24	PHOTOIN	3.45525		4	INITIALE	N		0	0	Productif	0	0	0	0			0	0							0
906	-1	0	-256679,00+259293,83										F	EOBJ	B	3	50	A	5S	40	MJ14		TRF	F EOBJ B350 A5S 40 MJ14	PHOTOIN	5.32705		4	INITIALE	N		0	0	Productif	0	0	0	0			0	0							0
907	-1	0	-262574,73+259217,36										R	ENPB	B	3	70	A	7T	50	RS38		TRF	R ENPB B370 A7T 50 RS38	PHOTOIN	25.2747		4	INITIALE	N		0	0	Improductif	0	0	0	0			0	0							0
908	-1	0	-255537,70+258588,69										M	PUSBEO	B	2	JIN	A	5S	40	RT14		TRF	M PUSBEO B2JIN A5S 40 RT14	PHOTOIN	11.1759		4	INITIALE	N		0	0	Improductif	0	0	0	0			0	0							0
909	-1	0	-264504,66+259149,75	P	1970			PR					R	PRPR	B	2	30	B	5S	30	MJ11		TRF	R P 1970PRPR B230 B5S 30 MJ11	AMALIG	2.02376		4	INITIALE	N		0	0	Improductif	0	0	0	0			0	0							0
910	-1	0	-263417,71+258504,32			CP							M	SBTOEO	C	4	30	A	5S	40	RS14		TRF	MCP SBTOEO C430 A5S 40 RS14	PHOTOIN	8.73522		4	INITIALE	N		0	0	Productif	0	0	0	0			0	0							0
911	-1	0	-258983,42+257730,50										F	EOBG	A	3	50	A	5S	40	MJ14		TRF	F EOBG A350 A5S 40 MJ14	PHOTOIN	4.70019		4	INITIALE	N		0	0	Productif	0	0	0	0			0	0							0
912	-1	0	-264081,17+257997,09										M	BGEOSB	B	4	30	A	5S	40	RS14		TRF	M BGEOSB B430 A5S 40 RS14	PHOTOIN	5.19292		4	INITIALE	N		0	0	Improductif	0	0	0	0			0	0							0
913	-1	0	-258792,93+257580,92			CP							M	SBPBEO	C	3	JIN	A	5S	40	MJ24		TRF	MCP SBPBEO C3JIN A5S 40 MJ24	PHOTOIN	19.7489		4	INITIALE	N		0	0	Productif	0	0	0	0			0	0							0
914	-1	0	-264228,18+257563,88	CT									M	RXSBBG	C	5	30	A	5S	50	RS38		TRF	M CT RXSBBG C530 A5S 50 RS38	PHOTOIN	5.44405		4	INITIALE	N		0	0	Productif	0	0	0	0			0	0							0
915	-1	0	-264001,68+257294,46	P	1991			PR					M	BGPR	B	4	30	A	5S	40	RS14		TRF	M P 1991BGPR B430 A5S 40 RS14	AMALIG	2.914		4	INITIALE	N		0	0	Improductif	0	0	0	0			0	0							0
916	-1	0	-257031,70+256656,60	P		EC	2002	RZ					R	RZ	B	3	30	A	5S	30	MJ11		TRF	REC 2002P RZ B330 A5S 30 MJ11	PHOTOIN	1.20265		4	INITIALE	N		0	0	Improductif	0	0	0	0			0	0							0
917	-1	0	-255860,75+258354,62	P	1969	EC	2005	EB	PG	PR			R	EBPGPR	A	3	30	A	5S	40	MJ24		TRF	REC 2005P 1969EBPGPR A330 A5S 40 MJ24	AMALIG	1.07399		4	INITIALE	N		0	0	Improductif	0	0	0	0			0	0							0
918	-1	0	-256030,03+258358,83	P	1969	EC	2000	EB	PG	PR			R	EBPGPR	A	3	30	A	5S	40	MJ24		TRF	REC 2000P 1969EBPGPR A330 A5S 40 MJ24	AMALIG	0.605069		4	INITIALE	N		0	0	Improductif	0	0	0	0			0	0							0
919	-1	0	-262937,57+258234,24			CP							R	ENEN	C	3	50	A	7T	50	RS38		TRF	RCP ENEN C350 A7T 50 RS38	PHOTOIN	9.87126		4	INITIALE	N		0	0	Productif	0	0	0	0			0	0							0
920	-1	0	-256892,01+257146,61										M	SBSBEO	B	4	30	A	5S	40	MJ24		TRF	M SBSBEO B430 A5S 40 MJ24	PHOTOIN	27.1191		4	INITIALE	N		0	0	Productif	0	0	0	0			0	0							0
921	-1	0	-261156,79+257881,97										R	SBPB	B	3	50	A	9S	40	MJ24		TRF	R SBPB B350 A9S 40 MJ24	PHOTOIN	8.11376		4	INITIALE	N		0	0	Improductif	0	0	0	0			0	0							0
922	-1	0	-264653,85+257995,63										M	SBRXEO	B	4	30	B	5S	30	MJ11		TRF	M SBRXEO B430 B5S 30 MJ11	PHOTOIN	0.660368		4	INITIALE	N		0	0	Productif	0	0	0	0			0	0							0
923	-1	0	-259214,13+258971,49																			EAU	EAU	EAU	PHOTOIN	3.37759		4	INITIALE	N		0	0	Improductif	0	0	0	0			0	0							0
924	-1	0	-262982,79+259163,53										R	PBEN	C	1	7070	A	5S	40	RP14		TRF	R PBEN C17070 A5S 40 RP14	PHOTOIN	1.84062		4	INITIALE	N		0	0	Productif	0	0	0	0			0	0							0
925	-1	0	-263990,14+259095,25			CP							M	EOBPRX	C	2	JIN	B	5S	30	MJ11		TRF	MCP EOBPRX C2JIN B5S 30 MJ11	PHOTOIN	8.56642		4	INITIALE	N		0	0	Productif	0	0	0	0			0	0							0
926	-1	0	-256512,33+258200,41										R	SBRX	B	2	JIN	A	5S	40	MJ24		TRF	R SBRX B2JIN A5S 40 MJ24	PHOTOIN	8.43414		4	INITIALE	N		0	0	Improductif	0	0	0	0			0	0							0
927	-1	0	-260356,09+257373,18			EPC	1994						M	EOBGSB	B	4	10	A	5S	50	MJ28		TRF	MEPC1994 EOBGSB B410 A5S 50 MJ28	GEOPER	0.207234		4	INITIALE	N		0	0	Productif	0	0	0	0			0	0							0
928	-1	0	-259179,47+257288,28										F	EOBJ	B	3	50	A	5S	40	MJ14		TRF	F EOBJ B350 A5S 40 MJ14	PHOTOIN	4.53484		4	INITIALE	N		0	0	Productif	0	0	0	0			0	0							0
929	-1	0	-261899,19+263987,66										M	EOBGRX	B	3	50	A	5S	50	MJ28		TRF	M EOBGRX B350 A5S 50 MJ28	PHOTOIN	8.62378		4	INITIALE	N		0	0	Productif	0	0	0	0			0	0							0
930	-1	0	-260099,86+263879,41	P				RZ					R	RZ	A	3	30	A	6S	30	MJ11		TRF	R P RZ A330 A6S 30 MJ11	PHOTOIN	0.650092		4	INITIALE	N		0	0	Improductif	0	0	0	0			0	0							0
931	-1	0	-259087,96+263683,96	P	1974	EC	2005	PG					R	PG	A	3	30	A	5S	40	MJ24		TRF	REC 2005P 1974PG A330 A5S 40 MJ24	AMALIG	2.76163		4	INITIALE	N		0	0	Improductif	0	0	0	0			0	0							0
932	-1	0	-259865,03+263785,25	P	1993			EB					R	EB	B	5	10	A	5S	40	RS14		TRF	R P 1993EB B510 A5S 40 RS14	AMALIG	1.72021		4	INITIALE	N		0	0	Improductif	0	0	0	0			0	0							0
933	-1	0	-259964,92+262241,67	P	1996			EB					R	EB				A	5S	30	MJ11		TRF	R P 1996EB A5S 30 MJ11	AMALIG	2.06554		4	INITIALE	N		0	0	Improductif	0	0	0	0			0	0							0
934	-1	0	-258599,28+262302,54										M	SBPBEO	B	3	JIR	A	6S	40	MJ24		TRF	M SBPBEO B3JIR A6S 40 MJ24	PHOTOIN	8.72101		4	INITIALE	N		0	0	Productif	0	0	0	0			0	0							0
935	-1	0	-257179,63+262178,75	CPR														B	5S	30	MJ11		TRF	CPR B5S 30 MJ11	PHOTOIN	8.03681		4	INITIALE	N		0	0	Productif	0	0	0	0			0	0							0
936	-1	0	-261919,01+257353,32										R	SBEN	B	4	30	A	5S	40	RS54		TRF	R SBEN B430 A5S 40 RS54	PHOTOIN	5.81424		4	INITIALE	N		0	0	Improductif	0	0	0	0			0	0							0
937	-1	0	-256974,56+257241,52	P	1986	EC	2002	EB					M	EBEO	B	4	30	A	5S	40	MJ24		TRF	MEC 2002P 1986EBEO B430 A5S 40 MJ24	AMALIG	1.10522		4	INITIALE	N		0	0	Productif	0	0	0	0			0	0							0
938	-1	0	-260166,25+257412,19			EPC	1995						M	BGEOSB	B	4	30	A	5S	50	MJ28		TRF	MEPC1995 BGEOSB B430 A5S 50 MJ28	GEOPER	0.830443		4	INITIALE	N		0	0	Productif	0	0	0	0			0	0							0
939	-1	0	-261358,12+257280,73			CP							R	SBSB	B	3	50	A	5S	40	MJ24		TRF	RCP SBSB B350 A5S 40 MJ24	PHOTOIN	12.3742		4	INITIALE	N		0	0	Improductif	0	0	0	0			0	0							0
940	-1	0	-261637,35+257452,80	CPR	1995								R	SBEN	B	4	30	A	5S	40	RS54		TRF	R CPR1995SBEN B430 A5S 40 RS54	GEOPER	1.30545		4	INITIALE	N		0	0	Improductif	0	0	0	0			0	0							0
941	-1	0	-263019,21+257484,84										R	ENEN	C	3	JIN	A	7T	50	RS38		TRF	R ENEN C3JIN A7T 50 RS38	PHOTOIN	3.45913		4	INITIALE	N		0	0	Productif	0	0	0	0			0	0							0
942	-1	0	-257562,44+262988,33															A	5S	40	MJ14	AF	TRF	A5S 40AF MJ14	PHOTOIN	2.46902		4	INITIALE	N		0	0	Improductif	0	0	0	0			0	0							0
943	-1	0	-256420,83+262968,07	P				RZ					R	RZRX	B	3	JIR	A	5S	40	MJ24		TRF	R P RZRX B3JIR A5S 40 MJ24	PHOTOIN	8.22033		4	INITIALE	N		0	0	Improductif	0	0	0	0			0	0							0
944	-1	0	-261662,52+262967,73	P	1991			PG					R	PG	A	5	10	A	6S	40	MJ24		TRF	R P 1991PG A510 A6S 40 MJ24	AMALIG	1.81295		4	INITIALE	N		0	0	Improductif	0	0	0	0			0	0							0
945	-1	0	-256404,76+262524,18	FR														A	6S	40	MJ14		TRF	FR A6S 40 MJ14	PHOTOIN	2.64929		4	INITIALE	N		0	0	Productif	0	0	0	0			0	0							0
946	-1	0	-263843,03+261759,99																			EAU	EAU	EAU	PHOTOIN	1.15689		4	INITIALE	N		0	0	Improductif	0	0	0	0			0	0							0
947	-1	0	-257065,53+261517,64	CT									M	SBSBFX	C	5	10	A	5S	50	MJ28		TRF	M CT SBSBFX C510 A5S 50 MJ28	PHOTOIN	6.12723		4	INITIALE	N		0	0	Productif	0	0	0	0			0	0							0
948	-1	0	-260116,07+260829,39																			ANT	TRF	ANT	PHOTOIN	35.8218		4	INITIALE	N		0	0	Improductif	0	0	0	0			0	0							0
949	-1	0	-262301,33+260458,69										M	EOFXSB	C	4	30	A	5S	40	MJ24		TRF	M EOFXSB C430 A5S 40 MJ24	PHOTOIN	18.9526		4	INITIALE	N		0	0	Productif	0	0	0	0			0	0							0
950	-1	0	-255827,15+260112,21	P	1996	DEG	2003	EB	PR				R	EBPR		6	10	B	1A	30	MJ12		TRF	RDEG2003P 1996EBPR 610 B1A 30 MJ12	AMALIG	0.355241		4	INITIALE	N		0	0	Improductif	0	0	0	0			0	0							0
951	-1	0	-257343,47+259244,35															A	5S	30	MJ11	AF	TRF	A5S 30AF MJ11	PHOTOIN	24.6484		4	INITIALE	N		0	0	Improductif	0	0	0	0			0	0							0
952	-1	0	-261716,80+260322,03	CPR														A	5S	50	RS38		TRF	CPR A5S 50 RS38	PHOTOIN	8.14436		4	INITIALE	N		0	0	Productif	0	0	0	0			0	0							0
953	-1	0	-261704,23+257500,34			EPC	2002						R	SBEN	B	4	30	A	5S	40	RS54		TRF	REPC2002 SBEN B430 A5S 40 RS54	GEOPER	0.325766		4	INITIALE	N		0	0	Improductif	0	0	0	0			0	0							0
954	-1	0	-263063,56+258496,73			EC	2001						R	ENEN	C	3	50	A	7T	50	RS38		TRF	REC 2001 ENEN C350 A7T 50 RS38	GEOPER	8.55289		4	INITIALE	N		0	0	Productif	0	0	0	0			0	0							0
955	-1	0	-255902,82+258297,32	P	1969			EB	PG	PR			R	EBPGPR	A	3	30	A	5S	40	MJ24		TRF	R P 1969EBPGPR A330 A5S 40 MJ24	AMALIG	2.23507		4	INITIALE	N		0	0	Improductif	0	0	0	0			0	0							0
956	-1	0	-255605,19+258045,86															A	5S	40	MJ24	AF	TRF	A5S 40AF MJ24	PHOTOIN	0.6116		4	INITIALE	N		0	0	Improductif	0	0	0	0			0	0							0
957	-1	0	-256037,40+258102,37	P				RZ					R	RZ	A	3	30	A	5S	40	MJ24		TRF	R P RZ A330 A5S 40 MJ24	PHOTOIN	2.21585		4	INITIALE	N		0	0	Improductif	0	0	0	0			0	0							0
958	-1	0	-260947,01+257888,87										R	SBRX	C	4	30	A	5S	50	RS18		TRF	R SBRX C430 A5S 50 RS18	PHOTOIN	7.51192		4	INITIALE	N		0	0	Productif	0	0	0	0			0	0							0
959	-1	0	-258223,04+257169,79	CT		EPC	1998						R	SBRX	C	5	10	A	5S	40	RS14		TRF	REPC1998CT SBRX C510 A5S 40 RS14	GEOPER	1.43819		4	INITIALE	N		0	0	Productif	0	0	0	0			0	0							0
960	-1	0	-261827,77+257464,17										R	SBTO	B	4	30	A	5S	40	RS14		TRF	R SBTO B430 A5S 40 RS14	PHOTOIN	1.64708		4	INITIALE	N		0	0	Improductif	0	0	0	0			0	0							0
961	-1	0	-257236,01+257176,62			CPC	2003						M	SBSBEO	B	3	50	A	5S	40	MJ24		TRF	MCPC2003 SBSBEO B350 A5S 40 MJ24	GEOPER	1.0425		4	INITIALE	N		0	0	Productif	0	0	0	0			0	0							0
962	-1	0	-262088,74+257159,33										R	SBRX	D	3	50	A	5S	40	RS14		TRF	R SBRX D350 A5S 40 RS14	PHOTOIN	8.70685		4	INITIALE	N		0	0	Productif	0	0	0	0			0	0							0
963	-1	0	-261988,30+257471,60			EPC	2002						R	SBEN	B	4	30	A	5S	40	RS54		TRF	REPC2002 SBEN B430 A5S 40 RS54	GEOPER	0.582742		4	INITIALE	N		0	0	Improductif	0	0	0	0			0	0							0
964	-1	0	-262641,37+257266,20	CT									F	FXFN		6	30	A	5S	50	RS38		TRF	F CT FXFN 630 A5S 50 RS38	PHOTOIN	13.2315		4	INITIALE	N		0	0	Productif	0	0	0	0			0	0							0
965	-1	0	-258873,93+256734,77	CT		EPC	1996						R	SBRX	B	5	10	A	5S	50	RS38		TRF	REPC1996CT SBRX B510 A5S 50 RS38	GEOPER	0.880368		4	INITIALE	N		0	0	Improductif	0	0	0	0			0	0							0
966	-1	0	-262286,08+263081,54										M	EOFXSB	B	3	50	A	5S	40	MJ14		TRF	M EOFXSB B350 A5S 40 MJ14	PHOTOIN	16.2061		4	INITIALE	N		0	0	Productif	0	0	0	0			0	0							0
967	-1	0	-258653,44+261523,69																			EAU	EAU	EAU	PHOTOIN	16.3419		4	INITIALE	N		0	0	Improductif	0	0	0	0			0	0							0
968	-1	0	-262102,55+261813,17	P	1980			PB					R	PB	A	4	30	A	5S	30	MJ11		TRF	R P 1980PB A430 A5S 30 MJ11	AMALIG	2.94455		4	INITIALE	N		0	0	Improductif	0	0	0	0			0	0							0
969	-1	0	-255364,33+261304,68										F	EOFX	B	3	30	A	5S	40	MJ14		TRF	F EOFX B330 A5S 40 MJ14	PHOTOIN	7.86943		4	INITIALE	N		0	0	Productif	0	0	0	0			0	0							0
970	-1	0	-259781,31+261672,18										R	RXPB	A	3	JIR	A	5S	40	RS54		TRF	R RXPB A3JIR A5S 40 RS54	PHOTOIN	9.21455		4	INITIALE	N		0	0	Improductif	0	0	0	0			0	0							0
971	-1	0	-256249,25+260093,96	P	1992			EN					R	EN		6	10	A	5S	50	RS38		TRF	R P 1992EN 610 A5S 50 RS38	AMALIG	1.28155		4	INITIALE	N		0	0	Improductif	0	0	0	0			0	0							0
972	-1	0	-262342,30+260391,74										M	EOBGSB	B	3	50	A	5S	40	MJ24		TRF	M EOBGSB B350 A5S 40 MJ24	PHOTOIN	7.11577		4	INITIALE	N		0	0	Productif	0	0	0	0			0	0							0
973	-1	0	-257343,60+259462,89	P	1959			PR	EB				R	PREB	A	2	50	A	5S	30	MJ11		TRF	R P 1959PREB A250 A5S 30 MJ11	AMALIG	1.79205		4	INITIALE	N		0	0	Improductif	0	0	0	0			0	0							0
974	-1	0	-262516,09+258605,16	P	2003	DEG	2005	EB	PR	EN			R	EBPREN				A	7E	60	RE39		TRF	RDEG2005P 2003EBPREN A7E 60 RE39	GEOPER	0.112364		4	INITIALE	N		0	0	Improductif	0	0	0	0			0	0							0
975	-1	0	-258445,79+257781,89										F	ERFT	B	2	VIN	B	1A	30	FE22		TRF	F ERFT B2VIN B1A 30 FE22	PHOTOIN	5.50465		4	INITIALE	N		0	0	Productif	0	0	0	0			0	0							0
976	-1	0	-256563,33+257601,55										R	ENSB	B	2	JIN	A	5S	50	RS38		TRF	R ENSB B2JIN A5S 50 RS38	PHOTOIN	12.0528		4	INITIALE	N		0	0	Improductif	0	0	0	0			0	0							0
977	-1	0	-256588,54+257249,80	CPR	1994								M	SBSBEO	B	4	30	A	5S	40	MJ24		TRF	M CPR1994SBSBEO B430 A5S 40 MJ24	GEOPER	0.917564		4	INITIALE	N		0	0	Productif	0	0	0	0			0	0							0
978	-1	0	-262719,68+256965,95															A	7E	60	TOB9U	DH	TRF	A7E 60DH TOB9U	PHOTOIN	1.55219		4	INITIALE	N		0	0	Productif	0	0	0	0			0	0							0
979	-1	0	-259233,54+256865,15	CT		EPC	1996						R	SBEN	C	5	10	A	7T	50	RS38		TRF	REPC1996CT SBEN C510 A7T 50 RS38	GEOPER	0.261683		4	INITIALE	N		0	0	Productif	0	0	0	0			0	0							0
980	-1	0	-262351,80+258882,63	P	1999	DEG	2007	EN					R	EN				A	7E	60	RE39		TRF	RDEG2007P 1999EN A7E 60 RE39	AMALIR	0.131171		4	INITIALE	N	2007	0	0	Improductif	0	0	0	0			0	0							0
981	-1	0	-261754,55+262059,33	P	2002	DEG	2004	PR	EB				R	PREB				A	5S	40	MJ24		TRF	RDEG2004P 2002PREB A5S 40 MJ24	GEOPER	0.189301		4	INITIALE	N		0	0	Improductif	0	0	0	0			0	0							0
982	-1	0	-262281,26+258638,46	P	1999	DEG	2003	EN					R	EN				A	7T	53	RS38		TRF	RDEG2003P 1999EN A7T 53 RS38	GEOPER	0.250346		4	INITIALE	N		0	0	Improductif	0	0	0	0			0	0							0
983	-1	0	-262372,66+258843,08	P	1999	DEG	2003	EN					R	EN				A	7E	60	RE39		TRF	RDEG2003P 1999EN A7E 60 RE39	GEOPER	0.11286		4	INITIALE	N		0	0	Improductif	0	0	0	0			0	0							0
984	-1	0	-262029,18+262348,29	P	1970	EC	1999	EB	PR				R	EBPR		6	10	A	5S	50	RS38		TRF	REC 1999P 1970EBPR 610 A5S 50 RS38	AMALIG	0.135178		4	INITIALE	N		0	0	Improductif	0	0	0	0			0	0							0
985	-1	0	-262420,83+258765,91	P	1999			EN					R	EN				A	7E	60	RE39		TRF	R P 1999EN A7E 60 RE39	AMALIG	0.065834		4	INITIALE	N		0	0	Improductif	0	0	0	0			0	0							0
986	-1	0	-261775,74+262173,89	P	2002	DEG	2004	PR	EB				R	PREB				A	5S	40	MJ24		TRF	RDEG2004P 2002PREB A5S 40 MJ24	GEOPER	0.603842		4	INITIALE	N		0	0	Improductif	0	0	0	0			0	0							0
987	-1	0	-262466,86+258676,57	P	1999	DEG	2004	EN					R	EN				A	7E	60	RE39		TRF	RDEG2004P 1999EN A7E 60 RE39	GEOPER	0.553595		4	INITIALE	N		0	0	Improductif	0	0	0	0			0	0							0
988	-1	0	-261056,37+260651,15	P	2004	DEG	2007	EN					M	FXEN	B	5	10	A	5S	53	MJ28		TRF	MDEG2007P 2004FXEN B510 A5S 53 MJ28	AMALIR	0.727868		4	INITIALE	N	2007	0	0	Productif	0	0	0	0			0	0							0
989	-1	0	-261696,35+262050,31	CPR		DEG	2007											A	5S	40	MJ24		TRF	DEG2007CPR A5S 40 MJ24	AMALIR	0.542959		4	INITIALE	N	2007	0	0	Productif	0	0	0	0			0	0							0
990	-1	0	-261812,95+261996,43	CPR														A	5S	40	MJ24		TRF	CPR A5S 40 MJ24	PHOTOIN	0.0742988		4	INITIALE	N		0	0	Productif	0	0	0	0			0	0							0
991	-1	0	-258905,26+263455,03	P	2003			EB					R	EB				B	1BF	30	MJ11		TRF	R P 2003EB B1BF 30 MJ11	AMALIG	0.259974		4	INITIALE	N		0	0	Improductif	0	0	0	0			0	0							0
992	-1	0	-258894,87+263412,66	P	2003	DEG	2007	EB					R	EB				B	1BF	30	MJ11		TRF	RDEG2007P 2003EB B1BF 30 MJ11	AMALIR	0.601035		4	INITIALE	N	2007	0	0	Improductif	0	0	0	0			0	0							0
993	-1	0	-259420,50+263182,32	P	1979			EV	EB	RZ			R	EVEBRZ	B	4	30	B	1BF	30	MJ11		TRF	R P 1979EVEBRZ B430 B1BF 30 MJ11	AMALIG	0.613159		4	INITIALE	N		0	0	Improductif	0	0	0	0			0	0							0
994	-1	0	-260228,48+264078,83	P	1980			PB	PS				R	PBPS	A	3	30	A	6S	30	MJ11		TRF	R P 1980PBPS A330 A6S 30 MJ11	AMALIG	0.965938		4	INITIALE	N		0	0	Improductif	0	0	0	0			0	0							0
995	-1	0	-259385,05+263166,35	P	1979	EC	2006	EV	EB	RZ			R	EVEBRZ	B	4	30	B	1BF	30	MJ11		TRF	REC 2006P 1979EVEBRZ B430 B1BF 30 MJ11	AMALIR	0.374059		4	INITIALE	N	2006	0	0	Improductif	0	0	0	0			0	0							0
996	-1	0	-258275,36+262752,12	P				RZ					R	RZ		6	10	A	5S	30	MJ11		TRF	R P RZ 610 A5S 30 MJ11	PHOTOIN	0.956029		4	INITIALE	N		0	0	Improductif	0	0	0	0			0	0							0
997	-1	0	-258845,88+263365,88	P	1994			EB					R	EB	A	5	10	B	5S	30	MJ11		TRF	R P 1994EB A510 B5S 30 MJ11	AMALIG	0.794199		4	INITIALE	N		0	0	Improductif	0	0	0	0			0	0							0
998	-1	0	-263898,04+259516,09	P	1981	EC	2007	PR					R	PR	A	4	30	B	3AN	30	MJ11		TRF	REC 2007P 1981PR A430 B3AN 30 MJ11	AMALIR	0.835904		4	INITIALE	N	2007	0	0	Improductif	0	0	0	0			0	0							0
999	-1	0	-263955,57+259561,80	P	1981			EB					R	EB	B	3	30	B	5S	30	MJ11		TRF	R P 1981EB B330 B5S 30 MJ11	AMALIG	1.24872		4	INITIALE	N		0	0	Improductif	0	0	0	0			0	0							0
1000	-1	0	-260218,88+263991,66	P	2005	DEG	2007	PR	EB				R	PREB				A	5S	40	MJ24		TRF	RDEG2007P 2005PREB A5S 40 MJ24	AMALIR	1.40127		4	INITIALE	N	2007	0	0	Improductif	0	0	0	0			0	0							0
1001	-1	0	-260956,84+260543,29	CT									M	FXFNRX	B	5	10	A	5S	53	MJ28		TRF	M CT FXFNRX B510 A5S 53 MJ28	PHOTOIN	1.1966		4	INITIALE	N		0	0	Productif	0	0	0	0			0	0							0
1002	-1	0	-261961,71+262558,55	P				RZ					R	RZ		6	10	A	5S	50	RS38		TRF	R P RZ 610 A5S 50 RS38	PHOTOIN	1.45433		4	INITIALE	N		0	0	Improductif	0	0	0	0			0	0							0
1003	-1	0	-261910,74+262403,14	P	1990			EB	PR				R	EBPR		6	10	A	5S	50	RS38		TRF	R P 1990EBPR 610 A5S 50 RS38	AMALIG	0.146396		4	INITIALE	N		0	0	Improductif	0	0	0	0			0	0							0
1004	-1	0	-262022,78+262327,14	P	1990	DEG	2006	EB	PR				R	EBPR		6	10	A	5S	50	RS38		TRF	RDEG2006P 1990EBPR 610 A5S 50 RS38	AMALIR	1.60579		4	INITIALE	N	2006	0	0	Improductif	0	0	0	0			0	0							0
1005	-1	0	-260261,26+263696,79			EC	1993						R	RXSB	B	3	JIN	A	5S	40	RS14		TRF	REC 1993 RXSB B3JIN A5S 40 RS14	GEOPER	1.78793		4	INITIALE	N		0	0	Improductif	0	0	0	0			0	0							0
1006	-1	0	-264696,99+259392,70	CPR														B	5S	30	RT11		TRF	CPR B5S 30 RT11	PHOTOIN	0.53917		4	INITIALE	N		0	0	Productif	0	0	0	0			0	0							0
1007	-1	0	-263169,49+263125,94	P	1994			EB					R	EB		6	10	A	5S	50	MJ28		TRF	R P 1994EB 610 A5S 50 MJ28	AMALIG	1.55135		4	INITIALE	N		0	0	Improductif	0	0	0	0			0	0							0
1008	-1	0	-263207,59+262973,11	P	1989			EB	ML				R	EBML		6	10	A	5S	50	MJ28		TRF	R P 1989EBML 610 A5S 50 MJ28	AMALIG	1.97742		4	INITIALE	N		0	0	Improductif	0	0	0	0			0	0							0
1009	-1	0	-260795,99+260902,94	CT									M	FXFNRX	B	5	10	A	5S	53	MJ28		TRF	M CT FXFNRX B510 A5S 53 MJ28	PHOTOIN	2.0732		4	INITIALE	N		0	0	Productif	0	0	0	0			0	0							0
1010	-1	0	-263172,58+263339,27	CPR														A	5S	53	MJ28		TRF	CPR A5S 53 MJ28	PHOTOIN	0.052885		4	INITIALE	N		0	0	Productif	0	0	0	0			0	0							0
1011	-1	0	-261224,28+260660,18	CT									M	FXFNRX	B	5	10	A	5S	53	MJ28		TRF	M CT FXFNRX B510 A5S 53 MJ28	PHOTOIN	2.31206		4	INITIALE	N		0	0	Productif	0	0	0	0			0	0							0
1012	-1	0	-262388,72+258665,49	P	1999			EN					R	EN				A	7T	53	RS38		TRF	R P 1999EN A7T 53 RS38	AMALIG	0.381632		4	INITIALE	N		0	0	Improductif	0	0	0	0			0	0							0
1013	-1	0	-261788,44+262098,29	P	2002	DEG	2007	PR	EB				R	PREB				A	5S	40	MJ24		TRF	RDEG2007P 2002PREB A5S 40 MJ24	AMALIR	2.41058		4	INITIALE	N	2007	0	0	Improductif	0	0	0	0			0	0							0
1014	-1	0	-262418,10+258618,93	P	1999	DEG	2007	EN					R	EN				A	7T	53	RS38		TRF	RDEG2007P 1999EN A7T 53 RS38	AMALIR	0.890851		4	INITIALE	N	2007	0	0	Improductif	0	0	0	0			0	0							0
1015	-1	0	-262348,03+258641,08	P	1999	DEG	2007	EN					R	EN				A	7T	53	RS38		TRF	RDEG2007P 1999EN A7T 53 RS38	AMALIR	1.17072		4	INITIALE	N	2007	0	0	Improductif	0	0	0	0			0	0							0
1016	-1	0	-258115,52+262745,27	CT									M	FXFXRX		6	10	A	5S	30	MJ11		TRF	M CT FXFXRX 610 A5S 30 MJ11	PHOTOIN	2.52713		4	INITIALE	N		0	0	Productif	0	0	0	0			0	0							0
1017	-1	0	-258655,24+264523,85	P	2004	DEG	2007	EB					R	EB				A	5S	40	MJ24		TRF	RDEG2007P 2004EB A5S 40 MJ24	AMALIR	0.521424		4	INITIALE	N	2007	0	0	Improductif	0	0	0	0			0	0							0
1018	-1	0	-258973,86+263373,32	P	2002	DEG	2005	EB					R	EB				B	1BF	30	MJ11		TRF	RDEG2005P 2002EB B1BF 30 MJ11	GEOPER	2.8598		4	INITIALE	N		0	0	Improductif	0	0	0	0			0	0							0
1019	-1	0	-258128,68+262933,92										M	EOBGPB	B	3	30	A	5S	30	MJ11		TRF	M EOBGPB B330 A5S 30 MJ11	PHOTOIN	2.96168		4	INITIALE	N		0	0	Productif	0	0	0	0			0	0							0
1020	-1	0	-259482,15+263233,86	P	1979			EV	EB				R	EVEB	A	4	30	B	1BF	30	MJ11		TRF	R P 1979EVEB A430 B1BF 30 MJ11	AMALIG	0.143342		4	INITIALE	N		0	0	Improductif	0	0	0	0			0	0							0
1021	-1	0	-259541,81+263143,63	P	1979			EV	EB				R	EVEB	A	4	30	B	1BF	30	MJ11		TRF	R P 1979EVEB A430 B1BF 30 MJ11	AMALIG	0.814315		4	INITIALE	N		0	0	Improductif	0	0	0	0			0	0							0
1022	-1	0	-259428,20+263089,20	P	1979	EC	2006	EV	EB				R	EVEB	A	4	30	B	1BF	30	MJ11		TRF	REC 2006P 1979EVEB A430 B1BF 30 MJ11	AMALIR	2.01731		4	INITIALE	N	2006	0	0	Improductif	0	0	0	0			0	0							0
1023	-1	0	-259545,05+263257,57	P	1979	EC	2007	EV	EB				R	EVEB	A	4	30	B	1BF	30	MJ11		TRF	REC 2007P 1979EVEB A430 B1BF 30 MJ11	AMALIR	0.263798		4	INITIALE	N	2007	0	0	Improductif	0	0	0	0			0	0							0
1024	-1	0	-259324,68+263218,28	P	1979			CR	RZ				M	SBCRRZ	B	4	30	B	1BF	30	MJ11		TRF	M P 1979SBCRRZ B430 B1BF 30 MJ11	AMALIG	3.32288		4	INITIALE	N		0	0	Productif	0	0	0	0			0	0							0
1025	-1	0	-262022,06+262446,25	P	1990	DEG	2002	EB	PR				R	EBPR		6	10	A	5S	50	RS38		TRF	RDEG2002P 1990EBPR 610 A5S 50 RS38	AMALIG	3.49187		4	INITIALE	N		0	0	Improductif	0	0	0	0			0	0							0
1026	-1	0	-263856,72+259423,10	P	1989			EB	PR				R	EBPR	A	5	10	A	3AN	40	FO14		TRF	R P 1989EBPR A510 A3AN 40 FO14	AMALIG	3.57853		4	INITIALE	N		0	0	Improductif	0	0	0	0			0	0							0
1027	-1	0	-258255,00+262975,51	P	1998			PR	EB				R	PREB		6	10	A	5S	30	MJ11		TRF	R P 1998PREB 610 A5S 30 MJ11	AMALIG	1.88403		4	INITIALE	N		0	0	Improductif	0	0	0	0			0	0							0
1028	-1	0	-258224,53+262860,32	P	1998	DEG	2006	PR	EB				R	PREB		6	10	A	5S	30	MJ11		TRF	RDEG2006P 1998PREB 610 A5S 30 MJ11	AMALIR	1.81467		4	INITIALE	N	2006	0	0	Improductif	0	0	0	0			0	0							0
1029	-1	0	-263004,11+263034,80	P	1989	DEG	2007	EB	ML				R	EBML	A	5	10	A	5S	50	MJ28		TRF	RDEG2007P 1989EBML A510 A5S 50 MJ28	AMALIR	0.442987		4	INITIALE	N	2007	0	0	Improductif	0	0	0	0			0	0							0
1030	-1	0	-263149,69+263089,86	P	1989	EPC	2007	EB	ML				R	EBML	A	5	10	A	5S	50	MJ28		TRF	REPC2007P 1989EBML A510 A5S 50 MJ28	AMALIR	0.110202		4	INITIALE	N	2007	0	0	Improductif	0	0	0	0			0	0							0
1031	-1	0	-263055,95+263093,01	P	1989	EPC	2007	EB	ML				R	EBML	A	5	10	A	5S	50	MJ28		TRF	REPC2007P 1989EBML A510 A5S 50 MJ28	AMALIR	0.267361		4	INITIALE	N	2007	0	0	Improductif	0	0	0	0			0	0							0
1032	-1	0	-263055,44+262875,53	P	1989			EB	ML				R	EBML	A	5	10	A	5S	50	MJ28		TRF	R P 1989EBML A510 A5S 50 MJ28	AMALIG	3.00133		4	INITIALE	N		0	0	Improductif	0	0	0	0			0	0							0
1033	-1	0	-261669,98+262531,42										R	MLML	D	3	JIR	A	7T	60	RS39		TRF	R MLML D3JIR A7T 60 RS39	PHOTOIN	3.53511		4	INITIALE	N		0	0	Productif	0	0	0	0			0	0							0
1034	-1	0	-258512,87+264597,46	P				RZ					M	FXRZ	D	3	30	A	5S	40	MJ24		TRF	M P FXRZ D330 A5S 40 MJ24	PHOTOIN	0.31654		4	INITIALE	N		0	0	Productif	0	0	0	0			0	0							0
1035	-1	0	-261905,84+262325,67	CT									F	FXFN		6	10	A	5S	50	MJ28		TRF	F CT FXFN 610 A5S 50 MJ28	PHOTOIN	3.88401		4	INITIALE	N		0	0	Productif	0	0	0	0			0	0							0
1036	-1	0	-262038,14+262273,56	CT		DEG	2006						F	FXFN		6	10	A	5S	50	MJ28		TRF	FDEG2006CT FXFN 610 A5S 50 MJ28	AMALIR	0.270235		4	INITIALE	N	2006	0	0	Productif	0	0	0	0			0	0							0
1037	-1	0	-259708,77+263452,88	P	1979			EV	EB				R	EVEB	A	4	30	A	5S	40	MJ24		TRF	R P 1979EVEB A430 A5S 40 MJ24	AMALIG	4.03214		4	INITIALE	N		0	0	Improductif	0	0	0	0			0	0							0
1038	-1	0	-259608,10+263339,82	P	1979	EC	2007	EV	EB				R	EVEB	A	4	30	A	5S	40	MJ24		TRF	REC 2007P 1979EVEB A430 A5S 40 MJ24	AMALIR	0.621456		4	INITIALE	N	2007	0	0	Improductif	0	0	0	0			0	0							0
1039	-1	0	-263712,96+259520,38	P	1984			PR					R	PR	A	4	30	B	3AN	30	MJ11		TRF	R P 1984PR A430 B3AN 30 MJ11	AMALIG	4.79674		4	INITIALE	N		0	0	Improductif	0	0	0	0			0	0							0
1040	-1	0	-261949,71+261856,38										F	PEEO	B	2	50	A	5S	40	MJ14		TRF	F PEEO B250 A5S 40 MJ14	PHOTOIN	5.88037		4	INITIALE	N		0	0	Productif	0	0	0	0			0	0							0
1041	-1	0	-260268,59+264214,64										M	EOEOSB	B	2	JIN	A	5S	40	MJ24		TRF	M EOEOSB B2JIN A5S 40 MJ24	PHOTOIN	6.47209		4	INITIALE	N		0	0	Productif	0	0	0	0			0	0							0
1042	-1	0	-260912,89+260687,37										R	MLPB	B	4	30	A	5S	50	RS38		TRF	R MLPB B430 A5S 50 RS38	PHOTOIN	7.28559		4	INITIALE	N		0	0	Improductif	0	0	0	0			0	0							0
1043	-1	0	-257759,41+264060,53										M	EOBJRX	B	2	VIR	B	1A	40	MJ15		TRF	M EOBJRX B2VIR B1A 40 MJ15	PHOTOIN	7.22573		4	INITIALE	N		0	0	Productif	0	0	0	0			0	0							0
1044	-1	0	-258376,63+264193,85	P	1994			EB					R	EB		6	10	A	5S	40	MJ24		TRF	R P 1994EB 610 A5S 40 MJ24	AMALIG	2.3552		4	INITIALE	N		0	0	Improductif	0	0	0	0			0	0							0
1045	-1	0	-260262,95+263995,02	P	1977			PG					R	PG	B	4	30	A	5S	40	MJ24		TRF	R P 1977PG B430 A5S 40 MJ24	AMALIG	0.206836		4	INITIALE	N		0	0	Improductif	0	0	0	0			0	0							0
1046	-1	0	-260402,18+263993,21	P	1977			PG					R	PG	B	4	30	A	5S	40	MJ24		TRF	R P 1977PG B430 A5S 40 MJ24	AMALIG	4.97482		4	INITIALE	N		0	0	Improductif	0	0	0	0			0	0							0
1047	-1	0	-260261,02+263822,22	P	1977	EC	2006	PG					R	PG	B	4	30	A	5S	40	MJ24		TRF	REC 2006P 1977PG B430 A5S 40 MJ24	AMALIR	0.352649		4	INITIALE	N	2006	0	0	Improductif	0	0	0	0			0	0							0
1048	-1	0	-260283,90+263960,91	P	1977	EC	2006	PG					R	PG	B	4	30	A	5S	40	MJ24		TRF	REC 2006P 1977PG B430 A5S 40 MJ24	AMALIR	2.2668		4	INITIALE	N	2006	0	0	Improductif	0	0	0	0			0	0							0
1049	-1	0	-257980,22+264180,64										F	BGEO	D	4	30	B	1A	40	MJ15		TRF	F BGEO D430 B1A 40 MJ15	PHOTOIN	0.0987954		4	INITIALE	N		0	0	Productif	0	0	0	0			0	0							0
1050	-1	0	-257739,73+264263,75										F	BGEO	D	4	30	B	1A	40	MJ15		TRF	F BGEO D430 B1A 40 MJ15	PHOTOIN	3.64299		4	INITIALE	N		0	0	Productif	0	0	0	0			0	0							0
1051	-1	0	-260118,03+263618,34			EC	2006						R	RXSB	B	3	JIN	A	5S	40	RS14		TRF	REC 2006 RXSB B3JIN A5S 40 RS14	AMALIR	0.181697		4	INITIALE	N	2006	0	0	Improductif	0	0	0	0			0	0							0
1052	-1	0	-260213,19+263671,81			EC	2006						R	RXSB	B	3	JIN	A	5S	40	RS14		TRF	REC 2006 RXSB B3JIN A5S 40 RS14	AMALIR	0.241676		4	INITIALE	N	2006	0	0	Improductif	0	0	0	0			0	0							0
1053	-1	0	-260130,24+263453,53										R	RXSB	B	3	JIN	A	5S	40	RS14		TRF	R RXSB B3JIN A5S 40 RS14	PHOTOIN	8.9558		4	INITIALE	N		0	0	Improductif	0	0	0	0			0	0							0
1054	-1	0	-262103,88+263956,85	CPR														A	7T	60	MJ28		TRF	CPR A7T 60 MJ28	PHOTOIN	2.25704		4	INITIALE	N		0	0	Productif	0	0	0	0			0	0							0
1055	-1	0	-258568,80+264237,47															A	5S	40	MJ24	AF	TRF	A5S 40AF MJ24	PHOTOIN	4.36263		4	INITIALE	N		0	0	Improductif	0	0	0	0			0	0							0
1056	-1	0	-262297,29+262176,16	P	1989			PR	PB				R	PRPB	A	5	10	A	5S	40	MJ24		TRF	R P 1989PRPB A510 A5S 40 MJ24	AMALIG	10.1177		4	INITIALE	N		0	0	Improductif	0	0	0	0			0	0							0
1057	-1	0	-261015,87+264505,57			EC	2008						R	SBTO	B	4	JIN	A	5S	50	RS18		TRF	REC 2008 SBTO B4JIN A5S 50 RS18	AMALIR	0.0038522		4	INITIALE	N	2008	0	0	Improductif	0	0	0	0			0	0							0
1059	-1	0	-256710,83+260792,15	P	1994			EB					M	FXEB		6	10	A	5S	50	MJ28		TRF	M P 1994FXEB 610 A5S 50 MJ28	AMALIG	8.64135		4	INITIALE	N		0	0	Productif	0	0	0	0			0	0							0
1060	-1	0	-256729,17+260557,13	P	1994	DEG	2007	EB					M	FXEB		6	10	A	5S	50	MJ28		TRF	MDEG2007P 1994FXEB 610 A5S 50 MJ28	AMALIR	2.02767		4	INITIALE	N	2007	0	0	Productif	0	0	0	0			0	0							0
1061	-1	0	-262111,61+262025,42										R	PBSB	B	3	JIR	A	5S	40	MJ24		TRF	R PBSB B3JIR A5S 40 MJ24	PHOTOIN	10.6716		4	INITIALE	N		0	0	Improductif	0	0	0	0			0	0							0
1062	-1	0	-258030,87+264337,96			CPC	2007						M	SBRXEO	B	3	JIN	A	5S	40	MJ24		TRF	MCPC2007 SBRXEO B3JIN A5S 40 MJ24	AMALIR	0.034503		4	INITIALE	N	2007	0	0	Productif	0	0	0	0			0	0							0
1063	-1	0	-258128,19+264428,99			CPC	2007						M	SBRXEO	B	3	JIN	A	5S	40	MJ24		TRF	MCPC2007 SBRXEO B3JIN A5S 40 MJ24	AMALIR	0.0249758		4	INITIALE	N	2007	0	0	Productif	0	0	0	0			0	0							0
1064	-1	0	-264263,61+259694,54			EC	2006						R	PURX	B	2	VIN	B	9S	30	RT11		TRF	REC 2006 PURX B2VIN B9S 30 RT11	AMALIR	1.00679		4	INITIALE	N	2006	0	0	Improductif	0	0	0	0			0	0							0
1065	-1	0	-257976,74+264366,09										M	SBRXEO	B	3	JIN	A	5S	40	MJ24		TRF	M SBRXEO B3JIN A5S 40 MJ24	PHOTOIN	0.195905		4	INITIALE	N		0	0	Productif	0	0	0	0			0	0							0
1066	-1	0	-264342,62+259646,42										R	PURX	B	2	VIN	B	9S	30	RT11		TRF	R PURX B2VIN B9S 30 RT11	PHOTOIN	10.294		4	INITIALE	N		0	0	Improductif	0	0	0	0			0	0							0
1067	-1	0	-256725,10+260370,50										M	EOFXSB	B	4	30	A	5S	40	MJ24		TRF	M EOFXSB B430 A5S 40 MJ24	PHOTOIN	11.8625		4	INITIALE	N		0	0	Productif	0	0	0	0			0	0							0
1068	-1	0	-264747,04+259689,61										M	EOEORX	B	2	JIN	B	1A	30	MJ12		TRF	M EOEORX B2JIN B1A 30 MJ12	PHOTOIN	3.02027		4	INITIALE	N		0	0	Productif	0	0	0	0			0	0							0
1069	-1	0	-262546,45+258541,93	CPR														A	7E	60	RE39		TRF	CPR A7E 60 RE39	PHOTOIN	13.2745		4	INITIALE	N		0	0	Productif	0	0	0	0			0	0							0
1070	-1	0	-258222,62+264275,10															A	5S	40	MJ24	AF	TRF	A5S 40AF MJ24	PHOTOIN	3.38437		4	INITIALE	N		0	0	Improductif	0	0	0	0			0	0							0
1071	-1	0	-264664,69+259232,70										R	RXPU	B	2	VIR	B	5S	30	RT11		TRF	R RXPU B2VIR B5S 30 RT11	PHOTOIN	0.892344		4	INITIALE	N		0	0	Improductif	0	0	0	0			0	0							0
1072	-1	0	-264494,53+259413,01										R	RXPU	B	2	VIR	B	5S	30	RT11		TRF	R RXPU B2VIR B5S 30 RT11	PHOTOIN	10.5484		4	INITIALE	N		0	0	Improductif	0	0	0	0			0	0							0
1073	-1	0	-256671,61+260547,92			DEG	2007						M	SBRXEO	C	3	JIR	A	5S	40	MJ24		TRF	MDEG2007 SBRXEO C3JIR A5S 40 MJ24	AMALIR	0.0761082		4	INITIALE	N	2007	0	0	Productif	0	0	0	0			0	0							0
1074	-1	0	-256254,64+260390,68			CP							M	SBRXEO	C	3	JIR	A	5S	40	MJ24		TRF	MCP SBRXEO C3JIR A5S 40 MJ24	PHOTOIN	17.1494		4	INITIALE	N		0	0	Productif	0	0	0	0			0	0							0
1075	-1	0	-262536,72+263955,20										M	EOBGSB	B	3	50	A	7T	60	MJ28		TRF	M EOBGSB B350 A7T 60 MJ28	PHOTOIN	0.0378295		4	INITIALE	N		0	0	Productif	0	0	0	0			0	0							0
1076	-1	0	-262456,79+258464,89			DEG	2007						R	PBRX	C	2	JIR	A	5S	40	MJ24		TRF	RDEG2007 PBRX C2JIR A5S 40 MJ24	AMALIR	0.297965		4	INITIALE	N	2007	0	0	Productif	0	0	0	0			0	0							0
1077	-1	0	-262488,59+258486,55			DEG	2007						R	PBRX	C	2	JIR	A	5S	40	MJ24		TRF	RDEG2007 PBRX C2JIR A5S 40 MJ24	AMALIR	0.247138		4	INITIALE	N	2007	0	0	Productif	0	0	0	0			0	0							0
1078	-1	0	-262355,84+258831,50			DEG	2007						R	PBRX	C	2	JIR	A	5S	40	MJ24		TRF	RDEG2007 PBRX C2JIR A5S 40 MJ24	AMALIR	0.0638821		4	INITIALE	N	2007	0	0	Productif	0	0	0	0			0	0							0
1079	-1	0	-262464,83+258559,19			CP							R	PBRX	C	2	JIR	A	5S	40	MJ24		TRF	RCP PBRX C2JIR A5S 40 MJ24	PHOTOIN	0.543606		4	INITIALE	N		0	0	Productif	0	0	0	0			0	0							0
1080	-1	0	-262277,04+259008,23			CP							R	PBRX	C	2	JIR	A	5S	40	MJ24		TRF	RCP PBRX C2JIR A5S 40 MJ24	PHOTOIN	16.3251		4	INITIALE	N		0	0	Productif	0	0	0	0			0	0							0
1081	-1	0	-264431,16+258914,29															B	5S	30	MJ11	AF	TRF	B5S 30AF MJ11	PHOTOIN	13.7529		4	INITIALE	N		0	0	Improductif	0	0	0	0			0	0							0
1082	-1	0	-261016,68+260836,52										R	ENRX	C	3	JIR	A	7T	60	RS38		TRF	R ENRX C3JIR A7T 60 RS38	PHOTOIN	29.2368		4	INITIALE	N		0	0	Productif	0	0	0	0			0	0							0
1083	-1	0	-260700,43+262896,81																			ANT	TRF	ANT	PHOTOIN	44.3002		4	INITIALE	N		0	0	Improductif	0	0	0	0			0	0							0
1084	-1	0	-257949,57+264222,63	P	2007			EB										B	1A	40	MJ15		TRF	P 2007 B1A 40 MJ15	AMALIR	0.793222		4	INITIALE	N	2007	0	0	Productif	0	0	0	0			0	0							0
1085	-1	0	-258355,79+264452,56	P	2006			PR	EN									A	5S	40	MJ24		TRF	P 2006 A5S 40 MJ24	AMALIR	0.925988		4	INITIALE	N	2006	0	0	Productif	0	0	0	0			0	0							0
1086	0	3	-261926,37+257155,60										R	SBEP	B	3	50	A	5S	40	RS54		TRF	R SBEP B350 A5S 40 RS54	PHOTOIN	9.22028		4	INITIALE	N		2855.5	92202.8	Improductif	0	0	0	0			0	0							0
1087	1	5	-260276,37+256737,76	CPR														A	5S	50	MJ28		TRF	CPR A5S 50 MJ28	PHOTOIN	1.85878		4	INITIALE	N		828.32	18587.8	Productif	0	0	0	0			0	0							0
1088	2	7	-262227,68+256654,47										R	SBRX	C	4	30	A	5S	40	MJ24		TRF	R SBRX C430 A5S 40 MJ24	PHOTOIN	15.9163		4	INITIALE	N		3839.19	159163	Productif	0	0	0	0			0	0							0
1089	3	8	-259594,91+256822,02										M	EOPESB	B	3	50	A	5S	40	MJ24		TRF	M EOPESB B350 A5S 40 MJ24	PHOTOIN	15.0149		4	INITIALE	N		2181.86	150149	Productif	0	0	0	0			0	0							0
1090	4	9	-262496,81+256779,74			EPC	2003						R	ENSB	C	4	30	A	5S	50	RS38		TRF	REPC2003 ENSB C430 A5S 50 RS38	GEOPER	2.03549		4	INITIALE	N		1040.18	20354.9	Productif	0	0	0	0			0	0							0
1091	5	12	-255793,81+256498,46	CT		EPC	2001						R	SBRX	C	5	10	A	5S	50	RS38		TRF	REPC2001CT SBRX C510 A5S 50 RS38	GEOPER	0.119787		4	INITIALE	N		405.722	2632.02	Productif	0	0	0	0			0	0							0
1092	6	13	-259123,80+256649,24			EPC	1997						R	RXTO	C	4	30	A	5S	50	RS18		TRF	REPC1997 RXTO C430 A5S 50 RS18	GEOPER	1.71538		4	INITIALE	N		506.96	17153.8	Productif	0	0	0	0			0	0							0
1093	7	14	-262548,83+256726,53			EPC	2004						R	ENSB	C	4	30	A	5S	50	RS38		TRF	REPC2004 ENSB C430 A5S 50 RS38	GEOPER	0.729732		4	INITIALE	N		565.079	7297.32	Productif	0	0	0	0			0	0							0
1094	8	17	-260796,34+256718,46	CT									M	SBRXFX	C	5	10	A	5S	50	RS18		TRF	M CT SBRXFX C510 A5S 50 RS18	PHOTOIN	13.4095		4	INITIALE	N		2675.34	134095	Productif	0	0	0	0			0	0							0
1095	9	18	-261444,52+256584,44			CP							R	EPRX	C	3	50	A	9S	40	RS54		TRF	RCP EPRX C350 A9S 40 RS54	PHOTOIN	19.9753		4	INITIALE	N		3274.67	199753	Productif	0	0	0	0			0	0							0
1096	10	20	-256482,37+256917,11										M	EOEOSB	B	3	50	A	5S	40	MJ24		TRF	M EOEOSB B350 A5S 40 MJ24	PHOTOIN	19.1502		4	INITIALE	N		3744.65	191514	Productif	0	0	0	0			0	0							0
1097	11	21	-258985,84+256202,51										F	EOBG	B	4	30	A	5S	40	MJ24		TRF	F EOBG B430 A5S 40 MJ24	PHOTOIN	7.78732		4	INITIALE	N		4048.88	77873.2	Productif	0	0	0	0			0	0							0
1098	12	22	-258694,29+256651,01	CT									M	SBEPFX	C	5	10	A	5S	40	RS54		TRF	M CT SBEPFX C510 A5S 40 RS54	PHOTOIN	9.881		4	INITIALE	N		2682.1	98810	Productif	0	0	0	0			0	0							0
1099	13	23	-257660,17+257325,19															A	5S	40	MJ24	LTE	TRF	A5S 40LTEMJ24	PHOTOIN	42.5504		4	INITIALE	N		7041.77	425995	Improductif	0	0	0	0			0	0							0
1100	14	24	-262649,00+256797,62										R	ENSB	C	4	30	A	5S	50	RS38		TRF	R ENSB C430 A5S 50 RS38	PHOTOIN	7.07059		4	INITIALE	N		2144.59	70705.9	Productif	0	0	0	0			0	0							0
1101	15	25	-260987,51+256750,03										F	EOEO	A	2	JIN	A	5S	40	MJ24		TRF	F EOEO A2JIN A5S 40 MJ24	PHOTOIN	6.14119		4	INITIALE	N		1083.08	61411.9	Productif	0	0	0	0			0	0							0
1102	16	30	-260563,55+256393,59										M	EOBGSB	B	4	10	A	5S	50	MJ28		TRF	M EOBGSB B410 A5S 50 MJ28	PHOTOIN	26.9012		4	INITIALE	N		4506.32	269012	Productif	0	0	0	0			0	0							0
1103	17	31	-256459,73+256678,91										R	SBEP	B	3	50	A	5S	40	RS54		TRF	R SBEP B350 A5S 40 RS54	PHOTOIN	8.40194		4	INITIALE	N		1406.01	84019.4	Improductif	0	0	0	0			0	0							0
1104	18	32	-255569,45+256528,30			CP							M	SBPBEO	C	2	JIN	A	5S	40	MJ24		TRF	MCP SBPBEO C2JIN A5S 40 MJ24	PHOTOIN	6.10454		4	INITIALE	N		2449.11	142052	Productif	0	0	0	0			0	0							0
1105	19	34	-259277,88+256737,58										R	RXTO	C	4	30	A	5S	50	RS18		TRF	R RXTO C430 A5S 50 RS18	PHOTOIN	1.75776		4	INITIALE	N		585.902	17577.6	Productif	0	0	0	0			0	0							0
1106	20	35	-254817,77+257613,35															A	3AN	40	FO14	AF	TRF	A3AN 40AF FO14	PHOTOIN	8.45916		4	INITIALE	N		13353.7	1.34359e+06	Improductif	0	0	0	0			0	0							0
1107	21	37	-261937,37+256866,19										R	EPSB	B	2	JIN	A	5S	40	RS54		TRF	R EPSB B2JIN A5S 40 RS54	PHOTOIN	6.18217		4	INITIALE	N		1229.11	61821.7	Improductif	0	0	0	0			0	0							0
1108	22	38	-259989,32+256929,50	CT									R	SBTO	B	5	10	A	5S	50	RS18		TRF	R CT SBTO B510 A5S 50 RS18	PHOTOIN	6.91484		4	INITIALE	N		1727.48	69148.4	Improductif	0	0	0	0			0	0							0
1109	23	39	-258994,60+262978,05																			EAU	EAU	EAU	PHOTOIN	96.7478	Rivi√®re B√©cancour	4	INITIALE	N		56234.6	2.14761e+06	Improductif	0	0	0	0			0	0							0
1110	24	40	-264204,30+257090,32	CPR														A	7T	50	RS39		TRF	CPR A7T 50 RS39	PHOTOIN	0.0127987		4	INITIALE	N		3048.29	169201	Productif	0	0	0	0			0	0							0
1111	27	93	-262817,75+256543,81										R	ENEN	C	3	50	A	7T	50	RS38		TRF	R ENEN C350 A7T 50 RS38	PHOTOIN	5.83587		4	INITIALE	N		1702.96	58358.7	Productif	0	0	0	0			0	0							0
1112	28	94	-257027,91+256523,32	P				RZ					R	RZ	B	3	30	A	5S	30	MJ11		TRF	R P RZ B330 A5S 30 MJ11	PHOTOIN	1.34722		4	INITIALE	N		1313.04	13472.2	Improductif	0	0	0	0			0	0							0
1113	29	95	-257185,13+256641,10										F	EOEO	B	2	JIN	A	5S	40	MJ14		TRF	F EOEO B2JIN A5S 40 MJ14	PHOTOIN	4.04623		4	INITIALE	N		910.373	40462.3	Productif	0	0	0	0			0	0							0
1114	30	97	-261353,73+256692,56	CT														A	5S	50	RS37		TRF	CT A5S 50 RS37	PHOTOIN	3.4772		4	INITIALE	N		1401.53	34772	Productif	0	0	0	0			0	0							0
1115	31	102	-262123,95+256657,67	CPR														A	5S	40	RS54		TRF	CPR A5S 40 RS54	PHOTOIN	6.64261		4	INITIALE	N		2013.34	66426.1	Productif	0	0	0	0			0	0							0
1116	32	103	-262442,48+257030,68			EPC	2003						R	SBRX	C	4	30	A	5S	40	MJ24		TRF	REPC2003 SBRX C430 A5S 40 MJ24	GEOPER	5.24762		4	INITIALE	N		2194.96	52476.2	Productif	0	0	0	0			0	0							0
1117	33	107	-255973,10+256602,39	P	1987	RR	1990	PR	EU	EV			R	PREUEV		6	10	A	5S	40	MJ24		TRF	RRR 1990P 1987PREUEV 610 A5S 40 MJ24	GEOPER	4.71337		4	INITIALE	N		988.326	47133.7	Improductif	0	0	0	0			0	0							0
1118	37	231	-259382,42+256708,97	CT									R	SBEN	C	5	10	A	7T	50	RS38		TRF	R CT SBEN C510 A7T 50 RS38	PHOTOIN	7.73331		4	INITIALE	N		1663.28	77333.1	Productif	0	0	0	0			0	0							0
1119	52	346	-258460,60+256535,82															A	7T	50	RS38	LTE	TRF	A7T 50LTERS38	PHOTOIN	16.7957		4	INITIALE	N		4269.21	167957	Improductif	0	0	0	0			0	0							0
1120	53	348	-263724,27+256367,16										R	SBRX	B	3	JIR	A	5S	40	RS14		TRF	R SBRX B3JIR A5S 40 RS14	PHOTOIN	13.155		4	INITIALE	N		3087.78	236536	Improductif	0	0	0	0			0	0							0
1121	54	349	-258079,66+256578,37	CPR														A	7T	50	RS38		TRF	CPR A7T 50 RS38	PHOTOIN	19.1323		4	INITIALE	N		2015.93	191323	Productif	0	0	0	0			0	0							0
1122	55	351	-263183,31+256795,21										R	SBRX	B	3	50	A	5S	40	RS14		TRF	R SBRX B350 A5S 40 RS14	PHOTOIN	14.5512		4	INITIALE	N		2096.32	145512	Improductif	0	0	0	0			0	0							0
1123	56	360	-256335,66+255840,20	CT									M	RXRXFX		6	10	A	5S	50	RS38		TRF	M CT RXRXFX 610 A5S 50 RS38	PHOTOIN	20.8697		4	INITIALE	N		3854.37	251866	Productif	0	0	0	0			0	0							0
1124	89	539	-255796,97+256426,21	P	1987	RR	1990	PR	EU	EV			R	PREUEV	C	5	10	A	5S	50	RS38		TRF	RRR 1990P 1987PREUEV C510 A5S 50 RS38	GEOPER	0.0940858		4	INITIALE	N		629.335	11893.7	Productif	0	0	0	0			0	0							0
1125	90	540	-255980,05+256430,60	CT		EPC	2001						R	RXRX		6	10	A	5S	40	MJ24		TRF	REPC2001CT RXRX 610 A5S 40 MJ24	GEOPER	1.2358		4	INITIALE	N		658.673	12358	Improductif	0	0	0	0			0	0							0
1126	91	541	-255901,98+256323,59	CT		EPC	2001						R	SBRX	C	5	10	A	5S	50	RS38		TRF	REPC2001CT SBRX C510 A5S 50 RS38	GEOPER	3.33475		4	INITIALE	N		1909.54	90753.1	Productif	0	0	0	0			0	0							0
1127	92	542	-259492,72+256565,71										R	SBSB	B	4	30	A	5S	40	RS14		TRF	R SBSB B430 A5S 40 RS14	PHOTOIN	4.19594		4	INITIALE	N		2088.51	41959.4	Improductif	0	0	0	0			0	0							0
1128	93	543	-259917,69+256583,09	CT		EPC	1992						R	SBTO	B	5	10	A	5S	50	RS18		TRF	REPC1992CT SBTO B510 A5S 50 RS18	GEOPER	1.89901		4	INITIALE	N		702.572	18990.1	Improductif	0	0	0	0			0	0							0
1129	94	544	-258111,37+256223,51	CT									R	SBRX	B	5	10	A	7T	50	RS38		TRF	R CT SBRX B510 A7T 50 RS38	PHOTOIN	11.3793		4	INITIALE	N		2589.21	113793	Improductif	0	0	0	0			0	0							0
1130	127	808	-261966,22+256503,79										R	EPRX	C	4	30	A	5S	50	RS37		TRF	R EPRX C430 A5S 50 RS37	PHOTOIN	18.7314		4	INITIALE	N		3649.58	187314	Productif	0	0	0	0			0	0							0
1131	128	809	-260043,65+256470,78	CT									R	SBTO	B	5	10	A	5S	50	RS18		TRF	R CT SBTO B510 A5S 50 RS18	PHOTOIN	3.24712		4	INITIALE	N		880.002	32471.2	Improductif	0	0	0	0			0	0							0
1132	129	810	-260267,88+256614,20	P	1999	DEG	2005	EN					R	EN				A	5S	50	MJ28		TRF	RDEG2005P 1999EN A5S 50 MJ28	GEOPER	2.13181		4	INITIALE	N		596.259	21318.1	Improductif	0	0	0	0			0	0							0
1133	149	1349	-261212,11+256462,87										M	SBSBEO	B	3	50	A	5S	40	RS14		TRF	M SBSBEO B350 A5S 40 RS14	PHOTOIN	15.2532		4	INITIALE	N		2458.11	152532	Improductif	0	0	0	0			0	0							0
1134	150	1351	-262323,93+256500,22										R	EPSB	B	2	JIN	A	9S	40	RS54		TRF	R EPSB B2JIN A9S 40 RS54	PHOTOIN	2.26937		4	INITIALE	N		863.906	22693.7	Improductif	0	0	0	0			0	0							0
1135	151	1353	-256691,47+256212,18										R	SBRX	B	4	30	A	5S	50	RS38		TRF	R SBRX B430 A5S 50 RS38	PHOTOIN	9.33747		4	INITIALE	N		1594.01	93374.7	Improductif	0	0	0	0			0	0							0
1136	152	1354	-263394,71+256292,86										M	SBSBEO	B	2	JIN	A	5S	40	MJ24		TRF	M SBSBEO B2JIN A5S 40 MJ24	PHOTOIN	6.85452		4	INITIALE	N		2661.15	120200	Productif	0	0	0	0			0	0							0
1137	167	1685	-260299,75+256439,35										R	SBTO	B	4	30	A	5S	50	RS18		TRF	R SBTO B430 A5S 50 RS18	PHOTOIN	11.3659		4	INITIALE	N		2439.07	113659	Improductif	0	0	0	0			0	0							0
1138	168	1689	-261399,17+256410,15										M	SBRXEO	C	4	30	A	5S	50	RS18		TRF	M SBRXEO C430 A5S 50 RS18	PHOTOIN	13.8576		4	INITIALE	N		2199.9	138576	Productif	0	0	0	0			0	0							0
1139	236	2350	-257343,82+256613,82										F	EOES	A	2	JIN	B	5S	30	FE21		TRF	F EOES A2JIN B5S 30 FE21	PHOTOIN	4.57882		4	INITIALE	N		1224.52	45788.2	Productif	0	0	0	0			0	0							0
1140	240	2493	-257079,98+256045,08										F	EOFI	D	3	30	B	5S	30	MJ11		TRF	F EOFI D330 B5S 30 MJ11	PHOTOIN	12.8875		4	INITIALE	N		3993.88	128875	Productif	0	0	0	0			0	0							0
1141	242	2552	-257549,36+256506,44			CP							M	EOEOSB	B	3	JIR	A	5S	40	MJ24		TRF	MCP EOEOSB B3JIR A5S 40 MJ24	PHOTOIN	23.8641		4	INITIALE	N		3807.05	238641	Productif	0	0	0	0			0	0							0
189	-1	0	-259440,90+264517,29										R	SBRX	B	3	JIN	A	5S	40	RS14		TRF	R SBRX B3JIN A5S 40 RS14	PHOTOIN	0.000645027		4	INITIALE	N		0	0	Improductif	2016	16295743	5739728	246052	PAC	Parcelle agricole cultivable	32585	3.3				inconnue	SOY	Soya	1
189	-1	0	-259440,90+264517,29										R	SBRX	B	3	JIN	A	5S	40	RS14		TRF	R SBRX B3JIN A5S 40 RS14	PHOTOIN	0.00108877		4	INITIALE	N		0	0	Improductif	2016	16295740	5739724	246051	PAC	Parcelle agricole cultivable	43415	4.3				inconnue	SOY	Soya	1
199	-1	0	-259669,25+264129,44	P				RZ					R	RZ		6	10	A	5S	40	RS14		TRF	R P RZ 610 A5S 40 RS14	PHOTOIN	0.0125265		4	INITIALE	N		0	0	Improductif	2016	16295740	5739724	246051	PAC	Parcelle agricole cultivable	43415	4.3				inconnue	SOY	Soya	1
206	-1	0	-257882,42+259704,21															A	3AN	40	FO14	AF	TRF	A3AN 40AF FO14	PHOTOIN	1.56307		4	INITIALE	N		0	0	Improductif	2016	16110777	5677168	199005	PAC	Parcelle agricole cultivable	16211	1.6				inconnue	FOI	Foin	1
206	-1	0	-257882,42+259704,21															A	3AN	40	FO14	AF	TRF	A3AN 40AF FO14	PHOTOIN	0.0586432		4	INITIALE	N		0	0	Improductif	2016	16110778	5677171	199009	PAC	Parcelle agricole cultivable	43084	4.3				inconnue	FOI	Foin	1
206	-1	0	-257882,42+259704,21															A	3AN	40	FO14	AF	TRF	A3AN 40AF FO14	PHOTOIN	6.27665		4	INITIALE	N		0	0	Improductif	2016	16110776	5677167	199010	PAC	Parcelle agricole cultivable	63134	6.3				inconnue	FOI	Foin	1
206	-1	0	-257882,42+259704,21															A	3AN	40	FO14	AF	TRF	A3AN 40AF FO14	PHOTOIN	0.59987		4	INITIALE	N		0	0	Improductif	2016	16110765	5677169	198909	PAC	Parcelle agricole cultivable	6393	0.6				inconnue	FOI	Foin	1
206	-1	0	-257882,42+259704,21															A	3AN	40	FO14	AF	TRF	A3AN 40AF FO14	PHOTOIN	0.745423		4	INITIALE	N		0	0	Improductif	2016	16110766	5677170	198910	PAC	Parcelle agricole cultivable	8218	0.8				inconnue	FOI	Foin	1
206	-1	0	-257882,42+259704,21															A	3AN	40	FO14	AF	TRF	A3AN 40AF FO14	PHOTOIN	0.00986208		4	INITIALE	N		0	0	Improductif	2016	16110796	5677185	3127030	PAC	Parcelle agricole cultivable	27331	2.7				inconnue	FOI	Foin	1
206	-1	0	-257882,42+259704,21															A	3AN	40	FO14	AF	TRF	A3AN 40AF FO14	PHOTOIN	3.2929		4	INITIALE	N		0	0	Improductif	2016	16110775	5677165	199006	PAC	Parcelle agricole cultivable	32966	3.3				inconnue	FOI	Foin	1
212	-1	0	-258437,70+263719,87										M	EBSBEO	B	3	50	B	1BF	30	RB11		TRF	M EBSBEO B350 B1BF 30 RB11	PHOTOIN	0.00608055		4	INITIALE	N		0	0	Improductif	2016	16295705	5739727	246056	PAC	Parcelle agricole cultivable	56129	5.6				inconnue			0
213	-1	0	-258050,83+263806,78	P	1994			EB					R	EB		6	10	B	1BF	30	RB11		TRF	R P 1994EB 610 B1BF 30 RB11	AMALIG	0.13905		4	INITIALE	N		0	0	Improductif	2016	16295705	5739727	246056	PAC	Parcelle agricole cultivable	56129	5.6				inconnue			0
213	-1	0	-258050,83+263806,78	P	1994			EB					R	EB		6	10	B	1BF	30	RB11		TRF	R P 1994EB 610 B1BF 30 RB11	AMALIG	0.339305		4	INITIALE	N		0	0	Improductif	2016	16377747	5758049	3139647	PAC	Parcelle agricole cultivable	8634	0.9				inconnue	MUL	Multiples	2
217	-1	0	-256126,61+262769,66										F	EOBJ	A	3	JIN	A	6S	40	MJ14		TRF	F EOBJ A3JIN A6S 40 MJ14	PHOTOIN	0.178044		4	INITIALE	N		0	0	Productif	2016	16310560	5722473	243868	PAC	Parcelle agricole cultivable	127459	12.7				inconnue	SOY	Soya	1
217	-1	0	-256126,61+262769,66										F	EOBJ	A	3	JIN	A	6S	40	MJ14		TRF	F EOBJ A3JIN A6S 40 MJ14	PHOTOIN	0.0542427		4	INITIALE	N		0	0	Productif	2016	16310561	5722466	202285	PAC	Parcelle agricole cultivable	37308	3.7				inconnue	MUL	Multiples	2
228	-1	0	-261274,39+261875,83															A	5S	30	MJ11	AF	TRF	A5S 30AF MJ11	PHOTOIN	11.188		4	INITIALE	N		0	0	Improductif	2016	16284330	5713318	2049163	PAC	Parcelle agricole cultivable	112940	11.3				inconnue	MUL	Multiples	2
231	-1	0	-255834,62+260813,39										M	SBSBEO	C	4	30	A	5S	40	MJ24		TRF	M SBSBEO C430 A5S 40 MJ24	PHOTOIN	0.0656059		4	INITIALE	N		0	0	Productif	2016	16296677	5508613	202539	PAC	Parcelle agricole cultivable	31341	3.1				inconnue	SOY	Soya	1
238	-1	0	-257577,42+260006,77										M	EOPERX	B	2	JIN	A	5S	40	MJ14		TRF	M EOPERX B2JIN A5S 40 MJ14	PHOTOIN	0.0269359		4	INITIALE	N		0	0	Productif	2016	16110777	5677168	199005	PAC	Parcelle agricole cultivable	16211	1.6				inconnue	FOI	Foin	1
243	-1	0	-255662,24+258572,43															A	5S	40	MJ24	AF	TRF	A5S 40AF MJ24	PHOTOIN	5.00493		4	INITIALE	N		0	0	Improductif	2016	16037593	5358792	203930	PAC	Parcelle agricole cultivable	52281	5.2				inconnue			0
252	-1	0	-256244,15+261301,23										R	RXML	B	2	50	A	5S	40	RS54		TRF	R RXML B250 A5S 40 RS54	PHOTOIN	0.00212739		4	INITIALE	N		0	0	Improductif	2016	16315391	5675173	181956	PAC	Parcelle agricole cultivable	51219	5.1	DECL	D√©clar√©e		inconnue	FOI	Foin	1
258	-1	0	-255036,72+260274,03										F	EOFX	C	4	30	A	5S	50	MJ28		TRF	F EOFX C430 A5S 50 MJ28	PHOTOIN	0.0022691		4	INITIALE	N		0	0	Productif	2016	16312061	5509614	242517	PAC	Parcelle agricole cultivable	28473	2.8				inconnue	FOI	Foin	1
262	-1	0	-257997,72+258641,47	FR														A	5S	40	MJ24		TRF	FR A5S 40 MJ24	PHOTOIN	0.000759668		4	INITIALE	N		0	0	Productif	2016	16110767	5677174	193620	PAC	Parcelle agricole cultivable	68573	6.9				inconnue	SOY	Soya	1
262	-1	0	-257997,72+258641,47	FR														A	5S	40	MJ24		TRF	FR A5S 40 MJ24	PHOTOIN	0.00682686		4	INITIALE	N		0	0	Productif	2016	16110773	5677160	198901	PAC	Parcelle agricole cultivable	38822	3.9				inconnue			0
262	-1	0	-257997,72+258641,47	FR														A	5S	40	MJ24		TRF	FR A5S 40 MJ24	PHOTOIN	0.110863		4	INITIALE	N		0	0	Productif	2016	16110768	5677176	248741	PAC	Parcelle agricole cultivable	22311	2.2				inconnue			0
267	-1	0	-257242,10+263290,38										M	EOBJSB	B	1	VIN	A	5S	40	MJ14		TRF	M EOBJSB B1VIN A5S 40 MJ14	PHOTOIN	0.282475		4	INITIALE	N		0	0	Productif	2016	16031692	4302755	198121	PAC	Parcelle agricole cultivable	25223	2.5				inconnue			0
267	-1	0	-257242,10+263290,38										M	EOBJSB	B	1	VIN	A	5S	40	MJ14		TRF	M EOBJSB B1VIN A5S 40 MJ14	PHOTOIN	0.00672277		4	INITIALE	N		0	0	Productif	2016	16031695	4302758	198123	PAC	Parcelle agricole cultivable	47383	4.7				inconnue			0
267	-1	0	-257242,10+263290,38										M	EOBJSB	B	1	VIN	A	5S	40	MJ14		TRF	M EOBJSB B1VIN A5S 40 MJ14	PHOTOIN	0.0473856		4	INITIALE	N		0	0	Productif	2016	16031689	4302752	204108	PAC	Parcelle agricole cultivable	17924	1.8				inconnue			0
267	-1	0	-257242,10+263290,38										M	EOBJSB	B	1	VIN	A	5S	40	MJ14		TRF	M EOBJSB B1VIN A5S 40 MJ14	PHOTOIN	0.0168511		4	INITIALE	N		0	0	Productif	2016	16031690	4302753	252276	PAC	Parcelle agricole cultivable	18806	1.9				inconnue			0
273	-1	0	-261023,23+262593,21										R	PBPB	A	2	50	A	5S	30	RP11		TRF	R PBPB A250 A5S 30 RP11	PHOTOIN	0.0498356		4	INITIALE	N		0	0	Improductif	2016	16378107	5758331	3139765	PAC	Parcelle agricole cultivable	12853	1.3				inconnue	PTF	Petits fruits	1
273	-1	0	-261023,23+262593,21										R	PBPB	A	2	50	A	5S	30	RP11		TRF	R PBPB A250 A5S 30 RP11	PHOTOIN	0.008376		4	INITIALE	N		0	0	Improductif	2016	16378108	5758332	3139766	PAC	Parcelle agricole cultivable	7002	0.7				inconnue	PTF	Petits fruits	1
273	-1	0	-261023,23+262593,21										R	PBPB	A	2	50	A	5S	30	RP11		TRF	R PBPB A250 A5S 30 RP11	PHOTOIN	3.61583e-05		4	INITIALE	N		0	0	Improductif	2016	16378109	5758333	3139767	PAC	Parcelle agricole cultivable	6887	0.7				inconnue	PTF	Petits fruits	1
277	-1	0	-256118,10+261672,27										M	BGEORX	B	3	50	A	5S	40	MJ24		TRF	M BGEORX B350 A5S 40 MJ24	PHOTOIN	0.0585253		4	INITIALE	N		0	0	Productif	2016	16315391	5675173	181956	PAC	Parcelle agricole cultivable	51219	5.1	DECL	D√©clar√©e		inconnue	FOI	Foin	1
292	-1	0	-256746,61+259473,50			CP							M	FHEOSB	C	3	JIR	A	3AN	40	MF14		TRF	MCP FHEOSB C3JIR A3AN 40 MF14	PHOTOIN	0.0376342		4	INITIALE	N		0	0	Productif	2016	16402009	5774923	2045997	PAC	Parcelle agricole cultivable	10759	1.1				inconnue	MGR	Ma√Øs-grain	1
292	-1	0	-256746,61+259473,50			CP							M	FHEOSB	C	3	JIR	A	3AN	40	MF14		TRF	MCP FHEOSB C3JIR A3AN 40 MF14	PHOTOIN	0.000414505		4	INITIALE	N		0	0	Productif	2016	16146227	5526010	195055	PAC	Parcelle agricole cultivable	22376	2.2				inconnue	SOY	Soya	1
296	-1	0	-256449,35+259019,46										M	SBPUEO	B	3	JIN	A	5S	40	MJ24		TRF	M SBPUEO B3JIN A5S 40 MJ24	PHOTOIN	0.00248803		4	INITIALE	N		0	0	Productif	2016	15976303	5358787	200031	PAC	Parcelle agricole cultivable	8434	0.8				inconnue			0
296	-1	0	-256449,35+259019,46										M	SBPUEO	B	3	JIN	A	5S	40	MJ24		TRF	M SBPUEO B3JIN A5S 40 MJ24	PHOTOIN	0.0120921		4	INITIALE	N		0	0	Productif	2016	15976309	5358799	204076	PAC	Parcelle agricole cultivable	9133	0.9				inconnue			0
297	-1	0	-256709,29+259073,96										M	PUSBBJ	B	3	JIN	A	5S	40	RT14		TRF	M PUSBBJ B3JIN A5S 40 RT14	PHOTOIN	0.0677265		4	INITIALE	N		0	0	Improductif	2016	16402008	5774942	195060	PAC	Parcelle agricole cultivable	47998	4.8				inconnue	FOI	Foin	1
297	-1	0	-256709,29+259073,96										M	PUSBBJ	B	3	JIN	A	5S	40	RT14		TRF	M PUSBBJ B3JIN A5S 40 RT14	PHOTOIN	0.057341		4	INITIALE	N		0	0	Improductif	2016	16146227	5526010	195055	PAC	Parcelle agricole cultivable	22376	2.2				inconnue	SOY	Soya	1
309	-1	0	-257863,42+263880,44															B	1A	30	MJ12	AF	TRF	B1A 30AF MJ12	PHOTOIN	0.116931		4	INITIALE	N		0	0	Improductif	2016	16377763	5758065	3139663	PAC	Parcelle agricole cultivable	7126	0.7				inconnue	MUL	Multiples	2
309	-1	0	-257863,42+263880,44															B	1A	30	MJ12	AF	TRF	B1A 30AF MJ12	PHOTOIN	0.280082		4	INITIALE	N		0	0	Improductif	2016	16377764	5758066	3139664	PAC	Parcelle agricole cultivable	7068	0.7				inconnue	MUL	Multiples	2
315	-1	0	-256453,46+262216,82															A	5S	40	MJ14	AF	TRF	A5S 40AF MJ14	PHOTOIN	0.914032		4	INITIALE	N		0	0	Improductif	2016	16310563	5722469	243865	PAC	Parcelle agricole cultivable	13354	1.3				inconnue	SOY	Soya	1
315	-1	0	-256453,46+262216,82															A	5S	40	MJ14	AF	TRF	A5S 40AF MJ14	PHOTOIN	7.45768		4	INITIALE	N		0	0	Improductif	2016	16310560	5722473	243868	PAC	Parcelle agricole cultivable	127459	12.7				inconnue	SOY	Soya	1
315	-1	0	-256453,46+262216,82															A	5S	40	MJ14	AF	TRF	A5S 40AF MJ14	PHOTOIN	5.83212		4	INITIALE	N		0	0	Improductif	2016	16310566	5722471	243938	PAC	Parcelle agricole cultivable	117631	11.8				inconnue	SOY	Soya	1
315	-1	0	-256453,46+262216,82															A	5S	40	MJ14	AF	TRF	A5S 40AF MJ14	PHOTOIN	0.599378		4	INITIALE	N		0	0	Improductif	2016	16310567	5722472	243939	PAC	Parcelle agricole cultivable	6051	0.6				inconnue	SOY	Soya	1
315	-1	0	-256453,46+262216,82															A	5S	40	MJ14	AF	TRF	A5S 40AF MJ14	PHOTOIN	0.717019		4	INITIALE	N		0	0	Improductif	2016	16310562	5722467	3081182	PAC	Parcelle agricole cultivable	7179	0.7				inconnue	SOY	Soya	1
315	-1	0	-256453,46+262216,82															A	5S	40	MJ14	AF	TRF	A5S 40AF MJ14	PHOTOIN	1.93432		4	INITIALE	N		0	0	Improductif	2016	16311651	5722475	3134491	PAC	Parcelle agricole cultivable	19627	2				inconnue	SOY	Soya	1
315	-1	0	-256453,46+262216,82															A	5S	40	MJ14	AF	TRF	A5S 40AF MJ14	PHOTOIN	1.38837		4	INITIALE	N		0	0	Improductif	2016	16310564	5722470	243866	PAC	Parcelle agricole cultivable	18287	1.8				inconnue	SOY	Soya	1
315	-1	0	-256453,46+262216,82															A	5S	40	MJ14	AF	TRF	A5S 40AF MJ14	PHOTOIN	3.67213		4	INITIALE	N		0	0	Improductif	2016	16310561	5722466	202285	PAC	Parcelle agricole cultivable	37308	3.7				inconnue	MUL	Multiples	2
325	-1	0	-255561,66+259625,03	CT									M	FXEORX	C	5	10	A	5S	40	MJ24		TRF	M CT FXEORX C510 A5S 40 MJ24	PHOTOIN	4.44777e-06		4	INITIALE	N		0	0	Productif	2016	16312058	5509611	242512	PAC	Parcelle agricole cultivable	61080	6.1				inconnue	FOI	Foin	1
325	-1	0	-255561,66+259625,03	CT									M	FXEORX	C	5	10	A	5S	40	MJ24		TRF	M CT FXEORX C510 A5S 40 MJ24	PHOTOIN	0.0191269		4	INITIALE	N		0	0	Productif	2016	16312059	5509612	242513	PAC	Parcelle agricole cultivable	11973	1.2				inconnue	FOI	Foin	1
325	-1	0	-255561,66+259625,03	CT									M	FXEORX	C	5	10	A	5S	40	MJ24		TRF	M CT FXEORX C510 A5S 40 MJ24	PHOTOIN	0.0178185		4	INITIALE	N		0	0	Productif	2016	16312062	5509616	249415	PAC	Parcelle agricole cultivable	216145	21.6				inconnue	FOI	Foin	1
353	-1	0	-257308,23+259625,19	CT									M	FXFXRX	C	5	10	A	5S	40	MJ14		TRF	M CT FXFXRX C510 A5S 40 MJ14	PHOTOIN	0.0504159		4	INITIALE	N		0	0	Productif	2016	16110796	5677185	3127030	PAC	Parcelle agricole cultivable	27331	2.7				inconnue	FOI	Foin	1
355	-1	0	-255466,71+259108,32	CT									M	FXFNRX	C	5	10	A	5S	50	MJ28		TRF	M CT FXFNRX C510 A5S 50 MJ28	PHOTOIN	0.0399047		4	INITIALE	N		0	0	Productif	2016	16312058	5509611	242512	PAC	Parcelle agricole cultivable	61080	6.1				inconnue	FOI	Foin	1
355	-1	0	-255466,71+259108,32	CT									M	FXFNRX	C	5	10	A	5S	50	MJ28		TRF	M CT FXFNRX C510 A5S 50 MJ28	PHOTOIN	0.122189		4	INITIALE	N		0	0	Productif	2016	16312057	5509610	242511	PAC	Parcelle agricole cultivable	36850	3.7				inconnue	FOI	Foin	1
358	-1	0	-255828,32+257835,10										M	EOBJRX	B	3	50	A	5S	40	MJ24		TRF	M EOBJRX B350 A5S 40 MJ24	PHOTOIN	0.0136153		4	INITIALE	N		0	0	Productif	2016	15960966	4877239	192641	PAC	Parcelle agricole cultivable	33091	3.3				inconnue			0
358	-1	0	-255828,32+257835,10										M	EOBJRX	B	3	50	A	5S	40	MJ24		TRF	M EOBJRX B350 A5S 40 MJ24	PHOTOIN	0.144369		4	INITIALE	N		0	0	Productif	2016	15976312	5396566	199976	PAC	Parcelle agricole cultivable	57748	5.8	DECL	D√©clar√©e		inconnue			0
358	-1	0	-255828,32+257835,10										M	EOBJRX	B	3	50	A	5S	40	MJ24		TRF	M EOBJRX B350 A5S 40 MJ24	PHOTOIN	0.0035241		4	INITIALE	N		0	0	Productif	2016	15976311	5358796	204078	PAC	Parcelle agricole cultivable	24596	2.5	DECL	D√©clar√©e		inconnue			0
358	-1	0	-255828,32+257835,10										M	EOBJRX	B	3	50	A	5S	40	MJ24		TRF	M EOBJRX B350 A5S 40 MJ24	PHOTOIN	0.00820422		4	INITIALE	N		0	0	Productif	2016	16037592	5358801	203929	PAC	Parcelle agricole cultivable	15235	1.5				inconnue			0
358	-1	0	-255828,32+257835,10										M	EOBJRX	B	3	50	A	5S	40	MJ24		TRF	M EOBJRX B350 A5S 40 MJ24	PHOTOIN	0.0119946		4	INITIALE	N		0	0	Productif	2016	16037594	5358793	203931	PAC	Parcelle agricole cultivable	43705	4.4				inconnue			0
358	-1	0	-255828,32+257835,10										M	EOBJRX	B	3	50	A	5S	40	MJ24		TRF	M EOBJRX B350 A5S 40 MJ24	PHOTOIN	0.00185572		4	INITIALE	N		0	0	Productif	2016	16037595	5358794	203932	PAC	Parcelle agricole cultivable	44761	4.5				inconnue			0
366	-1	0	-260967,83+262239,79			CP							M	PBPBEO	C	2	50	B	5S	30	MJ11		TRF	MCP PBPBEO C250 B5S 30 MJ11	PHOTOIN	9.52924e-05		4	INITIALE	N		0	0	Productif	2016	16378059	5758283	3139717	PAC	Parcelle agricole cultivable	4729	0.5				inconnue	PTF	Petits fruits	1
372	-1	0	-258061,69+258803,15															A	5S	40	MJ24	AF	TRF	A5S 40AF MJ24	PHOTOIN	6.8491		4	INITIALE	N		0	0	Improductif	2016	16110767	5677174	193620	PAC	Parcelle agricole cultivable	68573	6.9				inconnue	SOY	Soya	1
372	-1	0	-258061,69+258803,15															A	5S	40	MJ24	AF	TRF	A5S 40AF MJ24	PHOTOIN	1.2465		4	INITIALE	N		0	0	Improductif	2016	16110769	5677156	193666	PAC	Parcelle agricole cultivable	33854	3.4				inconnue			0
372	-1	0	-258061,69+258803,15															A	5S	40	MJ24	AF	TRF	A5S 40AF MJ24	PHOTOIN	3.713		4	INITIALE	N		0	0	Improductif	2016	16110773	5677160	198901	PAC	Parcelle agricole cultivable	38822	3.9				inconnue			0
372	-1	0	-258061,69+258803,15															A	5S	40	MJ24	AF	TRF	A5S 40AF MJ24	PHOTOIN	0.080931		4	INITIALE	N		0	0	Improductif	2016	16110781	5677175	198902	PAC	Parcelle agricole cultivable	41740	4.2				inconnue			0
372	-1	0	-258061,69+258803,15															A	5S	40	MJ24	AF	TRF	A5S 40AF MJ24	PHOTOIN	4.4013		4	INITIALE	N		0	0	Improductif	2016	16110762	5677162	198911	PAC	Parcelle agricole cultivable	44328	4.4				inconnue			0
372	-1	0	-258061,69+258803,15															A	5S	40	MJ24	AF	TRF	A5S 40AF MJ24	PHOTOIN	4.02117		4	INITIALE	N		0	0	Improductif	2016	16110763	5677163	198912	PAC	Parcelle agricole cultivable	40900	4.1				inconnue			0
372	-1	0	-258061,69+258803,15															A	5S	40	MJ24	AF	TRF	A5S 40AF MJ24	PHOTOIN	2.94612		4	INITIALE	N		0	0	Improductif	2016	16110764	5677164	198913	PAC	Parcelle agricole cultivable	29783	3				inconnue			0
372	-1	0	-258061,69+258803,15															A	5S	40	MJ24	AF	TRF	A5S 40AF MJ24	PHOTOIN	2.11348		4	INITIALE	N		0	0	Improductif	2016	16110768	5677176	248741	PAC	Parcelle agricole cultivable	22311	2.2				inconnue			0
372	-1	0	-258061,69+258803,15															A	5S	40	MJ24	AF	TRF	A5S 40AF MJ24	PHOTOIN	1.49329		4	INITIALE	N		0	0	Improductif	2016	16110771	5677158	198899	PAC	Parcelle agricole cultivable	36469	3.6				inconnue	MUL	Multiples	2
380	-1	0	-257290,38+258771,78															A	5S	40	MJ24	AF	TRF	A5S 40AF MJ24	PHOTOIN	1.54791		4	INITIALE	N		0	0	Improductif	2016	16110770	5677157	193667	PAC	Parcelle agricole cultivable	44327	4.4				inconnue	SOY	Soya	1
380	-1	0	-257290,38+258771,78															A	5S	40	MJ24	AF	TRF	A5S 40AF MJ24	PHOTOIN	1.26642		4	INITIALE	N		0	0	Improductif	2016	16402010	5774924	195051	PAC	Parcelle agricole cultivable	68930	6.9				inconnue	FOI	Foin	1
380	-1	0	-257290,38+258771,78															A	5S	40	MJ24	AF	TRF	A5S 40AF MJ24	PHOTOIN	0.656098		4	INITIALE	N		0	0	Improductif	2016	16146225	5526006	195052	PAC	Parcelle agricole cultivable	71170	7.1	DECL	D√©clar√©e		inconnue	SOY	Soya	1
380	-1	0	-257290,38+258771,78															A	5S	40	MJ24	AF	TRF	A5S 40AF MJ24	PHOTOIN	11.1489		4	INITIALE	N		0	0	Improductif	2016	16146226	5526008	195056	PAC	Parcelle agricole cultivable	111609	11.2				inconnue	AVO	Avoine	1
380	-1	0	-257290,38+258771,78															A	5S	40	MJ24	AF	TRF	A5S 40AF MJ24	PHOTOIN	2.05234		4	INITIALE	N		0	0	Improductif	2016	16402011	5774944	195059	PAC	Parcelle agricole cultivable	44797	4.5				inconnue	MGR	Ma√Øs-grain	1
380	-1	0	-257290,38+258771,78															A	5S	40	MJ24	AF	TRF	A5S 40AF MJ24	PHOTOIN	0.00573915		4	INITIALE	N		0	0	Improductif	2016	16402008	5774942	195060	PAC	Parcelle agricole cultivable	47998	4.8				inconnue	FOI	Foin	1
380	-1	0	-257290,38+258771,78															A	5S	40	MJ24	AF	TRF	A5S 40AF MJ24	PHOTOIN	0.168904		4	INITIALE	N		0	0	Improductif	2016	16110779	5677172	198903	PAC	Parcelle agricole cultivable	30934	3.1				inconnue			0
380	-1	0	-257290,38+258771,78															A	5S	40	MJ24	AF	TRF	A5S 40AF MJ24	PHOTOIN	0.372324		4	INITIALE	N		0	0	Improductif	2016	16110774	5677161	198907	PAC	Parcelle agricole cultivable	39962	4				inconnue			0
380	-1	0	-257290,38+258771,78															A	5S	40	MJ24	AF	TRF	A5S 40AF MJ24	PHOTOIN	2.90557		4	INITIALE	N		0	0	Improductif	2016	16110780	5677173	198908	PAC	Parcelle agricole cultivable	29999	3				inconnue			0
380	-1	0	-257290,38+258771,78															A	5S	40	MJ24	AF	TRF	A5S 40AF MJ24	PHOTOIN	4.13059		4	INITIALE	N		0	0	Improductif	2016	16402023	5774945	3141900	PAC	Parcelle agricole cultivable	41467	4.1				inconnue	FOI	Foin	1
380	-1	0	-257290,38+258771,78															A	5S	40	MJ24	AF	TRF	A5S 40AF MJ24	PHOTOIN	0.308099		4	INITIALE	N		0	0	Improductif	2016	16146228	5528179	3105354	PAC	Parcelle agricole cultivable	3716	0.4				inconnue	INC	Inconnu	1
394	-1	0	-256802,75+258703,65										F	ERFT	A	1	VIN	B	1A	30	FE22		TRF	F ERFT A1VIN B1A 30 FE22	PHOTOIN	0.000428667		4	INITIALE	N		0	0	Productif	2016	16402011	5774944	195059	PAC	Parcelle agricole cultivable	44797	4.5				inconnue	MGR	Ma√Øs-grain	1
394	-1	0	-256802,75+258703,65										F	ERFT	A	1	VIN	B	1A	30	FE22		TRF	F ERFT A1VIN B1A 30 FE22	PHOTOIN	0.0947764		4	INITIALE	N		0	0	Productif	2016	16402008	5774942	195060	PAC	Parcelle agricole cultivable	47998	4.8				inconnue	FOI	Foin	1
397	-1	0	-255337,32+258285,80										M	EOBJSB	B	3	30	A	5S	40	MJ24		TRF	M EOBJSB B330 A5S 40 MJ24	PHOTOIN	0.00806722		4	INITIALE	N		0	0	Productif	2016	16037595	5358794	203932	PAC	Parcelle agricole cultivable	44761	4.5				inconnue			0
415	-1	0	-257658,58+258656,04										F	EOBG	B	3	50	A	5S	40	MJ24		TRF	F EOBG B350 A5S 40 MJ24	PHOTOIN	2.92246e-05		4	INITIALE	N		0	0	Productif	2016	16110769	5677156	193666	PAC	Parcelle agricole cultivable	33854	3.4				inconnue			0
415	-1	0	-257658,58+258656,04										F	EOBG	B	3	50	A	5S	40	MJ24		TRF	F EOBG B350 A5S 40 MJ24	PHOTOIN	0.0432013		4	INITIALE	N		0	0	Productif	2016	16110770	5677157	193667	PAC	Parcelle agricole cultivable	44327	4.4				inconnue	SOY	Soya	1
415	-1	0	-257658,58+258656,04										F	EOBG	B	3	50	A	5S	40	MJ24		TRF	F EOBG B350 A5S 40 MJ24	PHOTOIN	0.0504921		4	INITIALE	N		0	0	Productif	2016	16110781	5677175	198902	PAC	Parcelle agricole cultivable	41740	4.2				inconnue			0
415	-1	0	-257658,58+258656,04										F	EOBG	B	3	50	A	5S	40	MJ24		TRF	F EOBG B350 A5S 40 MJ24	PHOTOIN	0.0911373		4	INITIALE	N		0	0	Productif	2016	16110780	5677173	198908	PAC	Parcelle agricole cultivable	29999	3				inconnue			0
415	-1	0	-257658,58+258656,04										F	EOBG	B	3	50	A	5S	40	MJ24		TRF	F EOBG B350 A5S 40 MJ24	PHOTOIN	0.0630867		4	INITIALE	N		0	0	Productif	2016	16146228	5528179	3105354	PAC	Parcelle agricole cultivable	3716	0.4				inconnue	INC	Inconnu	1
417	-1	0	-257181,70+258427,41			CP							F	EOBJ	B	2	VIN	A	5S	40	MJ14		TRF	FCP EOBJ B2VIN A5S 40 MJ14	PHOTOIN	0.00437032		4	INITIALE	N		0	0	Productif	2016	16402011	5774944	195059	PAC	Parcelle agricole cultivable	44797	4.5				inconnue	MGR	Ma√Øs-grain	1
431	-1	0	-258191,32+263782,43															B	1BF	30	RB11	AF	TRF	B1BF 30AF RB11	PHOTOIN	3.7798		4	INITIALE	N		0	0	Improductif	2016	16295705	5739727	246056	PAC	Parcelle agricole cultivable	56129	5.6				inconnue			0
449	-1	0	-257071,33+262359,67																			EAU	EAU	EAU	PHOTOIN	0.045926	Rivi√®re Noire	4	INITIALE	N		0	0	Improductif	2016	16218609	5675172	181955	PAC	Parcelle agricole cultivable	155565	15.6	DECL	D√©clar√©e		inconnue			0
449	-1	0	-257071,33+262359,67																			EAU	EAU	EAU	PHOTOIN	0.00380433	Rivi√®re Noire	4	INITIALE	N		0	0	Improductif	2016	16031697	4302760	204110	PAC	Parcelle agricole cultivable	27160	2.7				inconnue			0
451	-1	0	-257721,92+262416,96	P				RZ					R	RZ	A	3	30	A	5S	30	RB11		TRF	R P RZ A330 A5S 30 RB11	PHOTOIN	8.43679e-05		4	INITIALE	N		0	0	Improductif	2016	16031693	4302756	204109	PAC	Parcelle agricole cultivable	43276	4.3				inconnue			0
463	-1	0	-256504,62+257974,66										R	SBEP	B	3	JIN	A	5S	40	RS54		TRF	R SBEP B3JIN A5S 40 RS54	PHOTOIN	0.140905		4	INITIALE	N		0	0	Improductif	2016	15976308	5358798	204023	PAC	Parcelle agricole cultivable	36912	3.7				inconnue			0
467	-1	0	-261520,92+263899,42										M	SBRXEO	B	3	JIN	A	5S	50	RS18		TRF	M SBRXEO B3JIN A5S 50 RS18	PHOTOIN	0.00916399		4	INITIALE	N		0	0	Improductif	2016	16378078	5762649	3140451	PAC	Parcelle agricole cultivable	5774	0.6				inconnue	PTF	Petits fruits	1
468	-1	0	-257674,49+263216,02															B	1A	30	MJ12	AF	TRF	B1A 30AF MJ12	PHOTOIN	1.66766		4	INITIALE	N		0	0	Improductif	2016	16031691	4302754	198119	PAC	Parcelle agricole cultivable	26350	2.6				inconnue			0
468	-1	0	-257674,49+263216,02															B	1A	30	MJ12	AF	TRF	B1A 30AF MJ12	PHOTOIN	1.61719		4	INITIALE	N		0	0	Improductif	2016	16031688	4302751	198120	PAC	Parcelle agricole cultivable	23585	2.4				inconnue			0
468	-1	0	-257674,49+263216,02															B	1A	30	MJ12	AF	TRF	B1A 30AF MJ12	PHOTOIN	1.35808		4	INITIALE	N		0	0	Improductif	2016	16031692	4302755	198121	PAC	Parcelle agricole cultivable	25223	2.5				inconnue			0
468	-1	0	-257674,49+263216,02															B	1A	30	MJ12	AF	TRF	B1A 30AF MJ12	PHOTOIN	0.00526376		4	INITIALE	N		0	0	Improductif	2016	15936456	4302765	204105	PAC	Parcelle agricole cultivable	17616	1.8				inconnue			0
468	-1	0	-257674,49+263216,02															B	1A	30	MJ12	AF	TRF	B1A 30AF MJ12	PHOTOIN	2.65044		4	INITIALE	N		0	0	Improductif	2016	16031687	4302750	204107	PAC	Parcelle agricole cultivable	40490	4				inconnue			0
468	-1	0	-257674,49+263216,02															B	1A	30	MJ12	AF	TRF	B1A 30AF MJ12	PHOTOIN	0.030421		4	INITIALE	N		0	0	Improductif	2016	15936457	4302766	255033	PAC	Parcelle agricole cultivable	10742	1.1				inconnue			0
468	-1	0	-257674,49+263216,02															B	1A	30	MJ12	AF	TRF	B1A 30AF MJ12	PHOTOIN	0.000345722		4	INITIALE	N		0	0	Improductif	2016	15936458	4302767	257283	PAC	Parcelle agricole cultivable	68986	6.9				inconnue			0
468	-1	0	-257674,49+263216,02															B	1A	30	MJ12	AF	TRF	B1A 30AF MJ12	PHOTOIN	0.0213729		4	INITIALE	N		0	0	Improductif	2016	15936459	4302768	257284	PAC	Parcelle agricole cultivable	21751	2.2				inconnue			0
469	-1	0	-256562,76+262659,61										M	SBRXEO	B	3	50	A	6S	30	MJ11		TRF	M SBRXEO B350 A6S 30 MJ11	PHOTOIN	0.0759772		4	INITIALE	N		0	0	Productif	2016	16310565	5302910	202284	PAC	Parcelle agricole cultivable	45914	4.6				inconnue	SOY	Soya	1
469	-1	0	-256562,76+262659,61										M	SBRXEO	B	3	50	A	6S	30	MJ11		TRF	M SBRXEO B350 A6S 30 MJ11	PHOTOIN	0.118627		4	INITIALE	N		0	0	Productif	2016	16310566	5722471	243938	PAC	Parcelle agricole cultivable	117631	11.8				inconnue	SOY	Soya	1
481	-1	0	-256687,81+263439,81																			ANT	TRF	ANT	PHOTOIN	0.000146197		4	INITIALE	N		0	0	Improductif	2016	16031696	4302759	181925	PAC	Parcelle agricole cultivable	34076	3.4				inconnue			0
481	-1	0	-256687,81+263439,81																			ANT	TRF	ANT	PHOTOIN	0.0924828		4	INITIALE	N		0	0	Improductif	2016	16031690	4302753	252276	PAC	Parcelle agricole cultivable	18806	1.9				inconnue			0
482	-1	0	-259432,58+263993,51										R	SBTO	B	4	JIN	A	5S	40	RS14		TRF	R SBTO B4JIN A5S 40 RS14	PHOTOIN	0.0990313		4	INITIALE	N		0	0	Improductif	2016	16295740	5739724	246051	PAC	Parcelle agricole cultivable	43415	4.3				inconnue	SOY	Soya	1
483	-1	0	-257131,15+263896,36															A	3AN	40	FO14	AF	TRF	A3AN 40AF FO14	PHOTOIN	5.21058		4	INITIALE	N		0	0	Improductif	2016	16030437	5358849	242698	PAC	Parcelle agricole cultivable	64733	6.5				inconnue			0
483	-1	0	-257131,15+263896,36															A	3AN	40	FO14	AF	TRF	A3AN 40AF FO14	PHOTOIN	0.429134		4	INITIALE	N		0	0	Improductif	2016	16030438	5358848	2051181	PAC	Parcelle agricole cultivable	20798	2.1				inconnue			0
496	-1	0	-256238,52+257216,31										R	SBSB	B	3	50	A	5S	40	MJ24		TRF	R SBSB B350 A5S 40 MJ24	PHOTOIN	0.0158679		4	INITIALE	N		0	0	Improductif	2016	15976301	5358803	192061	PAC	Parcelle agricole cultivable	28369	2.8				inconnue			0
496	-1	0	-256238,52+257216,31										R	SBSB	B	3	50	A	5S	40	MJ24		TRF	R SBSB B350 A5S 40 MJ24	PHOTOIN	0.000682376		4	INITIALE	N		0	0	Improductif	2016	16244432	5596797	195104	PAC	Parcelle agricole cultivable	21547	2.2				inconnue			0
496	-1	0	-256238,52+257216,31										R	SBSB	B	3	50	A	5S	40	MJ24		TRF	R SBSB B350 A5S 40 MJ24	PHOTOIN	0.0115103		4	INITIALE	N		0	0	Improductif	2016	16244437	5596794	203933	PAC	Parcelle agricole cultivable	8045	0.8				inconnue			0
496	-1	0	-256238,52+257216,31										R	SBSB	B	3	50	A	5S	40	MJ24		TRF	R SBSB B350 A5S 40 MJ24	PHOTOIN	0.00091991		4	INITIALE	N		0	0	Improductif	2016	16244433	5596789	250160	PAC	Parcelle agricole cultivable	81665	8.2				inconnue			0
497	-1	0	-255187,11+257282,74															A	5S	40	MJ24	AF	TRF	A5S 40AF MJ24	PHOTOIN	1.37712		4	INITIALE	N		0	0	Improductif	2016	15960968	4877262	197552	PAC	Parcelle agricole cultivable	14888	1.5				inconnue			0
497	-1	0	-255187,11+257282,74															A	5S	40	MJ24	AF	TRF	A5S 40AF MJ24	PHOTOIN	0.0841883		4	INITIALE	N		0	0	Improductif	2016	15960970	4877242	197554	PAC	Parcelle agricole cultivable	13958	1.4				inconnue			0
497	-1	0	-255187,11+257282,74															A	5S	40	MJ24	AF	TRF	A5S 40AF MJ24	PHOTOIN	1.31959		4	INITIALE	N		0	0	Improductif	2016	16244432	5596797	195104	PAC	Parcelle agricole cultivable	21547	2.2				inconnue			0
497	-1	0	-255187,11+257282,74															A	5S	40	MJ24	AF	TRF	A5S 40AF MJ24	PHOTOIN	1.63399		4	INITIALE	N		0	0	Improductif	2016	15976304	5358788	200032	PAC	Parcelle agricole cultivable	26342	2.6				inconnue			0
497	-1	0	-255187,11+257282,74															A	5S	40	MJ24	AF	TRF	A5S 40AF MJ24	PHOTOIN	0.245783		4	INITIALE	N		0	0	Improductif	2016	15976305	5358789	203925	PAC	Parcelle agricole cultivable	4925	0.5				inconnue			0
497	-1	0	-255187,11+257282,74															A	5S	40	MJ24	AF	TRF	A5S 40AF MJ24	PHOTOIN	0.716543		4	INITIALE	N		0	0	Improductif	2016	15976306	5358790	203926	PAC	Parcelle agricole cultivable	23151	2.3				inconnue			0
497	-1	0	-255187,11+257282,74															A	5S	40	MJ24	AF	TRF	A5S 40AF MJ24	PHOTOIN	0.43434		4	INITIALE	N		0	0	Improductif	2016	15976307	5358791	203927	PAC	Parcelle agricole cultivable	4348	0.4				inconnue			0
497	-1	0	-255187,11+257282,74															A	5S	40	MJ24	AF	TRF	A5S 40AF MJ24	PHOTOIN	0.79216		4	INITIALE	N		0	0	Improductif	2016	16244437	5596794	203933	PAC	Parcelle agricole cultivable	8045	0.8				inconnue			0
497	-1	0	-255187,11+257282,74															A	5S	40	MJ24	AF	TRF	A5S 40AF MJ24	PHOTOIN	0.662778		4	INITIALE	N		0	0	Improductif	2016	16244438	5596795	203935	PAC	Parcelle agricole cultivable	6635	0.7				inconnue	FOI	Foin	1
497	-1	0	-255187,11+257282,74															A	5S	40	MJ24	AF	TRF	A5S 40AF MJ24	PHOTOIN	1.97571		4	INITIALE	N		0	0	Improductif	2016	16244439	5596796	203943	PAC	Parcelle agricole cultivable	19789	2				inconnue	FOI	Foin	1
497	-1	0	-255187,11+257282,74															A	5S	40	MJ24	AF	TRF	A5S 40AF MJ24	PHOTOIN	0.000145053		4	INITIALE	N		0	0	Improductif	2016	16244433	5596789	250160	PAC	Parcelle agricole cultivable	81665	8.2				inconnue			0
497	-1	0	-255187,11+257282,74															A	5S	40	MJ24	AF	TRF	A5S 40AF MJ24	PHOTOIN	11.1169		4	INITIALE	N		0	0	Improductif	2016	16244434	5596790	250162	PAC	Parcelle agricole cultivable	128170	12.8				inconnue	MGR	Ma√Øs-grain	1
497	-1	0	-255187,11+257282,74															A	5S	40	MJ24	AF	TRF	A5S 40AF MJ24	PHOTOIN	2.7009		4	INITIALE	N		0	0	Improductif	2016	16244435	5596791	250163	PAC	Parcelle agricole cultivable	27726	2.8				inconnue	MGR	Ma√Øs-grain	1
497	-1	0	-255187,11+257282,74															A	5S	40	MJ24	AF	TRF	A5S 40AF MJ24	PHOTOIN	0.878787		4	INITIALE	N		0	0	Improductif	2016	16243374	5596798	250168	PAC	Parcelle agricole cultivable	109221	10.9				inconnue	ORG	Orge	1
497	-1	0	-255187,11+257282,74															A	5S	40	MJ24	AF	TRF	A5S 40AF MJ24	PHOTOIN	1.77688		4	INITIALE	N		0	0	Improductif	2016	16244436	5596792	250167	PAC	Parcelle agricole cultivable	89708	9				inconnue	MGR	Ma√Øs-grain	1
501	-1	0	-256143,11+257459,63										F	EOBJ	B	2	JIN	A	5S	40	MJ14		TRF	F EOBJ B2JIN A5S 40 MJ14	PHOTOIN	0.0386169		4	INITIALE	N		0	0	Productif	2016	15976301	5358803	192061	PAC	Parcelle agricole cultivable	28369	2.8				inconnue			0
501	-1	0	-256143,11+257459,63										F	EOBJ	B	2	JIN	A	5S	40	MJ14		TRF	F EOBJ B2JIN A5S 40 MJ14	PHOTOIN	0.0107995		4	INITIALE	N		0	0	Productif	2016	16244433	5596789	250160	PAC	Parcelle agricole cultivable	81665	8.2				inconnue			0
511	-1	0	-255669,23+257563,44															A	5S	40	MJ24	AF	TRF	A5S 40AF MJ24	PHOTOIN	0.642681		4	INITIALE	N		0	0	Improductif	2016	15976313	5358797	192059	PAC	Parcelle agricole cultivable	38877	3.9				inconnue			0
511	-1	0	-255669,23+257563,44															A	5S	40	MJ24	AF	TRF	A5S 40AF MJ24	PHOTOIN	0.121819		4	INITIALE	N		0	0	Improductif	2016	15976301	5358803	192061	PAC	Parcelle agricole cultivable	28369	2.8				inconnue			0
511	-1	0	-255669,23+257563,44															A	5S	40	MJ24	AF	TRF	A5S 40AF MJ24	PHOTOIN	2.40789		4	INITIALE	N		0	0	Improductif	2016	15960967	4877240	197551	PAC	Parcelle agricole cultivable	31392	3.1				inconnue			0
511	-1	0	-255669,23+257563,44															A	5S	40	MJ24	AF	TRF	A5S 40AF MJ24	PHOTOIN	2.96196		4	INITIALE	N		0	0	Improductif	2016	15960966	4877239	192641	PAC	Parcelle agricole cultivable	33091	3.3				inconnue			0
511	-1	0	-255669,23+257563,44															A	5S	40	MJ24	AF	TRF	A5S 40AF MJ24	PHOTOIN	5.42413		4	INITIALE	N		0	0	Improductif	2016	15976312	5396566	199976	PAC	Parcelle agricole cultivable	57748	5.8	DECL	D√©clar√©e		inconnue			0
511	-1	0	-255669,23+257563,44															A	5S	40	MJ24	AF	TRF	A5S 40AF MJ24	PHOTOIN	1.51375		4	INITIALE	N		0	0	Improductif	2016	16037592	5358801	203929	PAC	Parcelle agricole cultivable	15235	1.5				inconnue			0
517	-1	0	-256756,79+262766,30															A	6S	30	MJ11	AF	TRF	A6S 30AF MJ11	PHOTOIN	4.23587		4	INITIALE	N		0	0	Improductif	2016	16310565	5302910	202284	PAC	Parcelle agricole cultivable	45914	4.6				inconnue	SOY	Soya	1
520	-1	0	-257147,84+262419,88										M	EOBJSB	B	2	JIN	A	6S	40	MJ14		TRF	M EOBJSB B2JIN A6S 40 MJ14	PHOTOIN	0.00123001		4	INITIALE	N		0	0	Productif	2016	16031696	4302759	181925	PAC	Parcelle agricole cultivable	34076	3.4				inconnue			0
535	-1	0	-258539,06+258660,44	P				RZ					R	RZ	B	2	50	A	5S	40	MJ24		TRF	R P RZ B250 A5S 40 MJ24	PHOTOIN	0.00118436		4	INITIALE	N		0	0	Improductif	2016	16110762	5677162	198911	PAC	Parcelle agricole cultivable	44328	4.4				inconnue			0
558	-1	0	-259140,38+263939,66															A	5S	40	MJ24	AF	TRF	A5S 40AF MJ24	PHOTOIN	3.24704		4	INITIALE	N		0	0	Improductif	2016	16295743	5739728	246052	PAC	Parcelle agricole cultivable	32585	3.3				inconnue	SOY	Soya	1
558	-1	0	-259140,38+263939,66															A	5S	40	MJ24	AF	TRF	A5S 40AF MJ24	PHOTOIN	4.85909		4	INITIALE	N		0	0	Improductif	2016	16295741	5739725	246053	PAC	Parcelle agricole cultivable	81086	8.1				inconnue	SOY	Soya	1
558	-1	0	-259140,38+263939,66															A	5S	40	MJ24	AF	TRF	A5S 40AF MJ24	PHOTOIN	4.82286		4	INITIALE	N		0	0	Improductif	2016	16295742	5739726	246054	PAC	Parcelle agricole cultivable	85091	8.5				inconnue	SOY	Soya	1
558	-1	0	-259140,38+263939,66															A	5S	40	MJ24	AF	TRF	A5S 40AF MJ24	PHOTOIN	4.22338		4	INITIALE	N		0	0	Improductif	2016	16295740	5739724	246051	PAC	Parcelle agricole cultivable	43415	4.3				inconnue	SOY	Soya	1
566	-1	0	-255887,81+260508,91										M	EOBJSB	B	2	JIN	A	5S	40	MJ14		TRF	M EOBJSB B2JIN A5S 40 MJ14	PHOTOIN	0.079533		4	INITIALE	N		0	0	Productif	2016	16296677	5508613	202539	PAC	Parcelle agricole cultivable	31341	3.1				inconnue	SOY	Soya	1
572	-1	0	-257335,33+262566,89										M	SBRXEO	B	3	JIR	A	5S	40	MJ24		TRF	M SBRXEO B3JIR A5S 40 MJ24	PHOTOIN	0.00905375		4	INITIALE	N		0	0	Productif	2016	16031695	4302758	198123	PAC	Parcelle agricole cultivable	47383	4.7				inconnue			0
572	-1	0	-257335,33+262566,89										M	SBRXEO	B	3	JIR	A	5S	40	MJ24		TRF	M SBRXEO B3JIR A5S 40 MJ24	PHOTOIN	0.0622045		4	INITIALE	N		0	0	Productif	2016	16031697	4302760	204110	PAC	Parcelle agricole cultivable	27160	2.7				inconnue			0
574	-1	0	-257559,28+262431,03															A	3AN	40	FO14	AF	TRF	A3AN 40AF FO14	PHOTOIN	0.00880077		4	INITIALE	N		0	0	Improductif	2016	16031694	4302757	198122	PAC	Parcelle agricole cultivable	31176	3.1				inconnue			0
574	-1	0	-257559,28+262431,03															A	3AN	40	FO14	AF	TRF	A3AN 40AF FO14	PHOTOIN	0.359377		4	INITIALE	N		0	0	Improductif	2016	16031693	4302756	204109	PAC	Parcelle agricole cultivable	43276	4.3				inconnue			0
574	-1	0	-257559,28+262431,03															A	3AN	40	FO14	AF	TRF	A3AN 40AF FO14	PHOTOIN	2.6467		4	INITIALE	N		0	0	Improductif	2016	16031697	4302760	204110	PAC	Parcelle agricole cultivable	27160	2.7				inconnue			0
593	-1	0	-255734,63+259141,57															A	5S	40	MJ24	LTE	TRF	A5S 40LTEMJ24	PHOTOIN	0.00279927		4	INITIALE	N		0	0	Improductif	2016	15976310	5358795	204077	PAC	Parcelle agricole cultivable	3647	0.4				inconnue			0
593	-1	0	-255734,63+259141,57															A	5S	40	MJ24	LTE	TRF	A5S 40LTEMJ24	PHOTOIN	6.06129		4	INITIALE	N		0	0	Improductif	2016	16312058	5509611	242512	PAC	Parcelle agricole cultivable	61080	6.1				inconnue	FOI	Foin	1
593	-1	0	-255734,63+259141,57															A	5S	40	MJ24	LTE	TRF	A5S 40LTEMJ24	PHOTOIN	3.55875		4	INITIALE	N		0	0	Improductif	2016	16312057	5509610	242511	PAC	Parcelle agricole cultivable	36850	3.7				inconnue	FOI	Foin	1
602	-1	0	-255183,52+257917,31	P	1995	DEG	2005	EU					R	EU		6	10	A	5S	40	MJ24		TRF	RDEG2005P 1995EU 610 A5S 40 MJ24	AMALIG	0.000231888		4	INITIALE	N		0	0	Improductif	2016	15960967	4877240	197551	PAC	Parcelle agricole cultivable	31392	3.1				inconnue			0
607	-1	0	-258705,79+263739,25	P	1989			PB					R	PB	B	5	10	A	5S	40	MJ24		TRF	R P 1989PB B510 A5S 40 MJ24	AMALIG	0.0236332		4	INITIALE	N		0	0	Improductif	2016	16295742	5739726	246054	PAC	Parcelle agricole cultivable	85091	8.5				inconnue	SOY	Soya	1
610	-1	0	-260820,54+262049,14	P	1988			EB					R	EB	A	5	10	A	5S	30	MJ11		TRF	R P 1988EB A510 A5S 30 MJ11	AMALIG	0.0917144		4	INITIALE	N		0	0	Improductif	2016	16284330	5713318	2049163	PAC	Parcelle agricole cultivable	112940	11.3				inconnue	MUL	Multiples	2
612	-1	0	-256558,54+261844,42															B	5S	30	MJ11	AF	TRF	B5S 30AF MJ11	PHOTOIN	11.1629		4	INITIALE	N		0	0	Improductif	2016	16218609	5675172	181955	PAC	Parcelle agricole cultivable	155565	15.6	DECL	D√©clar√©e		inconnue			0
612	-1	0	-256558,54+261844,42															B	5S	30	MJ11	AF	TRF	B5S 30AF MJ11	PHOTOIN	0.419869		4	INITIALE	N		0	0	Improductif	2016	16315391	5675173	181956	PAC	Parcelle agricole cultivable	51219	5.1	DECL	D√©clar√©e		inconnue	FOI	Foin	1
614	-1	0	-257766,14+262913,36															A	5S	30	MJ11	AF	TRF	A5S 30AF MJ11	PHOTOIN	2.73344		4	INITIALE	N		0	0	Improductif	2016	16031694	4302757	198122	PAC	Parcelle agricole cultivable	31176	3.1				inconnue			0
614	-1	0	-257766,14+262913,36															A	5S	30	MJ11	AF	TRF	A5S 30AF MJ11	PHOTOIN	0.409458		4	INITIALE	N		0	0	Improductif	2016	16031687	4302750	204107	PAC	Parcelle agricole cultivable	40490	4				inconnue			0
614	-1	0	-257766,14+262913,36															A	5S	30	MJ11	AF	TRF	A5S 30AF MJ11	PHOTOIN	3.94971		4	INITIALE	N		0	0	Improductif	2016	16031693	4302756	204109	PAC	Parcelle agricole cultivable	43276	4.3				inconnue			0
614	-1	0	-257766,14+262913,36															A	5S	30	MJ11	AF	TRF	A5S 30AF MJ11	PHOTOIN	5.55293		4	INITIALE	N		0	0	Improductif	2016	15936458	4302767	257283	PAC	Parcelle agricole cultivable	68986	6.9				inconnue			0
614	-1	0	-257766,14+262913,36															A	5S	30	MJ11	AF	TRF	A5S 30AF MJ11	PHOTOIN	1.52083		4	INITIALE	N		0	0	Improductif	2016	15936459	4302768	257284	PAC	Parcelle agricole cultivable	21751	2.2				inconnue			0
623	-1	0	-255304,81+260925,63	CT									F	FXFX	D	5	10	A	5S	40	MJ24		TRF	F CT FXFX D510 A5S 40 MJ24	PHOTOIN	0.00462948		4	INITIALE	N		0	0	Productif	2016	16296672	5508607	202528	PAC	Parcelle agricole cultivable	85207	8.5				inconnue	SOY	Soya	1
623	-1	0	-255304,81+260925,63	CT									F	FXFX	D	5	10	A	5S	40	MJ24		TRF	F CT FXFX D510 A5S 40 MJ24	PHOTOIN	0.209491		4	INITIALE	N		0	0	Productif	2016	16296673	5508608	202529	PAC	Parcelle agricole cultivable	170752	17.1				inconnue	SOY	Soya	1
630	-1	0	-261584,70+261709,54	P	1990			EB					R	EB	C	5	10	B	5S	30	MJ11		TRF	R P 1990EB C510 B5S 30 MJ11	AMALIG	0.000936666		4	INITIALE	N		0	0	Productif	2016	16284330	5713318	2049163	PAC	Parcelle agricole cultivable	112940	11.3				inconnue	MUL	Multiples	2
637	-1	0	-255891,96+258070,00	P				RZ					R	RZ		6	10	A	5S	40	MJ24		TRF	R P RZ 610 A5S 40 MJ24	PHOTOIN	0.159093		4	INITIALE	N		0	0	Improductif	2016	16037593	5358792	203930	PAC	Parcelle agricole cultivable	52281	5.2				inconnue			0
637	-1	0	-255891,96+258070,00	P				RZ					R	RZ		6	10	A	5S	40	MJ24		TRF	R P RZ 610 A5S 40 MJ24	PHOTOIN	0.0274852		4	INITIALE	N		0	0	Improductif	2016	16037594	5358793	203931	PAC	Parcelle agricole cultivable	43705	4.4				inconnue			0
639	-1	0	-256143,48+258476,51			CP							M	EOBJPU	C	2	JIN	A	5S	40	MJ24		TRF	MCP EOBJPU C2JIN A5S 40 MJ24	PHOTOIN	0.00112372		4	INITIALE	N		0	0	Productif	2016	15976311	5358796	204078	PAC	Parcelle agricole cultivable	24596	2.5	DECL	D√©clar√©e		inconnue			0
640	-1	0	-258633,56+263166,60															B	5S	30	MJ11	AF	TRF	B5S 30AF MJ11	PHOTOIN	3.23777		4	INITIALE	N		0	0	Improductif	2016	16295741	5739725	246053	PAC	Parcelle agricole cultivable	81086	8.1				inconnue	SOY	Soya	1
640	-1	0	-258633,56+263166,60															B	5S	30	MJ11	AF	TRF	B5S 30AF MJ11	PHOTOIN	3.61533		4	INITIALE	N		0	0	Improductif	2016	16295742	5739726	246054	PAC	Parcelle agricole cultivable	85091	8.5				inconnue	SOY	Soya	1
644	-1	0	-255339,01+261177,14										F	EOBJ	B	2	JIN	A	6S	40	MJ14		TRF	F EOBJ B2JIN A6S 40 MJ14	PHOTOIN	0.0571847		4	INITIALE	N		0	0	Productif	2016	16296672	5508607	202528	PAC	Parcelle agricole cultivable	85207	8.5				inconnue	SOY	Soya	1
644	-1	0	-255339,01+261177,14										F	EOBJ	B	2	JIN	A	6S	40	MJ14		TRF	F EOBJ B2JIN A6S 40 MJ14	PHOTOIN	0.0195359		4	INITIALE	N		0	0	Productif	2016	16296673	5508608	202529	PAC	Parcelle agricole cultivable	170752	17.1				inconnue	SOY	Soya	1
647	-1	0	-260633,67+262267,20															A	5S	30	MJ11	AF	TRF	A5S 30AF MJ11	PHOTOIN	0.941759		4	INITIALE	N		0	0	Improductif	2016	16378097	5762663	3139755	PAC	Parcelle agricole cultivable	9429	0.9				inconnue	PTF	Petits fruits	1
647	-1	0	-260633,67+262267,20															A	5S	30	MJ11	AF	TRF	A5S 30AF MJ11	PHOTOIN	0.696497		4	INITIALE	N		0	0	Improductif	2016	16378098	5762664	3139756	PAC	Parcelle agricole cultivable	6973	0.7				inconnue	PTF	Petits fruits	1
647	-1	0	-260633,67+262267,20															A	5S	30	MJ11	AF	TRF	A5S 30AF MJ11	PHOTOIN	0.645069		4	INITIALE	N		0	0	Improductif	2016	16378099	5762665	3139757	PAC	Parcelle agricole cultivable	6458	0.6				inconnue	PTF	Petits fruits	1
647	-1	0	-260633,67+262267,20															A	5S	30	MJ11	AF	TRF	A5S 30AF MJ11	PHOTOIN	0.934931		4	INITIALE	N		0	0	Improductif	2016	16378101	5758325	3139759	PAC	Parcelle agricole cultivable	9361	0.9				inconnue	PTF	Petits fruits	1
647	-1	0	-260633,67+262267,20															A	5S	30	MJ11	AF	TRF	A5S 30AF MJ11	PHOTOIN	1.36134		4	INITIALE	N		0	0	Improductif	2016	16378102	5758326	3139760	PAC	Parcelle agricole cultivable	13630	1.4				inconnue	PTF	Petits fruits	1
647	-1	0	-260633,67+262267,20															A	5S	30	MJ11	AF	TRF	A5S 30AF MJ11	PHOTOIN	1.18647		4	INITIALE	N		0	0	Improductif	2016	16378103	5758327	3139761	PAC	Parcelle agricole cultivable	13915	1.4				inconnue	PTF	Petits fruits	1
647	-1	0	-260633,67+262267,20															A	5S	30	MJ11	AF	TRF	A5S 30AF MJ11	PHOTOIN	0.661106		4	INITIALE	N		0	0	Improductif	2016	16378100	5758324	3139758	PAC	Parcelle agricole cultivable	6619	0.7				inconnue	PTF	Petits fruits	1
650	-1	0	-256255,40+261621,56															A	5S	40	MJ24	AF	TRF	A5S 40AF MJ24	PHOTOIN	0.121662		4	INITIALE	N		0	0	Improductif	2016	16218609	5675172	181955	PAC	Parcelle agricole cultivable	155565	15.6	DECL	D√©clar√©e		inconnue			0
650	-1	0	-256255,40+261621,56															A	5S	40	MJ24	AF	TRF	A5S 40AF MJ24	PHOTOIN	4.6353		4	INITIALE	N		0	0	Improductif	2016	16315391	5675173	181956	PAC	Parcelle agricole cultivable	51219	5.1	DECL	D√©clar√©e		inconnue	FOI	Foin	1
660	-1	0	-256752,60+262604,26										M	RXPUEO	B	2	JIN	A	6S	40	RT14		TRF	M RXPUEO B2JIN A6S 40 RT14	PHOTOIN	0.273914		4	INITIALE	N		0	0	Improductif	2016	16310565	5302910	202284	PAC	Parcelle agricole cultivable	45914	4.6				inconnue	SOY	Soya	1
677	-1	0	-261351,35+263013,87										M	SBRXEO	B	3	JIN	A	5S	50	RS18		TRF	M SBRXEO B3JIN A5S 50 RS18	PHOTOIN	0.00342676		4	INITIALE	N		0	0	Improductif	2016	16378116	5758340	3139774	PAC	Parcelle agricole cultivable	13226	1.3				inconnue	PTF	Petits fruits	1
682	-1	0	-256063,28+260042,44										F	EOBJ	A	3	30	A	5S	40	MJ14		TRF	F EOBJ A330 A5S 40 MJ14	PHOTOIN	0.0247619		4	INITIALE	N		0	0	Productif	2016	16312062	5509616	249415	PAC	Parcelle agricole cultivable	216145	21.6				inconnue	FOI	Foin	1
690	-1	0	-259008,54+264100,40	P	1989			PB					R	PB		6	10	A	5S	40	MJ24		TRF	R P 1989PB 610 A5S 40 MJ24	AMALIG	0.00667485		4	INITIALE	N		0	0	Improductif	2016	16295743	5739728	246052	PAC	Parcelle agricole cultivable	32585	3.3				inconnue	SOY	Soya	1
690	-1	0	-259008,54+264100,40	P	1989			PB					R	PB		6	10	A	5S	40	MJ24		TRF	R P 1989PB 610 A5S 40 MJ24	AMALIG	0.0104651		4	INITIALE	N		0	0	Improductif	2016	16295742	5739726	246054	PAC	Parcelle agricole cultivable	85091	8.5				inconnue	SOY	Soya	1
699	-1	0	-256959,49+258643,74															A	1A	30	FE22	AF	TRF	A1A 30AF FE22	PHOTOIN	2.41151		4	INITIALE	N		0	0	Improductif	2016	16402011	5774944	195059	PAC	Parcelle agricole cultivable	44797	4.5				inconnue	MGR	Ma√Øs-grain	1
699	-1	0	-256959,49+258643,74															A	1A	30	FE22	AF	TRF	A1A 30AF FE22	PHOTOIN	4.30677		4	INITIALE	N		0	0	Improductif	2016	16402008	5774942	195060	PAC	Parcelle agricole cultivable	47998	4.8				inconnue	FOI	Foin	1
699	-1	0	-256959,49+258643,74															A	1A	30	FE22	AF	TRF	A1A 30AF FE22	PHOTOIN	0.0116633		4	INITIALE	N		0	0	Improductif	2016	16402023	5774945	3141900	PAC	Parcelle agricole cultivable	41467	4.1				inconnue	FOI	Foin	1
708	-1	0	-257338,74+259727,94										F	EOPE	A	2	JIN	B	5S	30	FE21		TRF	F EOPE A2JIN B5S 30 FE21	PHOTOIN	0.0293393		4	INITIALE	N		0	0	Productif	2016	16110777	5677168	199005	PAC	Parcelle agricole cultivable	16211	1.6				inconnue	FOI	Foin	1
708	-1	0	-257338,74+259727,94										F	EOPE	A	2	JIN	B	5S	30	FE21		TRF	F EOPE A2JIN B5S 30 FE21	PHOTOIN	0.0297999		4	INITIALE	N		0	0	Productif	2016	16110776	5677167	199010	PAC	Parcelle agricole cultivable	63134	6.3				inconnue	FOI	Foin	1
716	-1	0	-255392,58+257993,09			EPC	1990						R	SBTO	B	4	30	A	5S	40	RB14		TRF	REPC1990 SBTO B430 A5S 40 RB14	GEOPER	0.000949596		4	INITIALE	N		0	0	Improductif	2016	15960967	4877240	197551	PAC	Parcelle agricole cultivable	31392	3.1				inconnue			0
716	-1	0	-255392,58+257993,09			EPC	1990						R	SBTO	B	4	30	A	5S	40	RB14		TRF	REPC1990 SBTO B430 A5S 40 RB14	GEOPER	0.086041		4	INITIALE	N		0	0	Improductif	2016	15960966	4877239	192641	PAC	Parcelle agricole cultivable	33091	3.3				inconnue			0
716	-1	0	-255392,58+257993,09			EPC	1990						R	SBTO	B	4	30	A	5S	40	RB14		TRF	REPC1990 SBTO B430 A5S 40 RB14	GEOPER	0.000552968		4	INITIALE	N		0	0	Improductif	2016	16037595	5358794	203932	PAC	Parcelle agricole cultivable	44761	4.5				inconnue			0
722	-1	0	-257487,98+263758,54	FR														B	5S	30	MJ11		TRF	FR B5S 30 MJ11	PHOTOIN	0.0249769		4	INITIALE	N		0	0	Productif	2016	16030437	5358849	242698	PAC	Parcelle agricole cultivable	64733	6.5				inconnue			0
734	-1	0	-257593,32+263484,98															B	5S	30	MJ11	AF	TRF	B5S 30AF MJ11	PHOTOIN	0.35983		4	INITIALE	N		0	0	Improductif	2016	16031688	4302751	198120	PAC	Parcelle agricole cultivable	23585	2.4				inconnue			0
734	-1	0	-257593,32+263484,98															B	5S	30	MJ11	AF	TRF	B5S 30AF MJ11	PHOTOIN	0.454723		4	INITIALE	N		0	0	Improductif	2016	16031692	4302755	198121	PAC	Parcelle agricole cultivable	25223	2.5				inconnue			0
734	-1	0	-257593,32+263484,98															B	5S	30	MJ11	AF	TRF	B5S 30AF MJ11	PHOTOIN	1.7541		4	INITIALE	N		0	0	Improductif	2016	15936456	4302765	204105	PAC	Parcelle agricole cultivable	17616	1.8				inconnue			0
734	-1	0	-257593,32+263484,98															B	5S	30	MJ11	AF	TRF	B5S 30AF MJ11	PHOTOIN	0.60973		4	INITIALE	N		0	0	Improductif	2016	16031686	4302749	204106	PAC	Parcelle agricole cultivable	6105	0.6				inconnue			0
734	-1	0	-257593,32+263484,98															B	5S	30	MJ11	AF	TRF	B5S 30AF MJ11	PHOTOIN	1.74282		4	INITIALE	N		0	0	Improductif	2016	16031689	4302752	204108	PAC	Parcelle agricole cultivable	17924	1.8				inconnue			0
734	-1	0	-257593,32+263484,98															B	5S	30	MJ11	AF	TRF	B5S 30AF MJ11	PHOTOIN	1.04242		4	INITIALE	N		0	0	Improductif	2016	15936457	4302766	255033	PAC	Parcelle agricole cultivable	10742	1.1				inconnue			0
734	-1	0	-257593,32+263484,98															B	5S	30	MJ11	AF	TRF	B5S 30AF MJ11	PHOTOIN	1.01763		4	INITIALE	N		0	0	Improductif	2016	16031690	4302753	252276	PAC	Parcelle agricole cultivable	18806	1.9				inconnue			0
745	-1	0	-256450,56+262467,45															A	6S	30	MJ11	AF	TRF	A6S 30AF MJ11	PHOTOIN	0.401654		4	INITIALE	N		0	0	Improductif	2016	16310563	5722469	243865	PAC	Parcelle agricole cultivable	13354	1.3				inconnue	SOY	Soya	1
745	-1	0	-256450,56+262467,45															A	6S	30	MJ11	AF	TRF	A6S 30AF MJ11	PHOTOIN	4.98192		4	INITIALE	N		0	0	Improductif	2016	16310560	5722473	243868	PAC	Parcelle agricole cultivable	127459	12.7				inconnue	SOY	Soya	1
745	-1	0	-256450,56+262467,45															A	6S	30	MJ11	AF	TRF	A6S 30AF MJ11	PHOTOIN	5.43902		4	INITIALE	N		0	0	Improductif	2016	16310566	5722471	243938	PAC	Parcelle agricole cultivable	117631	11.8				inconnue	SOY	Soya	1
745	-1	0	-256450,56+262467,45															A	6S	30	MJ11	AF	TRF	A6S 30AF MJ11	PHOTOIN	0.383894		4	INITIALE	N		0	0	Improductif	2016	16310564	5722470	243866	PAC	Parcelle agricole cultivable	18287	1.8				inconnue	SOY	Soya	1
751	-1	0	-254736,63+261310,13			CP							F	EOBJ	C	3	50	A	5S	40	MJ14		TRF	FCP EOBJ C350 A5S 40 MJ14	PHOTOIN	0.00878016		4	INITIALE	N		0	0	Productif	2016	16296672	5508607	202528	PAC	Parcelle agricole cultivable	85207	8.5				inconnue	SOY	Soya	1
761	-1	0	-261666,71+263636,66										F	PEEO	B	1	50	A	6S	40	MJ14		TRF	F PEEO B150 A6S 40 MJ14	PHOTOIN	0.658201		4	INITIALE	N		0	0	Productif	2016	16378071	5762642	3140444	PAC	Parcelle agricole cultivable	11822	1.2				inconnue	PTF	Petits fruits	1
761	-1	0	-261666,71+263636,66										F	PEEO	B	1	50	A	6S	40	MJ14		TRF	F PEEO B150 A6S 40 MJ14	PHOTOIN	0.815447		4	INITIALE	N		0	0	Productif	2016	16378072	5762643	3140445	PAC	Parcelle agricole cultivable	11429	1.1				inconnue	PTF	Petits fruits	1
761	-1	0	-261666,71+263636,66										F	PEEO	B	1	50	A	6S	40	MJ14		TRF	F PEEO B150 A6S 40 MJ14	PHOTOIN	0.907054		4	INITIALE	N		0	0	Productif	2016	16378074	5762645	3140447	PAC	Parcelle agricole cultivable	9877	1				inconnue	PTF	Petits fruits	1
761	-1	0	-261666,71+263636,66										F	PEEO	B	1	50	A	6S	40	MJ14		TRF	F PEEO B150 A6S 40 MJ14	PHOTOIN	0.804704		4	INITIALE	N		0	0	Productif	2016	16378075	5762646	3140448	PAC	Parcelle agricole cultivable	8496	0.8				inconnue	PTF	Petits fruits	1
761	-1	0	-261666,71+263636,66										F	PEEO	B	1	50	A	6S	40	MJ14		TRF	F PEEO B150 A6S 40 MJ14	PHOTOIN	0.754731		4	INITIALE	N		0	0	Productif	2016	16378076	5762647	3140449	PAC	Parcelle agricole cultivable	7687	0.8				inconnue	PTF	Petits fruits	1
761	-1	0	-261666,71+263636,66										F	PEEO	B	1	50	A	6S	40	MJ14		TRF	F PEEO B150 A6S 40 MJ14	PHOTOIN	0.644123		4	INITIALE	N		0	0	Productif	2016	16378077	5762648	3140450	PAC	Parcelle agricole cultivable	6449	0.6				inconnue	PTF	Petits fruits	1
761	-1	0	-261666,71+263636,66										F	PEEO	B	1	50	A	6S	40	MJ14		TRF	F PEEO B150 A6S 40 MJ14	PHOTOIN	0.262798		4	INITIALE	N		0	0	Productif	2016	16378054	5758278	3139712	PAC	Parcelle agricole cultivable	12704	1.3				inconnue	PTF	Petits fruits	1
761	-1	0	-261666,71+263636,66										F	PEEO	B	1	50	A	6S	40	MJ14		TRF	F PEEO B150 A6S 40 MJ14	PHOTOIN	0.00362617		4	INITIALE	N		0	0	Productif	2016	16378055	5758279	3139713	PAC	Parcelle agricole cultivable	12213	1.2				inconnue	PTF	Petits fruits	1
761	-1	0	-261666,71+263636,66										F	PEEO	B	1	50	A	6S	40	MJ14		TRF	F PEEO B150 A6S 40 MJ14	PHOTOIN	0.967483		4	INITIALE	N		0	0	Productif	2016	16378073	5762644	3140446	PAC	Parcelle agricole cultivable	10970	1.1				inconnue	PTF	Petits fruits	1
761	-1	0	-261666,71+263636,66										F	PEEO	B	1	50	A	6S	40	MJ14		TRF	F PEEO B150 A6S 40 MJ14	PHOTOIN	0.567552		4	INITIALE	N		0	0	Productif	2016	16378078	5762649	3140451	PAC	Parcelle agricole cultivable	5774	0.6				inconnue	PTF	Petits fruits	1
764	-1	0	-258592,01+263525,96	P	1989			PB					M	EOPB	A	4	10	A	5S	30	MJ11		TRF	M P 1989EOPB A410 A5S 30 MJ11	AMALIG	0.0222731		4	INITIALE	N		0	0	Productif	2016	16295742	5739726	246054	PAC	Parcelle agricole cultivable	85091	8.5				inconnue	SOY	Soya	1
770	-1	0	-258381,46+259440,95			CP							F	FHFH	D	3	50	A	3AN	40	FO14		TRF	FCP FHFH D350 A3AN 40 FO14	PHOTOIN	0.0387627		4	INITIALE	N		0	0	Productif	2016	16110765	5677169	198909	PAC	Parcelle agricole cultivable	6393	0.6				inconnue	FOI	Foin	1
770	-1	0	-258381,46+259440,95			CP							F	FHFH	D	3	50	A	3AN	40	FO14		TRF	FCP FHFH D350 A3AN 40 FO14	PHOTOIN	0.0660004		4	INITIALE	N		0	0	Productif	2016	16110766	5677170	198910	PAC	Parcelle agricole cultivable	8218	0.8				inconnue	FOI	Foin	1
773	-1	0	-255769,08+258854,90										M	FHEORX	B	4	30	A	5S	50	MF18		TRF	M FHEORX B430 A5S 50 MF18	PHOTOIN	0.00969393		4	INITIALE	N		0	0	Productif	2016	16037593	5358792	203930	PAC	Parcelle agricole cultivable	52281	5.2				inconnue			0
776	-1	0	-258396,52+258269,54										F	EOFI	A	3	50	A	5S	40	MJ24		TRF	F EOFI A350 A5S 40 MJ24	PHOTOIN	0.025537		4	INITIALE	N		0	0	Productif	2016	16110762	5677162	198911	PAC	Parcelle agricole cultivable	44328	4.4				inconnue			0
776	-1	0	-258396,52+258269,54										F	EOFI	A	3	50	A	5S	40	MJ24		TRF	F EOFI A350 A5S 40 MJ24	PHOTOIN	0.0644413		4	INITIALE	N		0	0	Productif	2016	16110763	5677163	198912	PAC	Parcelle agricole cultivable	40900	4.1				inconnue			0
776	-1	0	-258396,52+258269,54										F	EOFI	A	3	50	A	5S	40	MJ24		TRF	F EOFI A350 A5S 40 MJ24	PHOTOIN	0.0289718		4	INITIALE	N		0	0	Productif	2016	16110764	5677164	198913	PAC	Parcelle agricole cultivable	29783	3				inconnue			0
776	-1	0	-258396,52+258269,54										F	EOFI	A	3	50	A	5S	40	MJ24		TRF	F EOFI A350 A5S 40 MJ24	PHOTOIN	0.00431395		4	INITIALE	N		0	0	Productif	2016	16110768	5677176	248741	PAC	Parcelle agricole cultivable	22311	2.2				inconnue			0
781	-1	0	-258500,83+263365,51	P	1996			PB					M	EOPB	A	4	10	A	5S	30	MJ11		TRF	M P 1996EOPB A410 A5S 30 MJ11	AMALIG	0.00394614		4	INITIALE	N		0	0	Productif	2016	16295742	5739726	246054	PAC	Parcelle agricole cultivable	85091	8.5				inconnue	SOY	Soya	1
804	-1	0	-261622,50+262661,92															A	7E	60	TOB9U	DH	TRF	A7E 60DH TOB9U	PHOTOIN	0.301392		4	INITIALE	N		0	0	Productif	2016	16378070	5758294	3139728	PAC	Parcelle agricole cultivable	12491	1.2				inconnue	PTF	Petits fruits	1
807	-1	0	-255096,86+260934,31															B	5S	30	MJ11	AF	TRF	B5S 30AF MJ11	PHOTOIN	6.6752		4	INITIALE	N		0	0	Improductif	2016	16296672	5508607	202528	PAC	Parcelle agricole cultivable	85207	8.5				inconnue	SOY	Soya	1
807	-1	0	-255096,86+260934,31															B	5S	30	MJ11	AF	TRF	B5S 30AF MJ11	PHOTOIN	4.66798		4	INITIALE	N		0	0	Improductif	2016	16296674	5508609	253257	PAC	Parcelle agricole cultivable	69567	7				inconnue	SOY	Soya	1
807	-1	0	-255096,86+260934,31															B	5S	30	MJ11	AF	TRF	B5S 30AF MJ11	PHOTOIN	9.34503		4	INITIALE	N		0	0	Improductif	2016	16296673	5508608	202529	PAC	Parcelle agricole cultivable	170752	17.1				inconnue	SOY	Soya	1
808	-1	0	-254665,54+260906,40										M	EOBJSB	B	2	JIN	A	5S	40	MJ14		TRF	M EOBJSB B2JIN A5S 40 MJ14	PHOTOIN	0.0229177		4	INITIALE	N		0	0	Productif	2016	16296674	5508609	253257	PAC	Parcelle agricole cultivable	69567	7				inconnue	SOY	Soya	1
808	-1	0	-254665,54+260906,40										M	EOBJSB	B	2	JIN	A	5S	40	MJ14		TRF	M EOBJSB B2JIN A5S 40 MJ14	PHOTOIN	0.0211714		4	INITIALE	N		0	0	Productif	2016	16296673	5508608	202529	PAC	Parcelle agricole cultivable	170752	17.1				inconnue	SOY	Soya	1
821	-1	0	-257834,10+262738,68										R	SBEB	B	2	70	A	5S	30	RB11		TRF	R SBEB B270 A5S 30 RB11	PHOTOIN	0.000217991		4	INITIALE	N		0	0	Improductif	2016	16031693	4302756	204109	PAC	Parcelle agricole cultivable	43276	4.3				inconnue			0
821	-1	0	-257834,10+262738,68										R	SBEB	B	2	70	A	5S	30	RB11		TRF	R SBEB B270 A5S 30 RB11	PHOTOIN	0.028455		4	INITIALE	N		0	0	Improductif	2016	15936458	4302767	257283	PAC	Parcelle agricole cultivable	68986	6.9				inconnue			0
821	-1	0	-257834,10+262738,68										R	SBEB	B	2	70	A	5S	30	RB11		TRF	R SBEB B270 A5S 30 RB11	PHOTOIN	0.00603206		4	INITIALE	N		0	0	Improductif	2016	15936459	4302768	257284	PAC	Parcelle agricole cultivable	21751	2.2				inconnue			0
823	-1	0	-257909,21+262847,92			EC	2003						R	SBEB	B	2	70	A	5S	30	RB11		TRF	REC 2003 SBEB B270 A5S 30 RB11	GEOPER	0.00372549		4	INITIALE	N		0	0	Improductif	2016	15936458	4302767	257283	PAC	Parcelle agricole cultivable	68986	6.9				inconnue			0
824	-1	0	-257020,62+261669,82										M	SBRXEO	B	3	JIR	A	5S	40	MJ24		TRF	M SBRXEO B3JIR A5S 40 MJ24	PHOTOIN	0.0101289		4	INITIALE	N		0	0	Productif	2016	16218609	5675172	181955	PAC	Parcelle agricole cultivable	155565	15.6	DECL	D√©clar√©e		inconnue			0
835	-1	0	-255646,19+260631,23															A	5S	30	MJ11	AF	TRF	A5S 30AF MJ11	PHOTOIN	0.900171		4	INITIALE	N		0	0	Improductif	2016	16296675	5508610	202535	PAC	Parcelle agricole cultivable	15706	1.6				inconnue	SOY	Soya	1
835	-1	0	-255646,19+260631,23															A	5S	30	MJ11	AF	TRF	A5S 30AF MJ11	PHOTOIN	0.203288		4	INITIALE	N		0	0	Improductif	2016	16296676	5508611	202536	PAC	Parcelle agricole cultivable	11638	1.2				inconnue	SOY	Soya	1
835	-1	0	-255646,19+260631,23															A	5S	30	MJ11	AF	TRF	A5S 30AF MJ11	PHOTOIN	2.98536		4	INITIALE	N		0	0	Improductif	2016	16296677	5508613	202539	PAC	Parcelle agricole cultivable	31341	3.1				inconnue	SOY	Soya	1
835	-1	0	-255646,19+260631,23															A	5S	30	MJ11	AF	TRF	A5S 30AF MJ11	PHOTOIN	0.000503344		4	INITIALE	N		0	0	Improductif	2016	16296673	5508608	202529	PAC	Parcelle agricole cultivable	170752	17.1				inconnue	SOY	Soya	1
849	-1	0	-256886,03+262240,46	FR														A	6S	40	MJ14		TRF	FR A6S 40 MJ14	PHOTOIN	0.204218		4	INITIALE	N		0	0	Productif	2016	16310566	5722471	243938	PAC	Parcelle agricole cultivable	117631	11.8				inconnue	SOY	Soya	1
849	-1	0	-256886,03+262240,46	FR														A	6S	40	MJ14		TRF	FR A6S 40 MJ14	PHOTOIN	0.00497962		4	INITIALE	N		0	0	Productif	2016	16310567	5722472	243939	PAC	Parcelle agricole cultivable	6051	0.6				inconnue	SOY	Soya	1
849	-1	0	-256886,03+262240,46	FR														A	6S	40	MJ14		TRF	FR A6S 40 MJ14	PHOTOIN	0.0259822		4	INITIALE	N		0	0	Productif	2016	16311651	5722475	3134491	PAC	Parcelle agricole cultivable	19627	2				inconnue	SOY	Soya	1
869	-1	0	-256428,65+257420,02										M	EOBJRX	B	3	50	A	5S	40	MJ24		TRF	M EOBJRX B350 A5S 40 MJ24	PHOTOIN	0.0515825		4	INITIALE	N		0	0	Productif	2016	15976301	5358803	192061	PAC	Parcelle agricole cultivable	28369	2.8				inconnue			0
869	-1	0	-256428,65+257420,02										M	EOBJRX	B	3	50	A	5S	40	MJ24		TRF	M EOBJRX B350 A5S 40 MJ24	PHOTOIN	0.00278984		4	INITIALE	N		0	0	Productif	2016	15976308	5358798	204023	PAC	Parcelle agricole cultivable	36912	3.7				inconnue			0
877	-1	0	-256432,76+261983,58															A	3AN	40	FO14	AF	TRF	A3AN 40AF FO14	PHOTOIN	1.08261		4	INITIALE	N		0	0	Improductif	2016	16218608	5675171	181949	PAC	Parcelle agricole cultivable	10839	1.1	DECL	D√©clar√©e		inconnue			0
877	-1	0	-256432,76+261983,58															A	3AN	40	FO14	AF	TRF	A3AN 40AF FO14	PHOTOIN	4.19738		4	INITIALE	N		0	0	Improductif	2016	16218609	5675172	181955	PAC	Parcelle agricole cultivable	155565	15.6	DECL	D√©clar√©e		inconnue			0
884	-1	0	-255433,33+260390,37															A	5S	40	MJ24	AF	TRF	A5S 40AF MJ24	PHOTOIN	0.66866		4	INITIALE	N		0	0	Improductif	2016	16296675	5508610	202535	PAC	Parcelle agricole cultivable	15706	1.6				inconnue	SOY	Soya	1
884	-1	0	-255433,33+260390,37															A	5S	40	MJ24	AF	TRF	A5S 40AF MJ24	PHOTOIN	0.95921		4	INITIALE	N		0	0	Improductif	2016	16296676	5508611	202536	PAC	Parcelle agricole cultivable	11638	1.2				inconnue	SOY	Soya	1
884	-1	0	-255433,33+260390,37															A	5S	40	MJ24	AF	TRF	A5S 40AF MJ24	PHOTOIN	1.17688		4	INITIALE	N		0	0	Improductif	2016	16312059	5509612	242513	PAC	Parcelle agricole cultivable	11973	1.2				inconnue	FOI	Foin	1
884	-1	0	-255433,33+260390,37															A	5S	40	MJ24	AF	TRF	A5S 40AF MJ24	PHOTOIN	3.86384		4	INITIALE	N		0	0	Improductif	2016	16312060	5509613	242516	PAC	Parcelle agricole cultivable	38682	3.9				inconnue	FOI	Foin	1
884	-1	0	-255433,33+260390,37															A	5S	40	MJ24	AF	TRF	A5S 40AF MJ24	PHOTOIN	2.8418		4	INITIALE	N		0	0	Improductif	2016	16312061	5509614	242517	PAC	Parcelle agricole cultivable	28473	2.8				inconnue	FOI	Foin	1
884	-1	0	-255433,33+260390,37															A	5S	40	MJ24	AF	TRF	A5S 40AF MJ24	PHOTOIN	21.5476		4	INITIALE	N		0	0	Improductif	2016	16312062	5509616	249415	PAC	Parcelle agricole cultivable	216145	21.6				inconnue	FOI	Foin	1
884	-1	0	-255433,33+260390,37															A	5S	40	MJ24	AF	TRF	A5S 40AF MJ24	PHOTOIN	2.25783		4	INITIALE	N		0	0	Improductif	2016	16296674	5508609	253257	PAC	Parcelle agricole cultivable	69567	7				inconnue	SOY	Soya	1
884	-1	0	-255433,33+260390,37															A	5S	40	MJ24	AF	TRF	A5S 40AF MJ24	PHOTOIN	7.124		4	INITIALE	N		0	0	Improductif	2016	16296673	5508608	202529	PAC	Parcelle agricole cultivable	170752	17.1				inconnue	SOY	Soya	1
890	-1	0	-258239,02+259308,21										M	EOBJSB	B	2	JIN	B	5S	30	MJ11		TRF	M EOBJSB B2JIN B5S 30 MJ11	PHOTOIN	0.0815214		4	INITIALE	N		0	0	Productif	2016	16110778	5677171	199009	PAC	Parcelle agricole cultivable	43084	4.3				inconnue	FOI	Foin	1
890	-1	0	-258239,02+259308,21										M	EOBJSB	B	2	JIN	B	5S	30	MJ11		TRF	M EOBJSB B2JIN B5S 30 MJ11	PHOTOIN	0.00178566		4	INITIALE	N		0	0	Productif	2016	16110766	5677170	198910	PAC	Parcelle agricole cultivable	8218	0.8				inconnue	FOI	Foin	1
890	-1	0	-258239,02+259308,21										M	EOBJSB	B	2	JIN	B	5S	30	MJ11		TRF	M EOBJSB B2JIN B5S 30 MJ11	PHOTOIN	0.00157253		4	INITIALE	N		0	0	Productif	2016	16110797	5677186	3127031	PAC	Parcelle agricole cultivable	3386	0.3				inconnue	FOI	Foin	1
890	-1	0	-258239,02+259308,21										M	EOBJSB	B	2	JIN	B	5S	30	MJ11		TRF	M EOBJSB B2JIN B5S 30 MJ11	PHOTOIN	0.00485874		4	INITIALE	N		0	0	Productif	2016	16110771	5677158	198899	PAC	Parcelle agricole cultivable	36469	3.6				inconnue	MUL	Multiples	2
893	-1	0	-258022,61+263543,01															B	5S	30	MJ11	AF	TRF	B5S 30AF MJ11	PHOTOIN	1.55205		4	INITIALE	N		0	0	Improductif	2016	16295705	5739727	246056	PAC	Parcelle agricole cultivable	56129	5.6				inconnue			0
897	-1	0	-261836,49+263380,00										M	EOFXRX	B	4	30	A	5S	50	MJ28		TRF	M EOFXRX B430 A5S 50 MJ28	PHOTOIN	0.52253		4	INITIALE	N		0	0	Productif	2016	16378071	5762642	3140444	PAC	Parcelle agricole cultivable	11822	1.2				inconnue	PTF	Petits fruits	1
897	-1	0	-261836,49+263380,00										M	EOFXRX	B	4	30	A	5S	50	MJ28		TRF	M EOFXRX B430 A5S 50 MJ28	PHOTOIN	0.301249		4	INITIALE	N		0	0	Productif	2016	16378072	5762643	3140445	PAC	Parcelle agricole cultivable	11429	1.1				inconnue	PTF	Petits fruits	1
897	-1	0	-261836,49+263380,00										M	EOFXRX	B	4	30	A	5S	50	MJ28		TRF	M EOFXRX B430 A5S 50 MJ28	PHOTOIN	1.00601		4	INITIALE	N		0	0	Productif	2016	16378054	5758278	3139712	PAC	Parcelle agricole cultivable	12704	1.3				inconnue	PTF	Petits fruits	1
897	-1	0	-261836,49+263380,00										M	EOFXRX	B	4	30	A	5S	50	MJ28		TRF	M EOFXRX B430 A5S 50 MJ28	PHOTOIN	1.1149		4	INITIALE	N		0	0	Productif	2016	16378055	5758279	3139713	PAC	Parcelle agricole cultivable	12213	1.2				inconnue	PTF	Petits fruits	1
897	-1	0	-261836,49+263380,00										M	EOFXRX	B	4	30	A	5S	50	MJ28		TRF	M EOFXRX B430 A5S 50 MJ28	PHOTOIN	0.996164		4	INITIALE	N		0	0	Productif	2016	16378056	5758280	3139714	PAC	Parcelle agricole cultivable	11567	1.2				inconnue	PTF	Petits fruits	1
897	-1	0	-261836,49+263380,00										M	EOFXRX	B	4	30	A	5S	50	MJ28		TRF	M EOFXRX B430 A5S 50 MJ28	PHOTOIN	0.061898		4	INITIALE	N		0	0	Productif	2016	16378057	5758281	3139715	PAC	Parcelle agricole cultivable	11348	1.1				inconnue	PTF	Petits fruits	1
897	-1	0	-261836,49+263380,00										M	EOFXRX	B	4	30	A	5S	50	MJ28		TRF	M EOFXRX B430 A5S 50 MJ28	PHOTOIN	0.00517272		4	INITIALE	N		0	0	Productif	2016	16378073	5762644	3140446	PAC	Parcelle agricole cultivable	10970	1.1				inconnue	PTF	Petits fruits	1
908	-1	0	-255537,70+258588,69										M	PUSBEO	B	2	JIN	A	5S	40	RT14		TRF	M PUSBEO B2JIN A5S 40 RT14	PHOTOIN	0.0487807		4	INITIALE	N		0	0	Improductif	2016	16037593	5358792	203930	PAC	Parcelle agricole cultivable	52281	5.2				inconnue			0
908	-1	0	-255537,70+258588,69										M	PUSBEO	B	2	JIN	A	5S	40	RT14		TRF	M PUSBEO B2JIN A5S 40 RT14	PHOTOIN	0.00338623		4	INITIALE	N		0	0	Improductif	2016	16037594	5358793	203931	PAC	Parcelle agricole cultivable	43705	4.4				inconnue			0
908	-1	0	-255537,70+258588,69										M	PUSBEO	B	2	JIN	A	5S	40	RT14		TRF	M PUSBEO B2JIN A5S 40 RT14	PHOTOIN	0.00612285		4	INITIALE	N		0	0	Improductif	2016	16037595	5358794	203932	PAC	Parcelle agricole cultivable	44761	4.5				inconnue			0
926	-1	0	-256512,33+258200,41										R	SBRX	B	2	JIN	A	5S	40	MJ24		TRF	R SBRX B2JIN A5S 40 MJ24	PHOTOIN	0.0108779		4	INITIALE	N		0	0	Improductif	2016	15976303	5358787	200031	PAC	Parcelle agricole cultivable	8434	0.8				inconnue			0
926	-1	0	-256512,33+258200,41										R	SBRX	B	2	JIN	A	5S	40	MJ24		TRF	R SBRX B2JIN A5S 40 MJ24	PHOTOIN	0.00955972		4	INITIALE	N		0	0	Improductif	2016	15976308	5358798	204023	PAC	Parcelle agricole cultivable	36912	3.7				inconnue			0
929	-1	0	-261899,19+263987,66										M	EOBGRX	B	3	50	A	5S	50	MJ28		TRF	M EOBGRX B350 A5S 50 MJ28	PHOTOIN	0.0157765		4	INITIALE	N		0	0	Productif	2016	16378072	5762643	3140445	PAC	Parcelle agricole cultivable	11429	1.1				inconnue	PTF	Petits fruits	1
929	-1	0	-261899,19+263987,66										M	EOBGRX	B	3	50	A	5S	50	MJ28		TRF	M EOBGRX B350 A5S 50 MJ28	PHOTOIN	0.00279106		4	INITIALE	N		0	0	Productif	2016	16378074	5762645	3140447	PAC	Parcelle agricole cultivable	9877	1				inconnue	PTF	Petits fruits	1
929	-1	0	-261899,19+263987,66										M	EOBGRX	B	3	50	A	5S	50	MJ28		TRF	M EOBGRX B350 A5S 50 MJ28	PHOTOIN	0.0218537		4	INITIALE	N		0	0	Productif	2016	16378073	5762644	3140446	PAC	Parcelle agricole cultivable	10970	1.1				inconnue	PTF	Petits fruits	1
942	-1	0	-257562,44+262988,33															A	5S	40	MJ14	AF	TRF	A5S 40AF MJ14	PHOTOIN	3.40207		4	INITIALE	N		0	0	Improductif	2016	16031696	4302759	181925	PAC	Parcelle agricole cultivable	34076	3.4				inconnue			0
942	-1	0	-257562,44+262988,33															A	5S	40	MJ14	AF	TRF	A5S 40AF MJ14	PHOTOIN	0.9641		4	INITIALE	N		0	0	Improductif	2016	16031691	4302754	198119	PAC	Parcelle agricole cultivable	26350	2.6				inconnue			0
942	-1	0	-257562,44+262988,33															A	5S	40	MJ14	AF	TRF	A5S 40AF MJ14	PHOTOIN	0.378522		4	INITIALE	N		0	0	Improductif	2016	16031688	4302751	198120	PAC	Parcelle agricole cultivable	23585	2.4				inconnue			0
942	-1	0	-257562,44+262988,33															A	5S	40	MJ14	AF	TRF	A5S 40AF MJ14	PHOTOIN	0.423925		4	INITIALE	N		0	0	Improductif	2016	16031692	4302755	198121	PAC	Parcelle agricole cultivable	25223	2.5				inconnue			0
942	-1	0	-257562,44+262988,33															A	5S	40	MJ14	AF	TRF	A5S 40AF MJ14	PHOTOIN	0.371552		4	INITIALE	N		0	0	Improductif	2016	16031694	4302757	198122	PAC	Parcelle agricole cultivable	31176	3.1				inconnue			0
942	-1	0	-257562,44+262988,33															A	5S	40	MJ14	AF	TRF	A5S 40AF MJ14	PHOTOIN	4.71675		4	INITIALE	N		0	0	Improductif	2016	16031695	4302758	198123	PAC	Parcelle agricole cultivable	47383	4.7				inconnue			0
942	-1	0	-257562,44+262988,33															A	5S	40	MJ14	AF	TRF	A5S 40AF MJ14	PHOTOIN	0.984138		4	INITIALE	N		0	0	Improductif	2016	16031687	4302750	204107	PAC	Parcelle agricole cultivable	40490	4				inconnue			0
942	-1	0	-257562,44+262988,33															A	5S	40	MJ14	AF	TRF	A5S 40AF MJ14	PHOTOIN	0.0129239		4	INITIALE	N		0	0	Improductif	2016	16031693	4302756	204109	PAC	Parcelle agricole cultivable	43276	4.3				inconnue			0
942	-1	0	-257562,44+262988,33															A	5S	40	MJ14	AF	TRF	A5S 40AF MJ14	PHOTOIN	1.28242		4	INITIALE	N		0	0	Improductif	2016	15936458	4302767	257283	PAC	Parcelle agricole cultivable	68986	6.9				inconnue			0
942	-1	0	-257562,44+262988,33															A	5S	40	MJ14	AF	TRF	A5S 40AF MJ14	PHOTOIN	0.624165		4	INITIALE	N		0	0	Improductif	2016	15936459	4302768	257284	PAC	Parcelle agricole cultivable	21751	2.2				inconnue			0
942	-1	0	-257562,44+262988,33															A	5S	40	MJ14	AF	TRF	A5S 40AF MJ14	PHOTOIN	0.751304		4	INITIALE	N		0	0	Improductif	2016	16031690	4302753	252276	PAC	Parcelle agricole cultivable	18806	1.9				inconnue			0
945	-1	0	-256404,76+262524,18	FR														A	6S	40	MJ14		TRF	FR A6S 40 MJ14	PHOTOIN	0.0181256		4	INITIALE	N		0	0	Productif	2016	16310563	5722469	243865	PAC	Parcelle agricole cultivable	13354	1.3				inconnue	SOY	Soya	1
945	-1	0	-256404,76+262524,18	FR														A	6S	40	MJ14		TRF	FR A6S 40 MJ14	PHOTOIN	0.112863		4	INITIALE	N		0	0	Productif	2016	16310560	5722473	243868	PAC	Parcelle agricole cultivable	127459	12.7				inconnue	SOY	Soya	1
945	-1	0	-256404,76+262524,18	FR														A	6S	40	MJ14		TRF	FR A6S 40 MJ14	PHOTOIN	0.154902		4	INITIALE	N		0	0	Productif	2016	16310566	5722471	243938	PAC	Parcelle agricole cultivable	117631	11.8				inconnue	SOY	Soya	1
945	-1	0	-256404,76+262524,18	FR														A	6S	40	MJ14		TRF	FR A6S 40 MJ14	PHOTOIN	0.0542257		4	INITIALE	N		0	0	Productif	2016	16310564	5722470	243866	PAC	Parcelle agricole cultivable	18287	1.8				inconnue	SOY	Soya	1
951	-1	0	-257343,47+259244,35															A	5S	30	MJ11	AF	TRF	A5S 30AF MJ11	PHOTOIN	2.13516		4	INITIALE	N		0	0	Improductif	2016	16110769	5677156	193666	PAC	Parcelle agricole cultivable	33854	3.4				inconnue			0
951	-1	0	-257343,47+259244,35															A	5S	30	MJ11	AF	TRF	A5S 30AF MJ11	PHOTOIN	2.83684		4	INITIALE	N		0	0	Improductif	2016	16110770	5677157	193667	PAC	Parcelle agricole cultivable	44327	4.4				inconnue	SOY	Soya	1
951	-1	0	-257343,47+259244,35															A	5S	30	MJ11	AF	TRF	A5S 30AF MJ11	PHOTOIN	4.1635		4	INITIALE	N		0	0	Improductif	2016	16110778	5677171	199009	PAC	Parcelle agricole cultivable	43084	4.3				inconnue	FOI	Foin	1
951	-1	0	-257343,47+259244,35															A	5S	30	MJ11	AF	TRF	A5S 30AF MJ11	PHOTOIN	5.61898		4	INITIALE	N		0	0	Improductif	2016	16402010	5774924	195051	PAC	Parcelle agricole cultivable	68930	6.9				inconnue	FOI	Foin	1
951	-1	0	-257343,47+259244,35															A	5S	30	MJ11	AF	TRF	A5S 30AF MJ11	PHOTOIN	6.45305		4	INITIALE	N		0	0	Improductif	2016	16146225	5526006	195052	PAC	Parcelle agricole cultivable	71170	7.1	DECL	D√©clar√©e		inconnue	SOY	Soya	1
951	-1	0	-257343,47+259244,35															A	5S	30	MJ11	AF	TRF	A5S 30AF MJ11	PHOTOIN	0.00625102		4	INITIALE	N		0	0	Improductif	2016	16402011	5774944	195059	PAC	Parcelle agricole cultivable	44797	4.5				inconnue	MGR	Ma√Øs-grain	1
951	-1	0	-257343,47+259244,35															A	5S	30	MJ11	AF	TRF	A5S 30AF MJ11	PHOTOIN	0.319643		4	INITIALE	N		0	0	Improductif	2016	16402008	5774942	195060	PAC	Parcelle agricole cultivable	47998	4.8				inconnue	FOI	Foin	1
951	-1	0	-257343,47+259244,35															A	5S	30	MJ11	AF	TRF	A5S 30AF MJ11	PHOTOIN	1.14777		4	INITIALE	N		0	0	Improductif	2016	16110772	5677159	198900	PAC	Parcelle agricole cultivable	11490	1.1				inconnue	FOI	Foin	1
951	-1	0	-257343,47+259244,35															A	5S	30	MJ11	AF	TRF	A5S 30AF MJ11	PHOTOIN	0.158172		4	INITIALE	N		0	0	Improductif	2016	16110773	5677160	198901	PAC	Parcelle agricole cultivable	38822	3.9				inconnue			0
951	-1	0	-257343,47+259244,35															A	5S	30	MJ11	AF	TRF	A5S 30AF MJ11	PHOTOIN	4.03806		4	INITIALE	N		0	0	Improductif	2016	16110781	5677175	198902	PAC	Parcelle agricole cultivable	41740	4.2				inconnue			0
951	-1	0	-257343,47+259244,35															A	5S	30	MJ11	AF	TRF	A5S 30AF MJ11	PHOTOIN	2.92116		4	INITIALE	N		0	0	Improductif	2016	16110779	5677172	198903	PAC	Parcelle agricole cultivable	30934	3.1				inconnue			0
951	-1	0	-257343,47+259244,35															A	5S	30	MJ11	AF	TRF	A5S 30AF MJ11	PHOTOIN	3.61951		4	INITIALE	N		0	0	Improductif	2016	16110774	5677161	198907	PAC	Parcelle agricole cultivable	39962	4				inconnue			0
951	-1	0	-257343,47+259244,35															A	5S	30	MJ11	AF	TRF	A5S 30AF MJ11	PHOTOIN	0.00767541		4	INITIALE	N		0	0	Improductif	2016	16110766	5677170	198910	PAC	Parcelle agricole cultivable	8218	0.8				inconnue	FOI	Foin	1
951	-1	0	-257343,47+259244,35															A	5S	30	MJ11	AF	TRF	A5S 30AF MJ11	PHOTOIN	1.03707		4	INITIALE	N		0	0	Improductif	2016	16402009	5774923	2045997	PAC	Parcelle agricole cultivable	10759	1.1				inconnue	MGR	Ma√Øs-grain	1
951	-1	0	-257343,47+259244,35															A	5S	30	MJ11	AF	TRF	A5S 30AF MJ11	PHOTOIN	2.58725		4	INITIALE	N		0	0	Improductif	2016	16110796	5677185	3127030	PAC	Parcelle agricole cultivable	27331	2.7				inconnue	FOI	Foin	1
951	-1	0	-257343,47+259244,35															A	5S	30	MJ11	AF	TRF	A5S 30AF MJ11	PHOTOIN	0.336661		4	INITIALE	N		0	0	Improductif	2016	16110797	5677186	3127031	PAC	Parcelle agricole cultivable	3386	0.3				inconnue	FOI	Foin	1
951	-1	0	-257343,47+259244,35															A	5S	30	MJ11	AF	TRF	A5S 30AF MJ11	PHOTOIN	2.17743		4	INITIALE	N		0	0	Improductif	2016	16146227	5526010	195055	PAC	Parcelle agricole cultivable	22376	2.2				inconnue	SOY	Soya	1
951	-1	0	-257343,47+259244,35															A	5S	30	MJ11	AF	TRF	A5S 30AF MJ11	PHOTOIN	2.14479		4	INITIALE	N		0	0	Improductif	2016	16110771	5677158	198899	PAC	Parcelle agricole cultivable	36469	3.6				inconnue	MUL	Multiples	2
956	-1	0	-255605,19+258045,86															A	5S	40	MJ24	AF	TRF	A5S 40AF MJ24	PHOTOIN	4.32303		4	INITIALE	N		0	0	Improductif	2016	16037594	5358793	203931	PAC	Parcelle agricole cultivable	43705	4.4				inconnue			0
956	-1	0	-255605,19+258045,86															A	5S	40	MJ24	AF	TRF	A5S 40AF MJ24	PHOTOIN	4.45472		4	INITIALE	N		0	0	Improductif	2016	16037595	5358794	203932	PAC	Parcelle agricole cultivable	44761	4.5				inconnue			0
966	-1	0	-262286,08+263081,54										M	EOFXSB	B	3	50	A	5S	40	MJ14		TRF	M EOFXSB B350 A5S 40 MJ14	PHOTOIN	0.101255		4	INITIALE	N		0	0	Productif	2016	16378055	5758279	3139713	PAC	Parcelle agricole cultivable	12213	1.2				inconnue	PTF	Petits fruits	1
966	-1	0	-262286,08+263081,54										M	EOFXSB	B	3	50	A	5S	40	MJ14		TRF	M EOFXSB B350 A5S 40 MJ14	PHOTOIN	0.159088		4	INITIALE	N		0	0	Productif	2016	16378056	5758280	3139714	PAC	Parcelle agricole cultivable	11567	1.2				inconnue	PTF	Petits fruits	1
966	-1	0	-262286,08+263081,54										M	EOFXSB	B	3	50	A	5S	40	MJ14		TRF	M EOFXSB B350 A5S 40 MJ14	PHOTOIN	1.1739		4	INITIALE	N		0	0	Productif	2016	16378058	5758282	3139716	PAC	Parcelle agricole cultivable	11753	1.2				inconnue	PTF	Petits fruits	1
966	-1	0	-262286,08+263081,54										M	EOFXSB	B	3	50	A	5S	40	MJ14		TRF	M EOFXSB B350 A5S 40 MJ14	PHOTOIN	1.0715		4	INITIALE	N		0	0	Productif	2016	16378057	5758281	3139715	PAC	Parcelle agricole cultivable	11348	1.1				inconnue	PTF	Petits fruits	1
973	-1	0	-257343,60+259462,89	P	1959			PR	EB				R	PREB	A	2	50	A	5S	30	MJ11		TRF	R P 1959PREB A250 A5S 30 MJ11	AMALIG	0.0825851		4	INITIALE	N		0	0	Improductif	2016	16110796	5677185	3127030	PAC	Parcelle agricole cultivable	27331	2.7				inconnue	FOI	Foin	1
991	-1	0	-258905,26+263455,03	P	2003			EB					R	EB				B	1BF	30	MJ11		TRF	R P 2003EB B1BF 30 MJ11	AMALIG	0.00163442		4	INITIALE	N		0	0	Improductif	2016	16295741	5739725	246053	PAC	Parcelle agricole cultivable	81086	8.1				inconnue	SOY	Soya	1
1016	-1	0	-258115,52+262745,27	CT									M	FXFXRX		6	10	A	5S	30	MJ11		TRF	M CT FXFXRX 610 A5S 30 MJ11	PHOTOIN	0.0223315		4	INITIALE	N		0	0	Productif	2016	15936458	4302767	257283	PAC	Parcelle agricole cultivable	68986	6.9				inconnue			0
1017	-1	0	-258655,24+264523,85	P	2004	DEG	2007	EB					R	EB				A	5S	40	MJ24		TRF	RDEG2007P 2004EB A5S 40 MJ24	AMALIR	0.547385		4	INITIALE	N	2007	0	0	Improductif	2016	16377766	5758068	3139666	PAC	Parcelle agricole cultivable	15766	1.6				inconnue	MUL	Multiples	2
1017	-1	0	-258655,24+264523,85	P	2004	DEG	2007	EB					R	EB				A	5S	40	MJ24		TRF	RDEG2007P 2004EB A5S 40 MJ24	AMALIR	0.287497		4	INITIALE	N	2007	0	0	Improductif	2016	16377767	5758069	3139667	PAC	Parcelle agricole cultivable	15457	1.5				inconnue	MUL	Multiples	2
1017	-1	0	-258655,24+264523,85	P	2004	DEG	2007	EB					R	EB				A	5S	40	MJ24		TRF	RDEG2007P 2004EB A5S 40 MJ24	AMALIR	0.63197		4	INITIALE	N	2007	0	0	Improductif	2016	16377765	5758067	3139665	PAC	Parcelle agricole cultivable	15683	1.6				inconnue	MUL	Multiples	2
1033	-1	0	-261669,98+262531,42										R	MLML	D	3	JIR	A	7T	60	RS39		TRF	R MLML D3JIR A7T 60 RS39	PHOTOIN	0.299844		4	INITIALE	N		0	0	Productif	2016	16378070	5758294	3139728	PAC	Parcelle agricole cultivable	12491	1.2				inconnue	PTF	Petits fruits	1
1034	-1	0	-258512,87+264597,46	P				RZ					M	FXRZ	D	3	30	A	5S	40	MJ24		TRF	M P FXRZ D330 A5S 40 MJ24	PHOTOIN	0.00285698		4	INITIALE	N		0	0	Productif	2016	16377766	5758068	3139666	PAC	Parcelle agricole cultivable	15766	1.6				inconnue	MUL	Multiples	2
1034	-1	0	-258512,87+264597,46	P				RZ					M	FXRZ	D	3	30	A	5S	40	MJ24		TRF	M P FXRZ D330 A5S 40 MJ24	PHOTOIN	0.150713		4	INITIALE	N		0	0	Productif	2016	16377765	5758067	3139665	PAC	Parcelle agricole cultivable	15683	1.6				inconnue	MUL	Multiples	2
1035	-1	0	-261905,84+262325,67	CT									F	FXFN		6	10	A	5S	50	MJ28		TRF	F CT FXFN 610 A5S 50 MJ28	PHOTOIN	0.0664499		4	INITIALE	N		0	0	Productif	2016	16378070	5758294	3139728	PAC	Parcelle agricole cultivable	12491	1.2				inconnue	PTF	Petits fruits	1
1043	-1	0	-257759,41+264060,53										M	EOBJRX	B	2	VIR	B	1A	40	MJ15		TRF	M EOBJRX B2VIR B1A 40 MJ15	PHOTOIN	0.0411092		4	INITIALE	N		0	0	Productif	2016	16377764	5758066	3139664	PAC	Parcelle agricole cultivable	7068	0.7				inconnue	MUL	Multiples	2
1044	-1	0	-258376,63+264193,85	P	1994			EB					R	EB		6	10	A	5S	40	MJ24		TRF	R P 1994EB 610 A5S 40 MJ24	AMALIG	0.0273169		4	INITIALE	N		0	0	Improductif	2016	16295705	5739727	246056	PAC	Parcelle agricole cultivable	56129	5.6				inconnue			0
1044	-1	0	-258376,63+264193,85	P	1994			EB					R	EB		6	10	A	5S	40	MJ24		TRF	R P 1994EB 610 A5S 40 MJ24	AMALIG	0.17024		4	INITIALE	N		0	0	Improductif	2016	16377747	5758049	3139647	PAC	Parcelle agricole cultivable	8634	0.9				inconnue	MUL	Multiples	2
1044	-1	0	-258376,63+264193,85	P	1994			EB					R	EB		6	10	A	5S	40	MJ24		TRF	R P 1994EB 610 A5S 40 MJ24	AMALIG	0.673737		4	INITIALE	N		0	0	Improductif	2016	16377749	5758051	3139649	PAC	Parcelle agricole cultivable	15541	1.6				inconnue	MUL	Multiples	2
1044	-1	0	-258376,63+264193,85	P	1994			EB					R	EB		6	10	A	5S	40	MJ24		TRF	R P 1994EB 610 A5S 40 MJ24	AMALIG	0.665571		4	INITIALE	N		0	0	Improductif	2016	16377752	5758054	3139652	PAC	Parcelle agricole cultivable	15607	1.6				inconnue	MUL	Multiples	2
1044	-1	0	-258376,63+264193,85	P	1994			EB					R	EB		6	10	A	5S	40	MJ24		TRF	R P 1994EB 610 A5S 40 MJ24	AMALIG	0.666275		4	INITIALE	N		0	0	Improductif	2016	16377754	5758056	3139654	PAC	Parcelle agricole cultivable	15743	1.6				inconnue	MUL	Multiples	2
1044	-1	0	-258376,63+264193,85	P	1994			EB					R	EB		6	10	A	5S	40	MJ24		TRF	R P 1994EB 610 A5S 40 MJ24	AMALIG	0.514211		4	INITIALE	N		0	0	Improductif	2016	16377748	5758050	3139648	PAC	Parcelle agricole cultivable	8532	0.9				inconnue	MUL	Multiples	2
1044	-1	0	-258376,63+264193,85	P	1994			EB					R	EB		6	10	A	5S	40	MJ24		TRF	R P 1994EB 610 A5S 40 MJ24	AMALIG	0.677597		4	INITIALE	N		0	0	Improductif	2016	16377750	5758052	3139650	PAC	Parcelle agricole cultivable	15633	1.6				inconnue	MUL	Multiples	2
1044	-1	0	-258376,63+264193,85	P	1994			EB					R	EB		6	10	A	5S	40	MJ24		TRF	R P 1994EB 610 A5S 40 MJ24	AMALIG	0.667767		4	INITIALE	N		0	0	Improductif	2016	16377751	5758053	3139651	PAC	Parcelle agricole cultivable	15541	1.6				inconnue	MUL	Multiples	2
1044	-1	0	-258376,63+264193,85	P	1994			EB					R	EB		6	10	A	5S	40	MJ24		TRF	R P 1994EB 610 A5S 40 MJ24	AMALIG	0.663261		4	INITIALE	N		0	0	Improductif	2016	16377753	5758055	3139653	PAC	Parcelle agricole cultivable	15472	1.5				inconnue	MUL	Multiples	2
1044	-1	0	-258376,63+264193,85	P	1994			EB					R	EB		6	10	A	5S	40	MJ24		TRF	R P 1994EB 610 A5S 40 MJ24	AMALIG	0.648369		4	INITIALE	N		0	0	Improductif	2016	16377755	5758057	3139655	PAC	Parcelle agricole cultivable	9773	1				inconnue	MUL	Multiples	2
1049	-1	0	-257980,22+264180,64										F	BGEO	D	4	30	B	1A	40	MJ15		TRF	F BGEO D430 B1A 40 MJ15	PHOTOIN	0.049126		4	INITIALE	N		0	0	Productif	2016	16377762	5758064	3139662	PAC	Parcelle agricole cultivable	15504	1.6				inconnue	MUL	Multiples	2
1050	-1	0	-257739,73+264263,75										F	BGEO	D	4	30	B	1A	40	MJ15		TRF	F BGEO D430 B1A 40 MJ15	PHOTOIN	0.269601		4	INITIALE	N		0	0	Productif	2016	16377762	5758064	3139662	PAC	Parcelle agricole cultivable	15504	1.6				inconnue	MUL	Multiples	2
1055	-1	0	-258568,80+264237,47															A	5S	40	MJ24	AF	TRF	A5S 40AF MJ24	PHOTOIN	0.101606		4	INITIALE	N		0	0	Improductif	2016	16295705	5739727	246056	PAC	Parcelle agricole cultivable	56129	5.6				inconnue			0
1055	-1	0	-258568,80+264237,47															A	5S	40	MJ24	AF	TRF	A5S 40AF MJ24	PHOTOIN	0.593009		4	INITIALE	N		0	0	Improductif	2016	16377766	5758068	3139666	PAC	Parcelle agricole cultivable	15766	1.6				inconnue	MUL	Multiples	2
1055	-1	0	-258568,80+264237,47															A	5S	40	MJ24	AF	TRF	A5S 40AF MJ24	PHOTOIN	0.597394		4	INITIALE	N		0	0	Improductif	2016	16377767	5758069	3139667	PAC	Parcelle agricole cultivable	15457	1.5				inconnue	MUL	Multiples	2
1055	-1	0	-258568,80+264237,47															A	5S	40	MJ24	AF	TRF	A5S 40AF MJ24	PHOTOIN	0.53869		4	INITIALE	N		0	0	Improductif	2016	16377749	5758051	3139649	PAC	Parcelle agricole cultivable	15541	1.6				inconnue	MUL	Multiples	2
1055	-1	0	-258568,80+264237,47															A	5S	40	MJ24	AF	TRF	A5S 40AF MJ24	PHOTOIN	0.550057		4	INITIALE	N		0	0	Improductif	2016	16377752	5758054	3139652	PAC	Parcelle agricole cultivable	15607	1.6				inconnue	MUL	Multiples	2
1055	-1	0	-258568,80+264237,47															A	5S	40	MJ24	AF	TRF	A5S 40AF MJ24	PHOTOIN	0.546998		4	INITIALE	N		0	0	Improductif	2016	16377754	5758056	3139654	PAC	Parcelle agricole cultivable	15743	1.6				inconnue	MUL	Multiples	2
1055	-1	0	-258568,80+264237,47															A	5S	40	MJ24	AF	TRF	A5S 40AF MJ24	PHOTOIN	0.552113		4	INITIALE	N		0	0	Improductif	2016	16377750	5758052	3139650	PAC	Parcelle agricole cultivable	15633	1.6				inconnue	MUL	Multiples	2
1055	-1	0	-258568,80+264237,47															A	5S	40	MJ24	AF	TRF	A5S 40AF MJ24	PHOTOIN	0.561381		4	INITIALE	N		0	0	Improductif	2016	16377751	5758053	3139651	PAC	Parcelle agricole cultivable	15541	1.6				inconnue	MUL	Multiples	2
1055	-1	0	-258568,80+264237,47															A	5S	40	MJ24	AF	TRF	A5S 40AF MJ24	PHOTOIN	0.532548		4	INITIALE	N		0	0	Improductif	2016	16377753	5758055	3139653	PAC	Parcelle agricole cultivable	15472	1.5				inconnue	MUL	Multiples	2
1055	-1	0	-258568,80+264237,47															A	5S	40	MJ24	AF	TRF	A5S 40AF MJ24	PHOTOIN	0.591784		4	INITIALE	N		0	0	Improductif	2016	16377765	5758067	3139665	PAC	Parcelle agricole cultivable	15683	1.6				inconnue	MUL	Multiples	2
1062	-1	0	-258030,87+264337,96			CPC	2007						M	SBRXEO	B	3	JIN	A	5S	40	MJ24		TRF	MCPC2007 SBRXEO B3JIN A5S 40 MJ24	AMALIR	0.09148		4	INITIALE	N	2007	0	0	Productif	2016	16377760	5758062	3139660	PAC	Parcelle agricole cultivable	15039	1.5				inconnue	MUL	Multiples	2
1062	-1	0	-258030,87+264337,96			CPC	2007						M	SBRXEO	B	3	JIN	A	5S	40	MJ24		TRF	MCPC2007 SBRXEO B3JIN A5S 40 MJ24	AMALIR	0.109121		4	INITIALE	N	2007	0	0	Productif	2016	16377761	5758063	3139661	PAC	Parcelle agricole cultivable	15378	1.5				inconnue	MUL	Multiples	2
1063	-1	0	-258128,19+264428,99			CPC	2007						M	SBRXEO	B	3	JIN	A	5S	40	MJ24		TRF	MCPC2007 SBRXEO B3JIN A5S 40 MJ24	AMALIR	0.194029		4	INITIALE	N	2007	0	0	Productif	2016	16377759	5758061	3139659	PAC	Parcelle agricole cultivable	15061	1.5				inconnue	MUL	Multiples	2
1063	-1	0	-258128,19+264428,99			CPC	2007						M	SBRXEO	B	3	JIN	A	5S	40	MJ24		TRF	MCPC2007 SBRXEO B3JIN A5S 40 MJ24	AMALIR	0.0395836		4	INITIALE	N	2007	0	0	Productif	2016	16377758	5758060	3139658	PAC	Parcelle agricole cultivable	15132	1.5				inconnue	MUL	Multiples	2
1063	-1	0	-258128,19+264428,99			CPC	2007						M	SBRXEO	B	3	JIN	A	5S	40	MJ24		TRF	MCPC2007 SBRXEO B3JIN A5S 40 MJ24	AMALIR	0.000870518		4	INITIALE	N	2007	0	0	Productif	2016	16377760	5758062	3139660	PAC	Parcelle agricole cultivable	15039	1.5				inconnue	MUL	Multiples	2
1065	-1	0	-257976,74+264366,09										M	SBRXEO	B	3	JIN	A	5S	40	MJ24		TRF	M SBRXEO B3JIN A5S 40 MJ24	PHOTOIN	0.124406		4	INITIALE	N		0	0	Productif	2016	16377759	5758061	3139659	PAC	Parcelle agricole cultivable	15061	1.5				inconnue	MUL	Multiples	2
1065	-1	0	-257976,74+264366,09										M	SBRXEO	B	3	JIN	A	5S	40	MJ24		TRF	M SBRXEO B3JIN A5S 40 MJ24	PHOTOIN	0.0721567		4	INITIALE	N		0	0	Productif	2016	16377758	5758060	3139658	PAC	Parcelle agricole cultivable	15132	1.5				inconnue	MUL	Multiples	2
1065	-1	0	-257976,74+264366,09										M	SBRXEO	B	3	JIN	A	5S	40	MJ24		TRF	M SBRXEO B3JIN A5S 40 MJ24	PHOTOIN	0.425402		4	INITIALE	N		0	0	Productif	2016	16377760	5758062	3139660	PAC	Parcelle agricole cultivable	15039	1.5				inconnue	MUL	Multiples	2
1065	-1	0	-257976,74+264366,09										M	SBRXEO	B	3	JIN	A	5S	40	MJ24		TRF	M SBRXEO B3JIN A5S 40 MJ24	PHOTOIN	0.623241		4	INITIALE	N		0	0	Productif	2016	16377761	5758063	3139661	PAC	Parcelle agricole cultivable	15378	1.5				inconnue	MUL	Multiples	2
1065	-1	0	-257976,74+264366,09										M	SBRXEO	B	3	JIN	A	5S	40	MJ24		TRF	M SBRXEO B3JIN A5S 40 MJ24	PHOTOIN	0.199053		4	INITIALE	N		0	0	Productif	2016	16377762	5758064	3139662	PAC	Parcelle agricole cultivable	15504	1.6				inconnue	MUL	Multiples	2
1070	-1	0	-258222,62+264275,10															A	5S	40	MJ24	AF	TRF	A5S 40AF MJ24	PHOTOIN	0.352736		4	INITIALE	N		0	0	Improductif	2016	16377747	5758049	3139647	PAC	Parcelle agricole cultivable	8634	0.9				inconnue	MUL	Multiples	2
1070	-1	0	-258222,62+264275,10															A	5S	40	MJ24	AF	TRF	A5S 40AF MJ24	PHOTOIN	0.33967		4	INITIALE	N		0	0	Improductif	2016	16377749	5758051	3139649	PAC	Parcelle agricole cultivable	15541	1.6				inconnue	MUL	Multiples	2
1070	-1	0	-258222,62+264275,10															A	5S	40	MJ24	AF	TRF	A5S 40AF MJ24	PHOTOIN	0.343099		4	INITIALE	N		0	0	Improductif	2016	16377752	5758054	3139652	PAC	Parcelle agricole cultivable	15607	1.6				inconnue	MUL	Multiples	2
1070	-1	0	-258222,62+264275,10															A	5S	40	MJ24	AF	TRF	A5S 40AF MJ24	PHOTOIN	0.313131		4	INITIALE	N		0	0	Improductif	2016	16377754	5758056	3139654	PAC	Parcelle agricole cultivable	15743	1.6				inconnue	MUL	Multiples	2
1070	-1	0	-258222,62+264275,10															A	5S	40	MJ24	AF	TRF	A5S 40AF MJ24	PHOTOIN	0.592023		4	INITIALE	N		0	0	Improductif	2016	16377757	5758059	3139657	PAC	Parcelle agricole cultivable	8982	0.9				inconnue	MUL	Multiples	2
1070	-1	0	-258222,62+264275,10															A	5S	40	MJ24	AF	TRF	A5S 40AF MJ24	PHOTOIN	0.718342		4	INITIALE	N		0	0	Improductif	2016	16377759	5758061	3139659	PAC	Parcelle agricole cultivable	15061	1.5				inconnue	MUL	Multiples	2
1070	-1	0	-258222,62+264275,10															A	5S	40	MJ24	AF	TRF	A5S 40AF MJ24	PHOTOIN	0.33792		4	INITIALE	N		0	0	Improductif	2016	16377748	5758050	3139648	PAC	Parcelle agricole cultivable	8532	0.9				inconnue	MUL	Multiples	2
1070	-1	0	-258222,62+264275,10															A	5S	40	MJ24	AF	TRF	A5S 40AF MJ24	PHOTOIN	0.3316		4	INITIALE	N		0	0	Improductif	2016	16377750	5758052	3139650	PAC	Parcelle agricole cultivable	15633	1.6				inconnue	MUL	Multiples	2
1070	-1	0	-258222,62+264275,10															A	5S	40	MJ24	AF	TRF	A5S 40AF MJ24	PHOTOIN	0.322948		4	INITIALE	N		0	0	Improductif	2016	16377751	5758053	3139651	PAC	Parcelle agricole cultivable	15541	1.6				inconnue	MUL	Multiples	2
1070	-1	0	-258222,62+264275,10															A	5S	40	MJ24	AF	TRF	A5S 40AF MJ24	PHOTOIN	0.349396		4	INITIALE	N		0	0	Improductif	2016	16377753	5758055	3139653	PAC	Parcelle agricole cultivable	15472	1.5				inconnue	MUL	Multiples	2
1070	-1	0	-258222,62+264275,10															A	5S	40	MJ24	AF	TRF	A5S 40AF MJ24	PHOTOIN	0.279503		4	INITIALE	N		0	0	Improductif	2016	16377755	5758057	3139655	PAC	Parcelle agricole cultivable	9773	1				inconnue	MUL	Multiples	2
1070	-1	0	-258222,62+264275,10															A	5S	40	MJ24	AF	TRF	A5S 40AF MJ24	PHOTOIN	0.0691307		4	INITIALE	N		0	0	Improductif	2016	16377756	5758058	3139656	PAC	Parcelle agricole cultivable	4905	0.5				inconnue	MUL	Multiples	2
1070	-1	0	-258222,62+264275,10															A	5S	40	MJ24	AF	TRF	A5S 40AF MJ24	PHOTOIN	0.741287		4	INITIALE	N		0	0	Improductif	2016	16377758	5758060	3139658	PAC	Parcelle agricole cultivable	15132	1.5				inconnue	MUL	Multiples	2
1070	-1	0	-258222,62+264275,10															A	5S	40	MJ24	AF	TRF	A5S 40AF MJ24	PHOTOIN	0.712723		4	INITIALE	N		0	0	Improductif	2016	16377760	5758062	3139660	PAC	Parcelle agricole cultivable	15039	1.5				inconnue	MUL	Multiples	2
1070	-1	0	-258222,62+264275,10															A	5S	40	MJ24	AF	TRF	A5S 40AF MJ24	PHOTOIN	0.717246		4	INITIALE	N		0	0	Improductif	2016	16377761	5758063	3139661	PAC	Parcelle agricole cultivable	15378	1.5				inconnue	MUL	Multiples	2
1070	-1	0	-258222,62+264275,10															A	5S	40	MJ24	AF	TRF	A5S 40AF MJ24	PHOTOIN	0.724511		4	INITIALE	N		0	0	Improductif	2016	16377762	5758064	3139662	PAC	Parcelle agricole cultivable	15504	1.6				inconnue	MUL	Multiples	2
1070	-1	0	-258222,62+264275,10															A	5S	40	MJ24	AF	TRF	A5S 40AF MJ24	PHOTOIN	0.594744		4	INITIALE	N		0	0	Improductif	2016	16377763	5758065	3139663	PAC	Parcelle agricole cultivable	7126	0.7				inconnue	MUL	Multiples	2
1070	-1	0	-258222,62+264275,10															A	5S	40	MJ24	AF	TRF	A5S 40AF MJ24	PHOTOIN	0.38468		4	INITIALE	N		0	0	Improductif	2016	16377764	5758066	3139664	PAC	Parcelle agricole cultivable	7068	0.7				inconnue	MUL	Multiples	2
1083	-1	0	-260700,43+262896,81																			ANT	TRF	ANT	PHOTOIN	0.96785		4	INITIALE	N		0	0	Improductif	2016	16378714	5763045	3140553	PAC	Parcelle agricole cultivable	9690	1				inconnue	PTF	Petits fruits	1
1083	-1	0	-260700,43+262896,81																			ANT	TRF	ANT	PHOTOIN	1.14007		4	INITIALE	N		0	0	Improductif	2016	16378715	5763046	3140554	PAC	Parcelle agricole cultivable	11415	1.1				inconnue	PTF	Petits fruits	1
1083	-1	0	-260700,43+262896,81																			ANT	TRF	ANT	PHOTOIN	1.32776		4	INITIALE	N		0	0	Improductif	2016	16378716	5763047	3140555	PAC	Parcelle agricole cultivable	13294	1.3				inconnue	PTF	Petits fruits	1
1083	-1	0	-260700,43+262896,81																			ANT	TRF	ANT	PHOTOIN	1.30731		4	INITIALE	N		0	0	Improductif	2016	16378717	5763048	3140556	PAC	Parcelle agricole cultivable	13089	1.3				inconnue	PTF	Petits fruits	1
1083	-1	0	-260700,43+262896,81																			ANT	TRF	ANT	PHOTOIN	1.31184		4	INITIALE	N		0	0	Improductif	2016	16378719	5763050	3140558	PAC	Parcelle agricole cultivable	13135	1.3				inconnue	PTF	Petits fruits	1
1083	-1	0	-260700,43+262896,81																			ANT	TRF	ANT	PHOTOIN	1.2871		4	INITIALE	N		0	0	Improductif	2016	16378720	5763051	3140559	PAC	Parcelle agricole cultivable	12887	1.3				inconnue	PTF	Petits fruits	1
1083	-1	0	-260700,43+262896,81																			ANT	TRF	ANT	PHOTOIN	1.46433		4	INITIALE	N		0	0	Improductif	2016	16378722	5763053	3140561	PAC	Parcelle agricole cultivable	14661	1.5				inconnue	PTF	Petits fruits	1
1083	-1	0	-260700,43+262896,81																			ANT	TRF	ANT	PHOTOIN	1.48145		4	INITIALE	N		0	0	Improductif	2016	16378723	5763054	3140562	PAC	Parcelle agricole cultivable	14833	1.5				inconnue	PTF	Petits fruits	1
1083	-1	0	-260700,43+262896,81																			ANT	TRF	ANT	PHOTOIN	1.18871		4	INITIALE	N		0	0	Improductif	2016	16378725	5763056	3140564	PAC	Parcelle agricole cultivable	11902	1.2				inconnue	PTF	Petits fruits	1
1083	-1	0	-260700,43+262896,81																			ANT	TRF	ANT	PHOTOIN	1.2349		4	INITIALE	N		0	0	Improductif	2016	16378726	5763057	3140565	PAC	Parcelle agricole cultivable	12364	1.2				inconnue	PTF	Petits fruits	1
1083	-1	0	-260700,43+262896,81																			ANT	TRF	ANT	PHOTOIN	1.35754		4	INITIALE	N		0	0	Improductif	2016	16378728	5763059	3140567	PAC	Parcelle agricole cultivable	13592	1.4				inconnue	PTF	Petits fruits	1
1083	-1	0	-260700,43+262896,81																			ANT	TRF	ANT	PHOTOIN	1.66433		4	INITIALE	N		0	0	Improductif	2016	16378729	5763060	3140568	PAC	Parcelle agricole cultivable	16664	1.7				inconnue	PTF	Petits fruits	1
1083	-1	0	-260700,43+262896,81																			ANT	TRF	ANT	PHOTOIN	1.76238		4	INITIALE	N		0	0	Improductif	2016	16378730	5763061	3140569	PAC	Parcelle agricole cultivable	17645	1.8				inconnue	PTF	Petits fruits	1
1083	-1	0	-260700,43+262896,81																			ANT	TRF	ANT	PHOTOIN	0.00901262		4	INITIALE	N		0	0	Improductif	2016	16378072	5762643	3140445	PAC	Parcelle agricole cultivable	11429	1.1				inconnue	PTF	Petits fruits	1
1083	-1	0	-260700,43+262896,81																			ANT	TRF	ANT	PHOTOIN	0.0766642		4	INITIALE	N		0	0	Improductif	2016	16378074	5762645	3140447	PAC	Parcelle agricole cultivable	9877	1				inconnue	PTF	Petits fruits	1
1083	-1	0	-260700,43+262896,81																			ANT	TRF	ANT	PHOTOIN	0.0438885		4	INITIALE	N		0	0	Improductif	2016	16378075	5762646	3140448	PAC	Parcelle agricole cultivable	8496	0.8				inconnue	PTF	Petits fruits	1
1083	-1	0	-260700,43+262896,81																			ANT	TRF	ANT	PHOTOIN	0.0130419		4	INITIALE	N		0	0	Improductif	2016	16378076	5762647	3140449	PAC	Parcelle agricole cultivable	7687	0.8				inconnue	PTF	Petits fruits	1
1083	-1	0	-260700,43+262896,81																			ANT	TRF	ANT	PHOTOIN	0.472236		4	INITIALE	N		0	0	Improductif	2016	16378059	5758283	3139717	PAC	Parcelle agricole cultivable	4729	0.5				inconnue	PTF	Petits fruits	1
1083	-1	0	-260700,43+262896,81																			ANT	TRF	ANT	PHOTOIN	1.29493		4	INITIALE	N		0	0	Improductif	2016	16378061	5758285	3139719	PAC	Parcelle agricole cultivable	12965	1.3				inconnue	PTF	Petits fruits	1
1083	-1	0	-260700,43+262896,81																			ANT	TRF	ANT	PHOTOIN	1.26902		4	INITIALE	N		0	0	Improductif	2016	16378063	5758287	3139721	PAC	Parcelle agricole cultivable	12705	1.3				inconnue	PTF	Petits fruits	1
1083	-1	0	-260700,43+262896,81																			ANT	TRF	ANT	PHOTOIN	2.5366		4	INITIALE	N		0	0	Improductif	2016	16378064	5758288	3139722	PAC	Parcelle agricole cultivable	25396	2.5				inconnue	PTF	Petits fruits	1
1083	-1	0	-260700,43+262896,81																			ANT	TRF	ANT	PHOTOIN	2.5364		4	INITIALE	N		0	0	Improductif	2016	16378065	5758289	3139723	PAC	Parcelle agricole cultivable	25395	2.5				inconnue	PTF	Petits fruits	1
1083	-1	0	-260700,43+262896,81																			ANT	TRF	ANT	PHOTOIN	2.43771		4	INITIALE	N		0	0	Improductif	2016	16378068	5758292	3139726	PAC	Parcelle agricole cultivable	24407	2.4				inconnue	PTF	Petits fruits	1
1083	-1	0	-260700,43+262896,81																			ANT	TRF	ANT	PHOTOIN	2.48608		4	INITIALE	N		0	0	Improductif	2016	16378069	5758293	3139727	PAC	Parcelle agricole cultivable	24891	2.5				inconnue	PTF	Petits fruits	1
1083	-1	0	-260700,43+262896,81																			ANT	TRF	ANT	PHOTOIN	0.579916		4	INITIALE	N		0	0	Improductif	2016	16378070	5758294	3139728	PAC	Parcelle agricole cultivable	12491	1.2				inconnue	PTF	Petits fruits	1
1083	-1	0	-260700,43+262896,81																			ANT	TRF	ANT	PHOTOIN	0.203378		4	INITIALE	N		0	0	Improductif	2016	16378103	5758327	3139761	PAC	Parcelle agricole cultivable	13915	1.4				inconnue	PTF	Petits fruits	1
1083	-1	0	-260700,43+262896,81																			ANT	TRF	ANT	PHOTOIN	1.27544		4	INITIALE	N		0	0	Improductif	2016	16378104	5758328	3139762	PAC	Parcelle agricole cultivable	12770	1.3				inconnue	PTF	Petits fruits	1
1083	-1	0	-260700,43+262896,81																			ANT	TRF	ANT	PHOTOIN	1.31427		4	INITIALE	N		0	0	Improductif	2016	16378106	5758330	3139764	PAC	Parcelle agricole cultivable	13159	1.3				inconnue	PTF	Petits fruits	1
1083	-1	0	-260700,43+262896,81																			ANT	TRF	ANT	PHOTOIN	1.23395		4	INITIALE	N		0	0	Improductif	2016	16378107	5758331	3139765	PAC	Parcelle agricole cultivable	12853	1.3				inconnue	PTF	Petits fruits	1
1083	-1	0	-260700,43+262896,81																			ANT	TRF	ANT	PHOTOIN	0.690947		4	INITIALE	N		0	0	Improductif	2016	16378108	5758332	3139766	PAC	Parcelle agricole cultivable	7002	0.7				inconnue	PTF	Petits fruits	1
1083	-1	0	-260700,43+262896,81																			ANT	TRF	ANT	PHOTOIN	0.68782		4	INITIALE	N		0	0	Improductif	2016	16378109	5758333	3139767	PAC	Parcelle agricole cultivable	6887	0.7				inconnue	PTF	Petits fruits	1
1083	-1	0	-260700,43+262896,81																			ANT	TRF	ANT	PHOTOIN	1.26291		4	INITIALE	N		0	0	Improductif	2016	16378111	5758335	3139769	PAC	Parcelle agricole cultivable	12644	1.3				inconnue	PTF	Petits fruits	1
1083	-1	0	-260700,43+262896,81																			ANT	TRF	ANT	PHOTOIN	1.30474		4	INITIALE	N		0	0	Improductif	2016	16378112	5758336	3139770	PAC	Parcelle agricole cultivable	13063	1.3				inconnue	PTF	Petits fruits	1
1083	-1	0	-260700,43+262896,81																			ANT	TRF	ANT	PHOTOIN	1.26026		4	INITIALE	N		0	0	Improductif	2016	16378110	5758334	3139768	PAC	Parcelle agricole cultivable	12618	1.3				inconnue	PTF	Petits fruits	1
1083	-1	0	-260700,43+262896,81																			ANT	TRF	ANT	PHOTOIN	1.38948		4	INITIALE	N		0	0	Improductif	2016	16378727	5763058	3140566	PAC	Parcelle agricole cultivable	13912	1.4				inconnue	PTF	Petits fruits	1
1083	-1	0	-260700,43+262896,81																			ANT	TRF	ANT	PHOTOIN	1.89499		4	INITIALE	N		0	0	Improductif	2016	16378732	5763063	3140571	PAC	Parcelle agricole cultivable	18973	1.9				inconnue	PTF	Petits fruits	1
1083	-1	0	-260700,43+262896,81																			ANT	TRF	ANT	PHOTOIN	1.29835		4	INITIALE	N		0	0	Improductif	2016	16378062	5758286	3139720	PAC	Parcelle agricole cultivable	12999	1.3				inconnue	PTF	Petits fruits	1
1083	-1	0	-260700,43+262896,81																			ANT	TRF	ANT	PHOTOIN	1.46096		4	INITIALE	N		0	0	Improductif	2016	16378721	5763052	3140560	PAC	Parcelle agricole cultivable	14628	1.5				inconnue	PTF	Petits fruits	1
1083	-1	0	-260700,43+262896,81																			ANT	TRF	ANT	PHOTOIN	1.27181		4	INITIALE	N		0	0	Improductif	2016	16378105	5758329	3139763	PAC	Parcelle agricole cultivable	12733	1.3				inconnue	PTF	Petits fruits	1
1083	-1	0	-260700,43+262896,81																			ANT	TRF	ANT	PHOTOIN	0.802637		4	INITIALE	N		0	0	Improductif	2016	16378115	5758339	3139773	PAC	Parcelle agricole cultivable	8036	0.8				inconnue	PTF	Petits fruits	1
1083	-1	0	-260700,43+262896,81																			ANT	TRF	ANT	PHOTOIN	2.47195		4	INITIALE	N		0	0	Improductif	2016	16378067	5758291	3139725	PAC	Parcelle agricole cultivable	24749	2.5				inconnue	PTF	Petits fruits	1
1083	-1	0	-260700,43+262896,81																			ANT	TRF	ANT	PHOTOIN	0.101126		4	INITIALE	N		0	0	Improductif	2016	16378073	5762644	3140446	PAC	Parcelle agricole cultivable	10970	1.1				inconnue	PTF	Petits fruits	1
1083	-1	0	-260700,43+262896,81																			ANT	TRF	ANT	PHOTOIN	1.30332		4	INITIALE	N		0	0	Improductif	2016	16378718	5763049	3140557	PAC	Parcelle agricole cultivable	13049	1.3				inconnue	PTF	Petits fruits	1
1083	-1	0	-260700,43+262896,81																			ANT	TRF	ANT	PHOTOIN	1.46782		4	INITIALE	N		0	0	Improductif	2016	16378724	5763055	3140563	PAC	Parcelle agricole cultivable	14696	1.5				inconnue	PTF	Petits fruits	1
1083	-1	0	-260700,43+262896,81																			ANT	TRF	ANT	PHOTOIN	1.8982		4	INITIALE	N		0	0	Improductif	2016	16378731	5763062	3140570	PAC	Parcelle agricole cultivable	19005	1.9				inconnue	PTF	Petits fruits	1
1083	-1	0	-260700,43+262896,81																			ANT	TRF	ANT	PHOTOIN	0.893088		4	INITIALE	N		0	0	Improductif	2016	16378060	5758284	3139718	PAC	Parcelle agricole cultivable	8942	0.9				inconnue	PTF	Petits fruits	1
1083	-1	0	-260700,43+262896,81																			ANT	TRF	ANT	PHOTOIN	2.48471		4	INITIALE	N		0	0	Improductif	2016	16378066	5758290	3139724	PAC	Parcelle agricole cultivable	24877	2.5				inconnue	PTF	Petits fruits	1
1083	-1	0	-260700,43+262896,81																			ANT	TRF	ANT	PHOTOIN	1.20144		4	INITIALE	N		0	0	Improductif	2016	16378113	5758337	3139771	PAC	Parcelle agricole cultivable	12029	1.2				inconnue	PTF	Petits fruits	1
1083	-1	0	-260700,43+262896,81																			ANT	TRF	ANT	PHOTOIN	0.63382		4	INITIALE	N		0	0	Improductif	2016	16378114	5758338	3139772	PAC	Parcelle agricole cultivable	6346	0.6				inconnue	PTF	Petits fruits	1
1083	-1	0	-260700,43+262896,81																			ANT	TRF	ANT	PHOTOIN	1.3176		4	INITIALE	N		0	0	Improductif	2016	16378116	5758340	3139774	PAC	Parcelle agricole cultivable	13226	1.3				inconnue	PTF	Petits fruits	1
1084	-1	0	-257949,57+264222,63	P	2007			EB										B	1A	40	MJ15		TRF	P 2007 B1A 40 MJ15	AMALIR	0.306124		4	INITIALE	N	2007	0	0	Productif	2016	16377762	5758064	3139662	PAC	Parcelle agricole cultivable	15504	1.6				inconnue	MUL	Multiples	2
1085	-1	0	-258355,79+264452,56	P	2006			PR	EN									A	5S	40	MJ24		TRF	P 2006 A5S 40 MJ24	AMALIR	0.0458849		4	INITIALE	N	2006	0	0	Productif	2016	16377754	5758056	3139654	PAC	Parcelle agricole cultivable	15743	1.6				inconnue	MUL	Multiples	2
1085	-1	0	-258355,79+264452,56	P	2006			PR	EN									A	5S	40	MJ24		TRF	P 2006 A5S 40 MJ24	AMALIR	0.0421481		4	INITIALE	N	2006	0	0	Productif	2016	16377757	5758059	3139657	PAC	Parcelle agricole cultivable	8982	0.9				inconnue	MUL	Multiples	2
1085	-1	0	-258355,79+264452,56	P	2006			PR	EN									A	5S	40	MJ24		TRF	P 2006 A5S 40 MJ24	AMALIR	0.0481849		4	INITIALE	N	2006	0	0	Productif	2016	16377755	5758057	3139655	PAC	Parcelle agricole cultivable	9773	1				inconnue	MUL	Multiples	2
1085	-1	0	-258355,79+264452,56	P	2006			PR	EN									A	5S	40	MJ24		TRF	P 2006 A5S 40 MJ24	AMALIR	0.362796		4	INITIALE	N	2006	0	0	Productif	2016	16377756	5758058	3139656	PAC	Parcelle agricole cultivable	4905	0.5				inconnue	MUL	Multiples	2
1096	10	20	-256482,37+256917,11										M	EOEOSB	B	3	50	A	5S	40	MJ24		TRF	M EOEOSB B350 A5S 40 MJ24	PHOTOIN	0.00123408		4	INITIALE	N		3744.65	191514	Productif	2016	16244439	5596796	203943	PAC	Parcelle agricole cultivable	19789	2				inconnue	FOI	Foin	1
1099	13	23	-257660,17+257325,19															A	5S	40	MJ24	LTE	TRF	A5S 40LTEMJ24	PHOTOIN	0.0491392		4	INITIALE	N		7041.77	425995	Improductif	2016	15976303	5358787	200031	PAC	Parcelle agricole cultivable	8434	0.8				inconnue			0
1104	18	32	-255569,45+256528,30			CP							M	SBPBEO	C	2	JIN	A	5S	40	MJ24		TRF	MCP SBPBEO C2JIN A5S 40 MJ24	PHOTOIN	0.0478714		4	INITIALE	N		2449.11	142052	Productif	2016	16244434	5596790	250162	PAC	Parcelle agricole cultivable	128170	12.8				inconnue	MGR	Ma√Øs-grain	1
1106	20	35	-254817,77+257613,35															A	3AN	40	FO14	AF	TRF	A3AN 40AF FO14	PHOTOIN	3.24097		4	INITIALE	N		13353.7	1.34359e+06	Improductif	2016	15976313	5358797	192059	PAC	Parcelle agricole cultivable	38877	3.9				inconnue			0
1106	20	35	-254817,77+257613,35															A	3AN	40	FO14	AF	TRF	A3AN 40AF FO14	PHOTOIN	2.59408		4	INITIALE	N		13353.7	1.34359e+06	Improductif	2016	15976301	5358803	192061	PAC	Parcelle agricole cultivable	28369	2.8				inconnue			0
1106	20	35	-254817,77+257613,35															A	3AN	40	FO14	AF	TRF	A3AN 40AF FO14	PHOTOIN	0.726844		4	INITIALE	N		13353.7	1.34359e+06	Improductif	2016	15960967	4877240	197551	PAC	Parcelle agricole cultivable	31392	3.1				inconnue			0
1106	20	35	-254817,77+257613,35															A	3AN	40	FO14	AF	TRF	A3AN 40AF FO14	PHOTOIN	0.110151		4	INITIALE	N		13353.7	1.34359e+06	Improductif	2016	15960968	4877262	197552	PAC	Parcelle agricole cultivable	14888	1.5				inconnue			0
1106	20	35	-254817,77+257613,35															A	3AN	40	FO14	AF	TRF	A3AN 40AF FO14	PHOTOIN	4.07877		4	INITIALE	N		13353.7	1.34359e+06	Improductif	2016	15960969	4877241	197553	PAC	Parcelle agricole cultivable	41527	4.2				inconnue			0
1106	20	35	-254817,77+257613,35															A	3AN	40	FO14	AF	TRF	A3AN 40AF FO14	PHOTOIN	1.3102		4	INITIALE	N		13353.7	1.34359e+06	Improductif	2016	15960970	4877242	197554	PAC	Parcelle agricole cultivable	13958	1.4				inconnue			0
1106	20	35	-254817,77+257613,35															A	3AN	40	FO14	AF	TRF	A3AN 40AF FO14	PHOTOIN	1.26953		4	INITIALE	N		13353.7	1.34359e+06	Improductif	2016	15960971	4877243	197555	PAC	Parcelle agricole cultivable	27407	2.7				inconnue			0
1106	20	35	-254817,77+257613,35															A	3AN	40	FO14	AF	TRF	A3AN 40AF FO14	PHOTOIN	0.832241		4	INITIALE	N		13353.7	1.34359e+06	Improductif	2016	16244432	5596797	195104	PAC	Parcelle agricole cultivable	21547	2.2				inconnue			0
1106	20	35	-254817,77+257613,35															A	3AN	40	FO14	AF	TRF	A3AN 40AF FO14	PHOTOIN	0.244077		4	INITIALE	N		13353.7	1.34359e+06	Improductif	2016	15960966	4877239	192641	PAC	Parcelle agricole cultivable	33091	3.3				inconnue			0
1106	20	35	-254817,77+257613,35															A	3AN	40	FO14	AF	TRF	A3AN 40AF FO14	PHOTOIN	0.880045		4	INITIALE	N		13353.7	1.34359e+06	Improductif	2016	15976302	5358800	199947	PAC	Parcelle agricole cultivable	9121	0.9				inconnue			0
1106	20	35	-254817,77+257613,35															A	3AN	40	FO14	AF	TRF	A3AN 40AF FO14	PHOTOIN	0.200272		4	INITIALE	N		13353.7	1.34359e+06	Improductif	2016	15976312	5396566	199976	PAC	Parcelle agricole cultivable	57748	5.8	DECL	D√©clar√©e		inconnue			0
1106	20	35	-254817,77+257613,35															A	3AN	40	FO14	AF	TRF	A3AN 40AF FO14	PHOTOIN	0.780001		4	INITIALE	N		13353.7	1.34359e+06	Improductif	2016	15976303	5358787	200031	PAC	Parcelle agricole cultivable	8434	0.8				inconnue			0
1106	20	35	-254817,77+257613,35															A	3AN	40	FO14	AF	TRF	A3AN 40AF FO14	PHOTOIN	0.997437		4	INITIALE	N		13353.7	1.34359e+06	Improductif	2016	15976304	5358788	200032	PAC	Parcelle agricole cultivable	26342	2.6				inconnue			0
1106	20	35	-254817,77+257613,35															A	3AN	40	FO14	AF	TRF	A3AN 40AF FO14	PHOTOIN	0.900235		4	INITIALE	N		13353.7	1.34359e+06	Improductif	2016	15976309	5358799	204076	PAC	Parcelle agricole cultivable	9133	0.9				inconnue			0
1106	20	35	-254817,77+257613,35															A	3AN	40	FO14	AF	TRF	A3AN 40AF FO14	PHOTOIN	0.361496		4	INITIALE	N		13353.7	1.34359e+06	Improductif	2016	15976310	5358795	204077	PAC	Parcelle agricole cultivable	3647	0.4				inconnue			0
1106	20	35	-254817,77+257613,35															A	3AN	40	FO14	AF	TRF	A3AN 40AF FO14	PHOTOIN	2.45237		4	INITIALE	N		13353.7	1.34359e+06	Improductif	2016	15976311	5358796	204078	PAC	Parcelle agricole cultivable	24596	2.5	DECL	D√©clar√©e		inconnue			0
1106	20	35	-254817,77+257613,35															A	3AN	40	FO14	AF	TRF	A3AN 40AF FO14	PHOTOIN	0.246174		4	INITIALE	N		13353.7	1.34359e+06	Improductif	2016	15976305	5358789	203925	PAC	Parcelle agricole cultivable	4925	0.5				inconnue			0
1106	20	35	-254817,77+257613,35															A	3AN	40	FO14	AF	TRF	A3AN 40AF FO14	PHOTOIN	1.59618		4	INITIALE	N		13353.7	1.34359e+06	Improductif	2016	15976306	5358790	203926	PAC	Parcelle agricole cultivable	23151	2.3				inconnue			0
1106	20	35	-254817,77+257613,35															A	3AN	40	FO14	AF	TRF	A3AN 40AF FO14	PHOTOIN	3.53404		4	INITIALE	N		13353.7	1.34359e+06	Improductif	2016	15976308	5358798	204023	PAC	Parcelle agricole cultivable	36912	3.7				inconnue			0
1106	20	35	-254817,77+257613,35															A	3AN	40	FO14	AF	TRF	A3AN 40AF FO14	PHOTOIN	8.10309		4	INITIALE	N		13353.7	1.34359e+06	Improductif	2016	16244433	5596789	250160	PAC	Parcelle agricole cultivable	81665	8.2				inconnue			0
1106	20	35	-254817,77+257613,35															A	3AN	40	FO14	AF	TRF	A3AN 40AF FO14	PHOTOIN	0.131974		4	INITIALE	N		13353.7	1.34359e+06	Improductif	2016	16243375	5596793	250170	PAC	Parcelle agricole cultivable	112697	11.3				inconnue	FOI	Foin	1
1106	20	35	-254817,77+257613,35															A	3AN	40	FO14	AF	TRF	A3AN 40AF FO14	PHOTOIN	0.0119666		4	INITIALE	N		13353.7	1.34359e+06	Improductif	2016	15976301	5358803	192061	PAC	Parcelle agricole cultivable	28369	2.8				inconnue			0
1106	20	35	-254817,77+257613,35															A	3AN	40	FO14	AF	TRF	A3AN 40AF FO14	PHOTOIN	0.0119666		4	INITIALE	N		13353.7	1.34359e+06	Improductif	2016	16244433	5596789	250160	PAC	Parcelle agricole cultivable	81665	8.2				inconnue			0
1106	20	35	-254817,77+257613,35															A	3AN	40	FO14	AF	TRF	A3AN 40AF FO14	PHOTOIN	0.0311386		4	INITIALE	N		13353.7	1.34359e+06	Improductif	2016	15976302	5358800	199947	PAC	Parcelle agricole cultivable	9121	0.9				inconnue			0
1106	20	35	-254817,77+257613,35															A	3AN	40	FO14	AF	TRF	A3AN 40AF FO14	PHOTOIN	0.0311386		4	INITIALE	N		13353.7	1.34359e+06	Improductif	2016	16244433	5596789	250160	PAC	Parcelle agricole cultivable	81665	8.2				inconnue			0
561	-1	0	-261058,31+264110,51										M	EOPESB	B	2	JIN	A	6S	40	MJ14		TRF	M EOPESB B2JIN A6S 40 MJ14	PHOTOIN	3.39719		4	INITIALE	N		0	0	Productif	0	0	0	0			0	0							0
844	-1	0	-260965,02+263976,68										M	EOBGSB	B	3	50	A	5S	40	MJ24		TRF	M EOBGSB B350 A5S 40 MJ24	PHOTOIN	1.70723		4	INITIALE	N		0	0	Productif	0	0	0	0			0	0							0
1058	-1	0	-261165,80+264407,34										R	SBTO	B	4	JIN	A	5S	50	RS18		TRF	R SBTO B4JIN A5S 50 RS18	PHOTOIN	1.98413		4	INITIALE	N		0	0	Improductif	0	0	0	0			0	0							0
363	-1	0	-261366,63+264164,54										M	SBRXEO	B	3	JIN	A	5S	40	RS14		TRF	M SBRXEO B3JIN A5S 40 RS14	PHOTOIN	2.33431		4	INITIALE	N		0	0	Improductif	0	0	0	0			0	0							0
691	-1	0	-261332,22+264308,25										M	EOBJSB	A	2	VIN	A	5S	40	MJ24		TRF	M EOBJSB A2VIN A5S 40 MJ24	PHOTOIN	2.82275		4	INITIALE	N		0	0	Productif	0	0	0	0			0	0							0
561	-1	0	-261058,31+264110,51										M	EOPESB	B	2	JIN	A	6S	40	MJ14		TRF	M EOPESB B2JIN A6S 40 MJ14	PHOTOIN	0.822596		4	INITIALE	N		0	0	Productif	0	0	0	0			0	0							0
844	-1	0	-260965,02+263976,68										M	EOBGSB	B	3	50	A	5S	40	MJ24		TRF	M EOBGSB B350 A5S 40 MJ24	PHOTOIN	0.846265		4	INITIALE	N		0	0	Productif	0	0	0	0			0	0							0
187	-1	0	-260795,43+264395,36												B	3	50	A	7T	60	RS38		TRF	R ENEN B350 A7T 60 RS38	PHOTOIN	0.312699		4	INITIALE	N		0	0	Improductif	0	0	0	0			0	0							0
703	-1	0	-259667,48+262824,22															B	5S	30	MJ11	AF	TRF	B5S 30AF MJ11	PHOTOIN	6.85237		4	INITIALE	N		0	0	Improductif	0	0	0	0			0	0							0
359	-1	0	-260692,12+258335,16	CPR														A	9S	40	MJ24		TRF	CPR A9S 40 MJ24	PHOTOIN	0.000548512		4	INITIALE	N		0	0	Productif	0	0	0	0			0	0							0
359	-1	0	-260692,12+258335,16	CPR														A	9S	40	MJ24		TRF	CPR A9S 40 MJ24	PHOTOIN	12.7871		4	INITIALE	N		0	0	Productif	0	0	0	0			0	0							0
599	-1	0	-260016,35+257858,68										M	EOBGSB	B	4	30	A	5S	40	MJ24		TRF	M EOBGSB B430 A5S 40 MJ24	PHOTOIN	3.25888		4	INITIALE	N		0	0	Productif	0	0	0	0			0	0							0
599	-1	0	-260016,35+257858,68										M	EOBGSB	B	4	30	A	5S	40	MJ24		TRF	M EOBGSB B430 A5S 40 MJ24	PHOTOIN	4.1676		4	INITIALE	N		0	0	Productif	0	0	0	0			0	0							0
952	-1	0	-261716,80+260322,03	CPR														A	5S	50	RS38		TRF	CPR A5S 50 RS38	PHOTOIN	4.79049		4	INITIALE	N		0	0	Productif	0	0	0	0			0	0							0
648	-1	0	-259183,97+261835,82																			ANT	TRF	ANT	PHOTOIN	1.40765		4	INITIALE	N		0	0	Improductif	0	0	0	0			0	0							0
585	-1	0	-259882,74+260477,16															A	7E	60	TOB9U	DH	TRF	A7E 60DH TOB9U	PHOTOIN	0.000691685		4	INITIALE	N		0	0	Productif	0	0	0	0			0	0							0
585	-1	0	-259882,74+260477,16															A	7E	60	TOB9U	DH	TRF	A7E 60DH TOB9U	PHOTOIN	11.7334		4	INITIALE	N		0	0	Productif	0	0	0	0			0	0							0
948	-1	0	-260116,07+260829,39																			ANT	TRF	ANT	PHOTOIN	9.97172		4	INITIALE	N		0	0	Improductif	0	0	0	0			0	0							0
348	-1	0	-259287,88+259565,74																			ANT	TRF	ANT	PHOTOIN	14.4756		4	INITIALE	N		0	0	Improductif	0	0	0	0			0	0							0
[truncated: 52 more columns]

## Sheet: LSJ_5K
FID_Union_	FID_Clip_L	OBJECTID	GEOCODE	ORIGINE	AN_ORIGINE	PERTURB	AN_PERTURB	REB_ESS1	REB_ESS2	REB_ESS3	ET_DOMI	PART_STR	TYPE_COUV	GR_ESS	CL_DENS	CL_HAUT	CL_AGE	CL_PENT	DEP_SUR	CL_DRAI	TYPE_ECO	CO_TER	TYPE_TER	STRATE	MET_AT_STR	SUPERFICIE	TOPONYME	NO_PRG	VER_PRG	IN_NAIPF	EXERCICE	Shape_Leng	Shape_Area	Abeille	FID_Clip_C	AN	IDANPAR	IDPAR	IDMAOANPAR	TYPPAR	REFTYPPAR	SUP	SUPHEC	SOUPAR	REFSOUPAR	INDPARDRA	PARDRAI	GROPRO	DESGROPRO
0	12	24	-242844,53+545633,95										F	PEPE	B	2	50	C	2A	20	MS61		TRF	F PEPE B250 C2A 20 MS61	PHOTOIN	3.29459		4	INITIALE	N		1032.41	32945.9	Productif	-1	0	0	0	0			0	0
1	13	25	-239056,05+545524,76	CPR														A	2BD	30	RS21		TRF	CPR A2BD 30 RS21	PHOTOIN	1.99182		4	INITIALE	N		952.749	19918.2	Productif	-1	0	0	0	0			0	0
2	14	46	-242299,63+544722,84										R	PGPG	B	2	50	A	2BD	20	RE21		TRF	R PGPG B250 A2BD 20 RE21	PHOTOIN	3.67849		4	INITIALE	N		1453.28	36784.9	Improductif	-1	0	0	0	0			0	0
3	15	49	-241127,94+544904,92																			EAU	EAU	EAU	PHOTOIN	0.375872		4	INITIALE	N		402.122	3758.72	Improductif	-1	0	0	0	0			0	0
4	16	50	-244946,00+544817,91	CPR														A	2BD	40	RE24		TRF	CPR A2BD 40 RE24	PHOTOIN	4.22115		4	INITIALE	N		2046.79	104186	Productif	-1	0	0	0	0			0	0
5	17	71	-242667,39+542721,43																			EAU	EAU	EAU	PHOTOIN	0.176339		4	INITIALE	N		332.907	4448.61	Improductif	-1	0	0	0	0			0	0
6	18	95	-240352,01+545008,22																			EAU	EAU	EAU	PHOTOIN	0.244439		4	INITIALE	N		236.035	2444.39	Improductif	-1	0	0	0	0			0	0
7	19	106	-245172,90+544361,89										R	ENEN	C	4	30	A	2BD	40	RE24		TRF	R ENEN C430 A2BD 40 RE24	PHOTOIN	1.12193		4	INITIALE	N		1163.9	39864.3	Productif	-1	0	0	0	0			0	0
8	20	107	-244958,49+544268,32	CT									R	RXRX	D	5	10	A	2BD	40	RE24		TRF	R CT RXRX D510 A2BD 40 RE24	PHOTOIN	13.0291		4	INITIALE	N		3950.77	167188	Productif	-1	0	0	0	0			0	0
9	21	108	-245764,81+544451,83																			EAU	EAU	EAU	PHOTOIN	0.510875		4	INITIALE	N		886.279	5108.75	Improductif	-1	0	0	0	0			0	0
10	22	159	-245340,73+544394,97															A	2BD	30	RE21	NF	TRF	A2BD 30NF RE21	PHOTOIN	0.416708		4	INITIALE	N		1033.82	66850.5	Improductif	-1	0	0	0	0			0	0
11	23	165	-243001,76+546583,74																			GR	TRF	GR	PHOTOIN	2.37607		4	INITIALE	N		778.065	23760.7	Improductif	-1	0	0	0	0			0	0
12	24	166	-242633,54+546455,95										M	PEPESB	B	2	50	F	2A	10	MS61		TRF	M PEPESB B250 F2A 10 MS61	PHOTOIN	2.02193		4	INITIALE	N		878.071	20219.3	Productif	-1	0	0	0	0			0	0
13	25	167	-243017,53+546466,39										F	PEBP	A	4	30	C	2A	20	MS61		TRF	F PEBP A430 C2A 20 MS61	PHOTOIN	2.49037		4	INITIALE	N		1070.98	24903.7	Productif	-1	0	0	0	0			0	0
14	26	217	-245176,76+542783,83															A	9S	20	RE21	NF	TRF	A9S 20NF RE21	PHOTOIN	0.124434		4	INITIALE	N		3477.26	200134	Improductif	-1	0	0	0	0			0	0
15	27	219	-245434,79+543623,28															A	7T	50	MA18R	AL	TRF	A7T 50AL MA18R	PHOTOIN	7.34616		4	INITIALE	N		2467.33	77175	Productif	-1	0	0	0	0			0	0
16	28	227	-241841,52+546634,86																			EAU	EAU	EAU	PHOTOIN	0.103953		4	INITIALE	N		127.348	1039.53	Improductif	-1	0	0	0	0			0	0
17	29	229	-241582,49+546591,07																			EAU	EAU	EAU	PHOTOIN	0.103783		4	INITIALE	N		128.47	1037.83	Improductif	-1	0	0	0	0			0	0
18	30	242	-242786,43+546451,08										F	PEBP	A	4	30	B	2A	20	MS61		TRF	F PEBP A430 B2A 20 MS61	PHOTOIN	3.13529		4	INITIALE	N		786.473	31352.9	Productif	-1	0	0	0	0			0	0
19	31	243	-241795,89+546475,28																			EAU	EAU	EAU	PHOTOIN	0.0726844		4	INITIALE	N		115.917	726.844	Improductif	-1	0	0	0	0			0	0
20	32	245	-243684,57+543265,40										M	PEPERX	C	2	50	D	2BD	20	MS61		TRF	M PEPERX C250 D2BD 20 MS61	PHOTOIN	29.0859		4	INITIALE	N		8071.14	296799	Productif	-1	0	0	0	0			0	0
21	33	251	-242784,28+542454,32										R	PGEP	C	2	70	B	2BD	30	RS21		TRF	R PGEP C270 B2BD 30 RS21	PHOTOIN	1.48266		4	INITIALE	N		2086.55	95766.8	Productif	-1	0	0	0	0			0	0
22	36	282	-242435,81+546335,22										M	EPEPPE	D	3	50	C	2A	20	RS21		TRF	M EPEPPE D350 C2A 20 RS21	PHOTOIN	4.98004		4	INITIALE	N		1779.67	49800.4	Productif	-1	0	0	0	0			0	0
23	37	285	-244088,55+543165,22															A	2BD	20	RE21	NF	TRF	A2BD 20NF RE21	PHOTOIN	21.087		4	INITIALE	N		12806.9	2.53264e+06	Improductif	-1	0	0	0	0			0	0
24	38	321	-242870,67+545421,26			CP							F	PEPE	C	2	50	D	2A	20	MS61		TRF	FCP PEPE C250 D2A 20 MS61	PHOTOIN	2.71775		4	INITIALE	N		1113.39	27177.5	Productif	-1	0	0	0	0			0	0
25	39	363	-245308,84+545177,15	CT									R	RXRX		6	10	A	2BD	40	RE24		TRF	R CT RXRX 610 A2BD 40 RE24	PHOTOIN	5.67676		4	INITIALE	N		2704.5	119742	Improductif	-1	0	0	0	0			0	0
26	40	391	-241751,71+544294,07										R	PGPG	C	3	50	A	2BD	40	RE24		TRF	R PGPG C350 A2BD 40 RE24	PHOTOIN	3.13389		4	INITIALE	N		886.469	31338.9	Productif	-1	0	0	0	0			0	0
27	41	423	-244861,44+544593,56															A	7T	50	RE39	DH	TRF	A7T 50DH RE39	PHOTOIN	4.25712		4	INITIALE	N		2754.79	137369	Productif	-1	0	0	0	0			0	0
28	42	427	-247651,90+545023,28															A	7T	50	RE39	DH	TRF	A7T 50DH RE39	PHOTOIN	1.01474		4	INITIALE	N		875.398	29277	Productif	-1	0	0	0	0			0	0
29	43	467	-244822,25+543616,17															A	7T	50	MA18R	AL	TRF	A7T 50AL MA18R	PHOTOIN	1.37632		4	INITIALE	N		683.554	13763.2	Productif	-1	0	0	0	0			0	0
30	47	489	-244849,11+543790,45	P	2002			PG					R	PG		6	10	A	2BD	40	RE24		TRF	R P 2002PG 610 A2BD 40 RE24	PHOTOIN	16.3685		4	INITIALE	N		3481.88	163685	Improductif	-1	0	0	0	0			0	0
31	48	491	-239955,41+543835,11															A	9S	20	RE21	NF	TRF	A9S 20NF RE21	PHOTOIN	0.00723518		4	INITIALE	N		1500	67138.8	Improductif	-1	0	0	0	0			0	0
32	49	492	-244677,09+543874,00										M	PGPGBP	D	4	30	A	2BD	40	RS24		TRF	M PGPGBP D430 A2BD 40 RS24	PHOTOIN	3.90287		4	INITIALE	N		1954.41	39028.7	Productif	-1	0	0	0	0			0	0
33	50	504	-241789,70+547094,33																			EAU	EAU	EAU	PHOTOIN	0.130058		4	INITIALE	N		160.296	1300.58	Improductif	-1	0	0	0	0			0	0
34	51	505	-239637,57+545846,23										F	PEPE	B	3	50	C	1A	30	MS62		TRF	F PEPE B350 C1A 30 MS62	PHOTOIN	5.24018		4	INITIALE	N		883.595	52401.8	Productif	-1	0	0	0	0			0	0
35	52	508	-247659,40+545275,40															A	7E	60	MA18R	AL	TRF	A7E 60AL MA18R	PHOTOIN	15.745		4	INITIALE	N		9683.95	372413	Productif	-1	0	0	0	0			0	0
36	53	509	-242830,09+545983,18										F	PEPE	B	2	50	B	2A	20	MS61		TRF	F PEPE B250 B2A 20 MS61	PHOTOIN	7.84808		4	INITIALE	N		1133.23	78480.8	Productif	-1	0	0	0	0			0	0
37	54	510	-240347,38+545318,82																			EAU	EAU	EAU	PHOTOIN	0.412945		4	INITIALE	N		436.308	4129.45	Improductif	-1	0	0	0	0			0	0
38	55	511	-243573,57+545109,63										R	PGEN	B	3	50	A	2BD	20	RE21		TRF	R PGEN B350 A2BD 20 RE21	PHOTOIN	20.6796		4	INITIALE	N		4821.24	207034	Improductif	-1	0	0	0	0			0	0
39	56	556	-241737,41+546430,82																			EAU	EAU	EAU	PHOTOIN	0.144584		4	INITIALE	N		162.534	1445.84	Improductif	-1	0	0	0	0			0	0
40	57	557	-243528,02+546171,85	CPR														A	2BD	30	RE21		TRF	CPR A2BD 30 RE21	PHOTOIN	3.24524		4	INITIALE	N		1582.11	78481.3	Productif	-1	0	0	0	0			0	0
41	58	559	-241631,35+546417,67																			EAU	EAU	EAU	PHOTOIN	0.0748852		4	INITIALE	N		129.674	748.852	Improductif	-1	0	0	0	0			0	0
42	59	560	-242688,71+546311,31	CT									F	FXFX		6	10	B	2A	20	MS61		TRF	F CT FXFX 610 B2A 20 MS61	PHOTOIN	3.4957		4	INITIALE	N		1574.23	34957	Productif	-1	0	0	0	0			0	0
43	60	562	-238987,29+545444,66	CT									F	FNFX	B	5	10	A	2BD	40	MS64		TRF	F CT FNFX B510 A2BD 40 MS64	PHOTOIN	1.25833		4	INITIALE	N		610.316	14535	Productif	-1	0	0	0	0			0	0
44	61	582	-241578,82+543229,83	CT									M	PEPERX	B	5	10	B	2BD	20	MS61		TRF	M CT PEPERX B510 B2BD 20 MS61	PHOTOIN	2.378		4	INITIALE	N		1544	29039.5	Productif	-1	0	0	0	0			0	0
45	62	654	-245726,78+545058,71										R	PGPG	C	4	50	A	2BD	40	RE24		TRF	R PGPG C450 A2BD 40 RE24	PHOTOIN	1.74845		4	INITIALE	N		596.141	17484.5	Productif	-1	0	0	0	0			0	0
46	63	657	-243379,17+544416,21			CP							R	PGPG	C	2	50	A	2BD	30	RE21		TRF	RCP PGPG C250 A2BD 30 RE21	PHOTOIN	15.223		4	INITIALE	N		2370.98	152230	Productif	-1	0	0	0	0			0	0
47	64	660	-240341,41+544835,21																			EAU	EAU	EAU	PHOTOIN	0.265098		4	INITIALE	N		246.602	2650.98	Improductif	-1	0	0	0	0			0	0
48	66	674	-242985,41+547111,29															A	2BD	20	RE21	NF	TRF	A2BD 20NF RE21	PHOTOIN	1.22672		4	INITIALE	N		665.616	14862.2	Improductif	-1	0	0	0	0			0	0
49	67	675	-240137,78+546960,74										M	BPPESB	B	2	50	B	1AY	30	MS62		TRF	M BPPESB B250 B1AY 30 MS62	PHOTOIN	5.25411		4	INITIALE	N		886.804	52541.1	Productif	-1	0	0	0	0			0	0
50	68	676	-242792,08+547067,93	FR									R	RXRX	D	5	10	A	2BD	30	RE21		TRF	R FR RXRX D510 A2BD 30 RE21	PHOTOIN	0.876005		4	INITIALE	N		1038.3	55943.8	Productif	-1	0	0	0	0			0	0
51	69	678	-242912,01+546873,52										R	PGEN	C	3	50	A	2BD	20	RE21		TRF	R PGEN C350 A2BD 20 RE21	PHOTOIN	9.88188		4	INITIALE	N		1924.54	123638	Productif	-1	0	0	0	0			0	0
52	70	683	-243218,54+545077,30										F	PEBP	B	2	50	C	2A	20	MS61		TRF	F PEBP B250 C2A 20 MS61	PHOTOIN	6.24355		4	INITIALE	N		1541.05	62435.5	Productif	-1	0	0	0	0			0	0
53	71	689	-246068,40+542542,62															A	7E	60	MA18R	AL	TRF	A7E 60AL MA18R	PHOTOIN	14.7182		4	INITIALE	N		13851.9	457815	Productif	-1	0	0	0	0			0	0
54	72	733	-242685,15+544611,87																			EAU	EAU	EAU	PHOTOIN	3.81588		4	INITIALE	N		997.732	38158.8	Improductif	-1	0	0	0	0			0	0
55	73	734	-245400,54+544005,91															A	7T	50	RE39	DH	TRF	A7T 50DH RE39	PHOTOIN	13.4637		4	INITIALE	N		2315.44	135681	Productif	-1	0	0	0	0			0	0
56	74	739	-243512,93+544199,46										R	PGPG	C	3	50	A	2BD	20	RE21		TRF	R PGPG C350 A2BD 20 RE21	PHOTOIN	11.7059		4	INITIALE	N		1767.36	117059	Productif	-1	0	0	0	0			0	0
57	78	787	-244951,19+543648,03	CT									R	PGEN	C	5	10	A	2BD	40	RE24		TRF	R CT PGEN C510 A2BD 40 RE24	PHOTOIN	2.32877		4	INITIALE	N		907.898	23287.7	Productif	-1	0	0	0	0			0	0
58	79	790	-245313,12+543559,82															A	9S	20	RE21	NF	TRF	A9S 20NF RE21	PHOTOIN	0.292492		4	INITIALE	N		1023.17	53548.1	Improductif	-1	0	0	0	0			0	0
59	80	795	-244635,82+545454,46	CT									R	RXRX		6	10	A	2BD	40	RE24		TRF	R CT RXRX 610 A2BD 40 RE24	PHOTOIN	55.1062		4	INITIALE	N		8269.02	611483	Improductif	-1	0	0	0	0			0	0
60	81	798	-243030,92+546170,84																			GR	TRF	GR	PHOTOIN	10.6923		4	INITIALE	N		1626.32	106923	Improductif	-1	0	0	0	0			0	0
61	82	799	-241653,31+546381,39																			EAU	EAU	EAU	PHOTOIN	0.0729938		4	INITIALE	N		121.591	729.938	Improductif	-1	0	0	0	0			0	0
62	83	801	-243395,62+545402,45																			EAU	EAU	EAU	PHOTOIN	3.35116	Lac du Cur√©	4	INITIALE	N		1109.34	33511.6	Improductif	-1	0	0	0	0			0	0
63	84	802	-239127,04+545342,09										M	EPSBBP	B	3	50	A	2BD	30	MS61		TRF	M EPSBBP B350 A2BD 30 MS61	PHOTOIN	3.65079		4	INITIALE	N		812.245	36507.9	Productif	-1	0	0	0	0			0	0
64	85	807	-242681,71+546176,00			CP							F	PEBP	D	2	70	B	2A	20	MS61		TRF	FCP PEBP D270 B2A 20 MS61	PHOTOIN	3.53757		4	INITIALE	N		747.75	35375.7	Productif	-1	0	0	0	0			0	0
65	86	809	-242383,51+546220,27	CT									M	FXFXRX		6	10	A	2BD	40	RS24		TRF	M CT FXFXRX 610 A2BD 40 RS24	PHOTOIN	3.52036		4	INITIALE	N		1183.26	35203.6	Productif	-1	0	0	0	0			0	0
66	87	811	-241696,81+546219,04																			EAU	EAU	EAU	PHOTOIN	0.0896893		4	INITIALE	N		137.655	896.893	Improductif	-1	0	0	0	0			0	0
67	88	812	-238841,29+545998,55																			EAU	EAU	EAU	PHOTOIN	0.386469		4	INITIALE	N		402.758	3864.69	Improductif	-1	0	0	0	0			0	0
68	89	831	-245632,03+545611,58										R	ENPG	B	3	50	A	2BD	40	RE24		TRF	R ENPG B350 A2BD 40 RE24	PHOTOIN	2.64104		4	INITIALE	N		741.158	26410.4	Improductif	-1	0	0	0	0			0	0
69	90	865	-242904,13+544414,54																			EAU	EAU	EAU	PHOTOIN	22.2734	Lac des Deux Oreilles	4	INITIALE	N		4144.05	222734	Improductif	-1	0	0	0	0			0	0
70	91	867	-239424,97+544568,56										F	PEPE	B	3	50	B	2BD	20	MS61		TRF	F PEPE B350 B2BD 20 MS61	PHOTOIN	2.19272		4	INITIALE	N		1198.64	70303	Productif	-1	0	0	0	0			0	0
71	92	870	-245357,75+543432,87	BR									M	FXFXRX		6	10	B	2BD	30	RS21		TRF	M BR FXFXRX 610 B2BD 30 RS21	PHOTOIN	1.00951		4	INITIALE	N		820.132	11095.9	Productif	-1	0	0	0	0			0	0
72	93	914	-245094,50+544845,90	CT									R	RXRX	C	5	10	A	2BD	40	RE24		TRF	R CT RXRX C510 A2BD 40 RE24	PHOTOIN	0.248207		4	INITIALE	N		1429.24	43502.3	Productif	-1	0	0	0	0			0	0
73	94	915	-243683,98+544618,31			CP							R	PGEN	C	2	50	A	2BD	20	RE21		TRF	RCP PGEN C250 A2BD 20 RE21	PHOTOIN	12.2668		4	INITIALE	N		1470.98	122668	Productif	-1	0	0	0	0			0	0
74	95	941	-246700,41+544120,71	P				RZ					R	RZ		6	10	A	2BD	40	RE24		TRF	R P RZ 610 A2BD 40 RE24	PHOTOIN	3.35443		4	INITIALE	N		1380.56	34934.2	Improductif	-1	0	0	0	0			0	0
75	96	946	-241306,41+543039,19			EC	2001						R	PGPG	A	2	70	A	2BD	20	RE21		TRF	REC 2001 PGPG A270 A2BD 20 RE21	PHOTOIN	2.34415		4	INITIALE	N		1244.72	81043.1	Improductif	-1	0	0	0	0			0	0
76	97	972	-246356,16+542576,19															A	2BD	30	RE21	NF	TRF	A2BD 30NF RE21	PHOTOIN	0.10082		4	INITIALE	N		3472.47	229923	Improductif	-1	0	0	0	0			0	0
77	98	973	-245073,95+543263,76	P	2002			EN	PG				R	ENPG		6	10	A	2BD	40	RE24		TRF	R P 2002ENPG 610 A2BD 40 RE24	PHOTOIN	28.3759		4	INITIALE	N		2659.29	332089	Improductif	-1	0	0	0	0			0	0
78	101	988	-245552,06+543657,59										R	MLEN	C	3	50	A	7T	50	RE38		TRF	R MLEN C350 A7T 50 RE38	PHOTOIN	4.63477		4	INITIALE	N		2580.44	66063.3	Productif	-1	0	0	0	0			0	0
79	106	1011	-246122,07+546176,21										R	PGEN	A	3	50	A	2BD	40	RE24		TRF	R PGEN A350 A2BD 40 RE24	PHOTOIN	6.87454		4	INITIALE	N		1356.06	68745.4	Improductif	-1	0	0	0	0			0	0
80	107	1014	-241736,29+547073,48																			EAU	EAU	EAU	PHOTOIN	0.0644322		4	INITIALE	N		102.317	644.322	Improductif	-1	0	0	0	0			0	0
81	108	1015	-243678,59+547088,05	CPR														A	2BD	30	RS21		TRF	CPR A2BD 30 RS21	PHOTOIN	2.25452		4	INITIALE	N		690.017	22545.2	Productif	-1	0	0	0	0			0	0
82	109	1016	-238752,94+546823,98															A	7T	50	RS39	DH	TRF	A7T 50DH RS39	PHOTOIN	2.67303		4	INITIALE	N		775.226	26730.3	Productif	-1	0	0	0	0			0	0
83	110	1017	-242335,67+546324,88										M	EPEPPE	D	4	30	A	2BD	40	RS24		TRF	M EPEPPE D430 A2BD 40 RS24	PHOTOIN	9.14109		4	INITIALE	N		2318.03	92192.4	Productif	-1	0	0	0	0			0	0
84	111	1018	-243264,75+546718,84										M	PEPEPG	C	3	50	A	2BD	20	RS21		TRF	M PEPEPG C350 A2BD 20 RS21	PHOTOIN	4.6783		4	INITIALE	N		1389.9	59143.1	Productif	-1	0	0	0	0			0	0
85	112	1019	-242386,29+545902,46															A	7T	50	MA18R	AL	TRF	A7T 50AL MA18R	PHOTOIN	10.6377		4	INITIALE	N		1965.01	106377	Productif	-1	0	0	0	0			0	0
86	113	1020	-242835,22+545818,58										F	PEBP	B	2	50	D	2A	20	MS61		TRF	F PEBP B250 D2A 20 MS61	PHOTOIN	7.96777		4	INITIALE	N		2232.1	79677.7	Productif	-1	0	0	0	0			0	0
87	114	1021	-243183,24+546013,14										M	PEBPSB	C	3	50	B	2A	30	MS61		TRF	M PEBPSB C350 B2A 30 MS61	PHOTOIN	3.14558		4	INITIALE	N		1006.21	31455.8	Productif	-1	0	0	0	0			0	0
88	115	1024	-242675,94+545173,89										R	PGEP	B	2	50	A	2BD	20	RS21		TRF	R PGEP B250 A2BD 20 RS21	PHOTOIN	6.03241		4	INITIALE	N		1742.29	60324.1	Improductif	-1	0	0	0	0			0	0
89	116	1026	-247608,04+544528,44										R	ENEN	B	3	50	A	7T	50	RE39		TRF	R ENEN B350 A7T 50 RE39	PHOTOIN	1.48475		4	INITIALE	N		3034.05	112381	Improductif	-1	0	0	0	0			0	0
90	117	1027	-245228,97+544420,07	CT									R	RXRX	D	5	10	A	2BD	40	RE24		TRF	R CT RXRX D510 A2BD 40 RE24	PHOTOIN	2.29791		4	INITIALE	N		2120.25	67896.6	Productif	-1	0	0	0	0			0	0
91	118	1033	-243729,07+543133,16															C	2BD	20	RE21	NF	TRF	C2BD 20NF RE21	PHOTOIN	1.54513		4	INITIALE	N		1415.28	89367.2	Improductif	-1	0	0	0	0			0	0
92	119	1049	-243248,95+542290,37										R	EPSB	B	3	70	A	3AN	40	RS24		TRF	R EPSB B370 A3AN 40 RS24	PHOTOIN	0.00900135		4	INITIALE	N		2860.9	271398	Improductif	-1	0	0	0	0			0	0
93	120	1062	-243022,65+546231,74																			EAU	EAU	EAU	PHOTOIN	0.354313		4	INITIALE	N		214.261	3543.13	Improductif	-1	0	0	0	0			0	0
94	121	1120	-243019,43+546691,45	CT									F	FXFX	C	5	10	C	2A	20	MS61		TRF	F CT FXFX C510 C2A 20 MS61	PHOTOIN	2.31078		4	INITIALE	N		888.188	23107.8	Productif	-1	0	0	0	0			0	0
95	122	1123	-243194,08+545252,05										F	PEBP	B	2	50	D	2A	10	MS61		TRF	F PEBP B250 D2A 10 MS61	PHOTOIN	15.2463		4	INITIALE	N		3483.58	152463	Productif	-1	0	0	0	0			0	0
96	123	1134	-244545,94+544777,90	CPR														A	2BD	40	RE24		TRF	CPR A2BD 40 RE24	PHOTOIN	7.3122		4	INITIALE	N		3408.73	187207	Productif	-1	0	0	0	0			0	0
97	124	1139	-245877,20+544870,27																			EAU	EAU	EAU	PHOTOIN	0.25021		4	INITIALE	N		592.101	2502.1	Improductif	-1	0	0	0	0			0	0
98	125	1165	-243307,08+545966,85										R	PGPG	C	3	50	A	2BD	30	RE21		TRF	R PGPG C350 A2BD 30 RE21	PHOTOIN	3.81029		4	INITIALE	N		1397.67	39486.9	Productif	-1	0	0	0	0			0	0
99	126	1171	-243581,62+543257,06																			EAU	EAU	EAU	PHOTOIN	2.18825	Lac √† Richard	4	INITIALE	N		642.241	21882.5	Improductif	-1	0	0	0	0			0	0
100	127	1185	-238969,12+545540,48										F	PEBP	B	2	50	A	2BD	30	MS61		TRF	F PEBP B250 A2BD 30 MS61	PHOTOIN	5.02175		4	INITIALE	N		1624.23	58863.6	Productif	-1	0	0	0	0			0	0
101	128	1190	-243648,19+545124,38															A	7E	60	MA18R	AL	TRF	A7E 60AL MA18R	PHOTOIN	3.37474		4	INITIALE	N		1083.41	33747.4	Productif	-1	0	0	0	0			0	0
102	129	1202	-242945,70+544317,16										R	PGPG	B	2	50	A	2BD	20	RE21		TRF	R PGPG B250 A2BD 20 RE21	PHOTOIN	13.3928		4	INITIALE	N		2643.42	133928	Improductif	-1	0	0	0	0			0	0
103	130	1218	-244809,01+543898,51	BR									R	PGPG	C	5	10	A	2BD	40	RE24		TRF	R BR PGPG C510 A2BD 40 RE24	PHOTOIN	2.28696		4	INITIALE	N		977.135	22869.6	Productif	-1	0	0	0	0			0	0
104	131	1275	-245194,39+546639,24										R	PGEN	C	3	50	A	2BD	40	RE24		TRF	R PGEN C350 A2BD 40 RE24	PHOTOIN	21.1399		4	INITIALE	N		4557.54	222060	Productif	-1	0	0	0	0			0	0
105	132	1276	-239740,88+546750,19															A	7E	60	TOB9L	DH	TRF	A7E 60DH TOB9L	PHOTOIN	15.9848		4	INITIALE	N		1750.58	159848	Productif	-1	0	0	0	0			0	0
106	133	1278	-238467,27+546831,32										F	PEPE	B	2	50	B	2BD	30	MS61		TRF	F PEPE B250 B2BD 30 MS61	PHOTOIN	0.808714		4	INITIALE	N		560.146	17114.6	Productif	-1	0	0	0	0			0	0
107	134	1280	-241712,40+547011,43																			EAU	EAU	EAU	PHOTOIN	0.162807		4	INITIALE	N		196.609	1628.07	Improductif	-1	0	0	0	0			0	0
108	135	1281	-242501,69+546838,29										M	EPMLPE	C	3	50	A	2BD	30	RS21		TRF	M EPMLPE C350 A2BD 30 RS21	PHOTOIN	6.08801		4	INITIALE	N		1535.86	89733.3	Productif	-1	0	0	0	0			0	0
109	136	1282	-243765,80+546849,77										R	PGEP	C	3	50	A	2BD	40	RS24		TRF	R PGEP C350 A2BD 40 RS24	PHOTOIN	4.66867		4	INITIALE	N		1954.87	87260.3	Productif	-1	0	0	0	0			0	0
110	137	1324	-241817,45+546993,31																			EAU	EAU	EAU	PHOTOIN	0.0692867		4	INITIALE	N		111.481	692.867	Improductif	-1	0	0	0	0			0	0
111	138	1353	-245953,47+543850,06	P				RZ					R	RZ	A	4	30	A	2BD	40	RE24		TRF	R P RZ A430 A2BD 40 RE24	PHOTOIN	18.524		4	INITIALE	N		3603.84	185245	Improductif	-1	0	0	0	0			0	0
112	139	1362	-245873,67+544485,21	CPR														A	2BD	40	RE24		TRF	CPR A2BD 40 RE24	PHOTOIN	5.99599		4	INITIALE	N		1916.14	59959.9	Productif	-1	0	0	0	0			0	0
113	140	1366	-245739,04+543903,83																			EAU	EAU	EAU	PHOTOIN	0.575928		4	INITIALE	N		1054.3	5759.28	Improductif	-1	0	0	0	0			0	0
114	141	1369	-246110,02+544024,10										R	ENML	C	3	70	A	2BD	40	RE24		TRF	R ENML C370 A2BD 40 RE24	PHOTOIN	1.89195		4	INITIALE	N		569.714	18919.5	Productif	-1	0	0	0	0			0	0
115	142	1379	-243710,14+543416,49										R	PGPG	C	3	50	C	2BD	20	RE21		TRF	R PGPG C350 C2BD 20 RE21	PHOTOIN	6.39399		4	INITIALE	N		2344.13	65699.5	Productif	-1	0	0	0	0			0	0
116	143	1384	-243670,39+546959,53	P				RZ					R	RZ	C	5	10	A	2BD	30	RS21		TRF	R P RZ C510 A2BD 30 RS21	PHOTOIN	1.30174		4	INITIALE	N		594.297	13017.4	Productif	-1	0	0	0	0			0	0
117	144	1385	-243397,75+546814,11										R	PGPG	D	4	30	A	2BD	30	RE21		TRF	R PGPG D430 A2BD 30 RE21	PHOTOIN	3.04802		4	INITIALE	N		1353.43	59187.3	Productif	-1	0	0	0	0			0	0
118	145	1388	-242632,47+545655,36	CT									M	RXRXFX	C	5	10	A	2BD	30	RS21		TRF	M CT RXRXFX C510 A2BD 30 RS21	PHOTOIN	13.8061		4	INITIALE	N		1654.54	138061	Productif	-1	0	0	0	0			0	0
119	146	1389	-244341,50+545407,95	CT									R	RXRX	C	5	10	A	2BD	40	RE24		TRF	R CT RXRX C510 A2BD 40 RE24	PHOTOIN	6.71428		4	INITIALE	N		2176.69	67659.5	Productif	-1	0	0	0	0			0	0
120	147	1393	-244824,45+545737,82	CPR														A	2BD	40	RE24		TRF	CPR A2BD 40 RE24	PHOTOIN	6.38848		4	INITIALE	N		1275.24	63884.8	Productif	-1	0	0	0	0			0	0
121	148	1407	-247451,40+544771,73										R	ENEN	C	4	30	A	7T	50	RE39		TRF	R ENEN C430 A7T 50 RE39	PHOTOIN	2.01237		4	INITIALE	N		1163.69	46696	Productif	-1	0	0	0	0			0	0
122	149	1411	-245218,60+543738,37	BR									M	FNFXRX		6	10	A	2BD	30	RS21		TRF	M BR FNFXRX 610 A2BD 30 RS21	PHOTOIN	6.34211		4	INITIALE	N		2167.53	74241	Productif	-1	0	0	0	0			0	0
123	150	1416	-245080,77+545974,46	CT									M	RXRXFX		6	10	A	2BD	40	RS24		TRF	M CT RXRXFX 610 A2BD 40 RS24	PHOTOIN	3.4138		4	INITIALE	N		1412.99	44207.2	Productif	-1	0	0	0	0			0	0
124	151	1421	-246052,50+545768,22										R	PGPG	C	3	50	A	2BD	40	RE24		TRF	R PGPG C350 A2BD 40 RE24	PHOTOIN	7.3412		4	INITIALE	N		1555.79	73412	Productif	-1	0	0	0	0			0	0
125	152	1443	-241744,13+546845,98																			EAU	EAU	EAU	PHOTOIN	0.303851		4	INITIALE	N		326.743	3038.51	Improductif	-1	0	0	0	0			0	0
126	153	1509	-243217,19+544794,41			CP							R	PGEN	C	3	50	A	2BD	30	RE21		TRF	RCP PGEN C350 A2BD 30 RE21	PHOTOIN	19.3419		4	INITIALE	N		3139.3	193419	Productif	-1	0	0	0	0			0	0
127	154	1514	-244125,10+543913,64															B	2BD	20	RE21	NF	TRF	B2BD 20NF RE21	PHOTOIN	1.7368		4	INITIALE	N		3096.3	197228	Improductif	-1	0	0	0	0			0	0
128	155	1528	-245737,10+541522,52															A	2BD	20	RE21	NF	TRF	A2BD 20NF RE21	PHOTOIN	1.57542		4	INITIALE	N		7920.33	1.30196e+06	Improductif	-1	0	0	0	0			0	0
129	156	1542	-242341,65+543708,02																			EAU	EAU	EAU	PHOTOIN	1.20114	Lac des Habitants	4	INITIALE	N		414.902	12011.4	Improductif	-1	0	0	0	0			0	0
130	157	1548	-243306,11+542970,41																			EAU	EAU	EAU	PHOTOIN	0.783907		4	INITIALE	N		369.997	7839.07	Improductif	-1	0	0	0	0			0	0
131	158	1630	-247912,97+545439,56										R	EPEP	C	2	50	B	1A	30	RS22		TRF	R EPEP C250 B1A 30 RS22	PHOTOIN	0.42108		4	INITIALE	N		1696.91	42746.8	Productif	-1	0	0	0	0			0	0
132	159	1632	-244423,17+544972,27	CT									M	RXRXFX	D	5	10	A	2BD	40	RS24		TRF	M CT RXRXFX D510 A2BD 40 RS24	PHOTOIN	5.02701		4	INITIALE	N		2319.32	70525.7	Productif	-1	0	0	0	0			0	0
133	160	1633	-245180,52+545123,48															A	2BD	30	RE21	NF	TRF	A2BD 30NF RE21	PHOTOIN	0.669766		4	INITIALE	N		1774.46	110325	Improductif	-1	0	0	0	0			0	0
134	161	1636	-242827,56+544877,45										M	PGPGPE	B	2	50	C	2AE	10	RS21		TRF	M PGPGPE B250 C2AE 10 RS21	PHOTOIN	4.26088		4	INITIALE	N		1299.22	42608.8	Improductif	-1	0	0	0	0			0	0
135	162	1647	-242351,77+543881,87																			EAU	EAU	EAU	PHOTOIN	0.19657		4	INITIALE	N		169.221	1965.7	Improductif	-1	0	0	0	0			0	0
136	163	1671	-245324,26+545851,26										R	ENPG	C	3	50	A	2BD	40	RE24		TRF	R ENPG C350 A2BD 40 RE24	PHOTOIN	15.9606		4	INITIALE	N		3697.42	238983	Productif	-1	0	0	0	0			0	0
137	164	1672	-243098,07+545786,59	CT									M	FXFXRX	C	5	10	C	2A	20	MS61		TRF	M CT FXFXRX C510 C2A 20 MS61	PHOTOIN	4.96955		4	INITIALE	N		1306.93	49695.5	Productif	-1	0	0	0	0			0	0
138	165	1686	-243300,21+545736,60															A	7E	60	MA18R	AL	TRF	A7E 60AL MA18R	PHOTOIN	3.41171		4	INITIALE	N		882.973	34117.1	Productif	-1	0	0	0	0			0	0
139	166	1701	-246213,40+545624,19										R	PGPG	A	3	50	A	2BD	40	RE24		TRF	R PGPG A350 A2BD 40 RE24	PHOTOIN	6.21501		4	INITIALE	N		1351.01	62150.1	Improductif	-1	0	0	0	0			0	0
140	167	1702	-248084,58+545676,68										R	ENEN	B	3	50	A	7T	50	RE39		TRF	R ENEN B350 A7T 50 RE39	PHOTOIN	2.78514		4	INITIALE	N		2152.27	74904.9	Improductif	-1	0	0	0	0			0	0
141	168	1703	-246105,57+545555,83															A	7E	60	RE39	DH	TRF	A7E 60DH RE39	PHOTOIN	2.56802		4	INITIALE	N		890.81	25680.2	Productif	-1	0	0	0	0			0	0
142	169	1704	-247424,99+545122,83										R	ENEN	B	4	50	A	7T	50	RE39		TRF	R ENEN B450 A7T 50 RE39	PHOTOIN	8.7333		4	INITIALE	N		2378.27	87333	Improductif	-1	0	0	0	0			0	0
143	170	1705	-246522,44+545347,96										R	ENEN	C	3	50	A	7T	50	RE39		TRF	R ENEN C350 A7T 50 RE39	PHOTOIN	5.65453		4	INITIALE	N		1306.65	56545.3	Productif	-1	0	0	0	0			0	0
144	171	1706	-246252,92+545058,81										R	PGEN	A	3	30	A	2BD	40	RE24		TRF	R PGEN A330 A2BD 40 RE24	PHOTOIN	5.76596		4	INITIALE	N		1007.63	57659.6	Improductif	-1	0	0	0	0			0	0
145	172	1707	-246193,61+544310,60	P				RZ					R	RZ		6	10	A	2BD	40	RE24		TRF	R P RZ 610 A2BD 40 RE24	PHOTOIN	31.5917		4	INITIALE	N		4772.7	334288	Improductif	-1	0	0	0	0			0	0
146	174	1709	-246726,99+544476,05															A	7E	60	RE39	DH	TRF	A7E 60DH RE39	PHOTOIN	24.7366		4	INITIALE	N		2847.14	249013	Productif	-1	0	0	0	0			0	0
147	175	1710	-246507,52+543954,86	P				RZ					R	RZ	A	5	10	A	2BD	40	RE24		TRF	R P RZ A510 A2BD 40 RE24	PHOTOIN	22.4416		4	INITIALE	N		3583.6	240761	Improductif	-1	0	0	0	0			0	0
148	176	1711	-247092,74+544362,21															A	7E	60	RE38	DH	TRF	A7E 60DH RE38	PHOTOIN	7.02904		4	INITIALE	N		1697.47	144632	Productif	-1	0	0	0	0			0	0
149	178	1714	-246424,22+546138,56										R	PGEN	C	3	50	A	2BD	40	RE24		TRF	R PGEN C350 A2BD 40 RE24	PHOTOIN	5.09024		4	INITIALE	N		1441.74	50902.4	Productif	-1	0	0	0	0			0	0
150	179	1715	-245954,91+545479,21										R	PGPG	A	3	50	A	2BD	40	RE24		TRF	R PGPG A350 A2BD 40 RE24	PHOTOIN	16.8637		4	INITIALE	N		3002.98	168637	Improductif	-1	0	0	0	0			0	0
151	180	1716	-248326,94+546417,29										R	ENEN	B	3	70	A	7T	50	RE39		TRF	R ENEN B370 A7T 50 RE39	PHOTOIN	2.55726		4	INITIALE	N		2652.71	103117	Improductif	-1	0	0	0	0			0	0
152	181	1717	-246510,42+545721,70										R	PGPG	B	3	50	A	2BD	40	RE24		TRF	R PGPG B350 A2BD 40 RE24	PHOTOIN	5.56823		4	INITIALE	N		1527.97	55682.3	Improductif	-1	0	0	0	0			0	0
153	182	1718	-248257,72+545909,30															A	7T	50	RE39	DH	TRF	A7T 50DH RE39	PHOTOIN	0.323051		4	INITIALE	N		1684.35	70618.9	Productif	-1	0	0	0	0			0	0
154	183	1719	-248019,77+545787,93										R	ENEN	B	3	70	A	7T	50	RE39		TRF	R ENEN B370 A7T 50 RE39	PHOTOIN	3.71406		4	INITIALE	N		2050.62	83905.1	Improductif	-1	0	0	0	0			0	0
155	184	1722	-244986,38+543798,43															A	7T	50	MA18R	AL	TRF	A7T 50AL MA18R	PHOTOIN	0.945468		4	INITIALE	N		415.73	9454.68	Productif	-1	0	0	0	0			0	0
156	185	1726	-242834,71+542861,83			CP							M	PGEPPE	D	3	50	D	2BD	10	RS21		TRF	MCP PGEPPE D350 D2BD 10 RS21	PHOTOIN	7.99767		4	INITIALE	N		3342.74	115454	Productif	-1	0	0	0	0			0	0
157	186	1812	-248397,44+546876,18										M	BPBPSB	C	3	50	D	1AY	20	MS62		TRF	M BPBPSB C350 D1AY 20 MS62	PHOTOIN	0.951674		4	INITIALE	N		1061.66	69415.6	Productif	-1	0	0	0	0			0	0
158	187	1813	-241716,87+546714,15																			EAU	EAU	EAU	PHOTOIN	0.168886		4	INITIALE	N		225.149	1688.86	Improductif	-1	0	0	0	0			0	0
159	188	1814	-242463,58+546552,39																			EAU	EAU	EAU	PHOTOIN	14.4243	Lac Voyer	4	INITIALE	N		1596.92	144243	Improductif	-1	0	0	0	0			0	0
160	189	1815	-243782,59+546541,82	CPR														A	2BD	40	RS24		TRF	CPR A2BD 40 RS24	PHOTOIN	0.127403		4	INITIALE	N		1500.87	55887.3	Productif	-1	0	0	0	0			0	0
161	190	1816	-246054,69+546683,49										R	PGPG	A	3	50	A	2BD	40	RE24		TRF	R PGPG A350 A2BD 40 RE24	PHOTOIN	14.1725		4	INITIALE	N		1542.86	141725	Improductif	-1	0	0	0	0			0	0
162	191	1817	-241752,07+545897,80															A	7E	60	TOB9U	DH	TRF	A7E 60DH TOB9U	PHOTOIN	39.3399		4	INITIALE	N		4192.45	393399	Productif	-1	0	0	0	0			0	0
163	192	1818	-242881,10+546604,27										F	PEBP	B	2	50	C	2A	20	MS61		TRF	F PEBP B250 C2A 20 MS61	PHOTOIN	2.85655		4	INITIALE	N		908.329	28565.5	Productif	-1	0	0	0	0			0	0
164	193	1819	-241630,49+546689,13																			EAU	EAU	EAU	PHOTOIN	0.147373		4	INITIALE	N		199.659	1473.73	Improductif	-1	0	0	0	0			0	0
165	194	1822	-239726,49+546403,36																			ANT	TRF	ANT	PHOTOIN	19.9385		4	INITIALE	N		1911.32	199385	Improductif	-1	0	0	0	0			0	0
166	195	1826	-245204,88+545423,47	CT									M	RXRXFX	C	5	10	A	2BD	40	RS24		TRF	M CT RXRXFX C510 A2BD 40 RS24	PHOTOIN	6.22823		4	INITIALE	N		2550.56	62776.8	Productif	-1	0	0	0	0			0	0
167	196	1835	-243393,01+545173,21																			EAU	EAU	EAU	PHOTOIN	0.426773		4	INITIALE	N		278.87	4267.73	Improductif	-1	0	0	0	0			0	0
168	197	1837	-247456,17+544215,67																			ANT	TRF	ANT	PHOTOIN	0.338313		4	INITIALE	N		3529.32	308104	Improductif	-1	0	0	0	0			0	0
169	200	1874	-246390,68+545990,04															A	7E	60	RE39	DH	TRF	A7E 60DH RE39	PHOTOIN	34.2098		4	INITIALE	N		10931.7	342098	Productif	-1	0	0	0	0			0	0
170	201	1875	-248391,43+547134,88	ES									M	RXRXFX	B	5	10	C	1AY	30	MS62		TRF	M ES RXRXFX B510 C1AY 30 MS62	PHOTOIN	3.30556		4	INITIALE	N		1854.95	80340.7	Productif	-1	0	0	0	0			0	0
171	202	1876	-246744,70+546997,83										R	ENEN	C	4	70	A	7E	60	RE39		TRF	R ENEN C470 A7E 60 RE39	PHOTOIN	2.86552		4	INITIALE	N		756.286	28655.2	Productif	-1	0	0	0	0			0	0
172	203	1877	-246431,60+546767,27										R	PGPG	A	3	50	A	2BD	40	RE24		TRF	R PGPG A350 A2BD 40 RE24	PHOTOIN	9.46949		4	INITIALE	N		1528.05	94694.9	Improductif	-1	0	0	0	0			0	0
173	204	1878	-248346,39+546643,98										R	ENSB	D	4	30	A	7T	50	RS39		TRF	R ENSB D430 A7T 50 RS39	PHOTOIN	3.95487		4	INITIALE	N		1879.98	86592.8	Productif	-1	0	0	0	0			0	0
174	207	1881	-247237,02+546810,71																			EAU	EAU	EAU	PHOTOIN	0.104645		4	INITIALE	N		151.141	1046.45	Improductif	-1	0	0	0	0			0	0
175	208	1882	-247263,59+546752,08																			EAU	EAU	EAU	PHOTOIN	0.180723		4	INITIALE	N		187.696	1807.23	Improductif	-1	0	0	0	0			0	0
176	209	1883	-247348,13+546185,40																			EAU	EAU	EAU	PHOTOIN	0.224349		4	INITIALE	N		185.586	2243.49	Improductif	-1	0	0	0	0			0	0
177	210	1884	-247284,04+546146,27																			EAU	EAU	EAU	PHOTOIN	0.0843416		4	INITIALE	N		156.087	843.416	Improductif	-1	0	0	0	0			0	0
178	211	1885	-247238,70+546133,15																			EAU	EAU	EAU	PHOTOIN	0.202445		4	INITIALE	N		256.301	2024.45	Improductif	-1	0	0	0	0			0	0
179	212	1886	-247159,52+546064,28																			EAU	EAU	EAU	PHOTOIN	0.412303		4	INITIALE	N		300.549	4123.03	Improductif	-1	0	0	0	0			0	0
180	213	1887	-247256,24+546058,49																			EAU	EAU	EAU	PHOTOIN	0.092193		4	INITIALE	N		127.683	921.93	Improductif	-1	0	0	0	0			0	0
181	215	1889	-248160,79+546439,21										R	ENEN	C	3	70	A	7T	50	RE39		TRF	R ENEN C370 A7T 50 RE39	PHOTOIN	10.2921		4	INITIALE	N		1742.22	118713	Productif	-1	0	0	0	0			0	0
182	216	1890	-246688,20+546590,68										R	ENEN	B	4	70	A	7T	50	RE39		TRF	R ENEN B470 A7T 50 RE39	PHOTOIN	1.38986		4	INITIALE	N		475.838	13898.6	Improductif	-1	0	0	0	0			0	0
183	217	1957	-243722,50+541004,87																			EAU	EAU	EAU	PHOTOIN	2.00551	Rivi√®re Saint-Ludger	4	INITIALE	N		9425.53	403503	Improductif	-1	0	0	0	0			0	0
184	219	2007	-238733,68+545290,15										M	SBEPBP	C	3	50	B	2BD	30	MS61		TRF	M SBEPBP C350 B2BD 30 MS61	PHOTOIN	0.0193201		4	INITIALE	N		1859.29	88371.1	Productif	-1	0	0	0	0			0	0
185	220	2009	-239178,98+544719,65										M	PEBPSB	D	2	50	B	3AN	31	MS64		TRF	M PEBPSB D250 B3AN 31 MS64	PHOTOIN	0.43925		4	INITIALE	N		2304.72	153700	Productif	-1	0	0	0	0			0	0
186	221	2059	-240359,48+543251,18															A	7T	60	MA18R	AL	TRF	A7T 60AL MA18R	PHOTOIN	0.508645		4	INITIALE	N		2109.38	71225.1	Productif	-1	0	0	0	0			0	0
187	222	2092	-241249,25+542772,22										M	PEPEPG	B	2	70	F	2BD	10	MS61		TRF	M PEPEPG B270 F2BD 10 MS61	PHOTOIN	1.09196		4	INITIALE	N		2607.26	76545.8	Productif	-1	0	0	0	0			0	0
188	223	2093	-243847,17+540962,46										M	PEPERX	C	2	50	F	2BD	10	MS61		TRF	M PEPERX C250 F2BD 10 MS61	PHOTOIN	8.14135		4	INITIALE	N		16765.9	429959	Productif	-1	0	0	0	0			0	0
189	224	2188	-238839,98+546752,37										R	PGPG	C	3	50	A	2BD	30	RE21		TRF	R PGPG C350 A2BD 30 RE21	PHOTOIN	1.95611		4	INITIALE	N		704.834	19561.1	Productif	-1	0	0	0	0			0	0
190	225	2203	-242265,86+544340,59										R	PGPG	A	2	50	A	2BD	20	RE21		TRF	R PGPG A250 A2BD 20 RE21	PHOTOIN	3.96966		4	INITIALE	N		816.949	39696.6	Improductif	-1	0	0	0	0			0	0
191	226	2210	-242052,13+544588,03										R	ENEN	D	4	70	A	7T	50	RE39		TRF	R ENEN D470 A7T 50 RE39	PHOTOIN	4.29902		4	INITIALE	N		1222.97	42990.2	Productif	-1	0	0	0	0			0	0
192	227	2218	-242487,72+544352,63			CP							R	PGPG	C	2	50	A	2BD	20	RE21		TRF	RCP PGPG C250 A2BD 20 RE21	PHOTOIN	3.98945		4	INITIALE	N		1132.72	39894.5	Productif	-1	0	0	0	0			0	0
193	228	2219	-238535,88+546709,35										R	EPPG	C	3	50	A	2BD	40	RS24		TRF	R EPPG C350 A2BD 40 RS24	PHOTOIN	4.18477		4	INITIALE	N		1209.84	46724.5	Productif	-1	0	0	0	0			0	0
194	229	2226	-238795,14+546543,54	CT									R	RXRX	C	5	10	A	2BD	40	RE24		TRF	R CT RXRX C510 A2BD 40 RE24	PHOTOIN	4.98426		4	INITIALE	N		1287.5	49842.6	Productif	-1	0	0	0	0			0	0
195	230	2234	-241060,08+543168,25			EC	2001						R	PGPG	B	2	70	A	2BD	20	RE21		TRF	REC 2001 PGPG B270 A2BD 20 RE21	PHOTOIN	1.21022		4	INITIALE	N		997.525	50231.5	Improductif	-1	0	0	0	0			0	0
196	231	2241	-238728,33+545546,86										M	PEPESB	B	2	50	B	2BD	30	MS61		TRF	M PEPESB B250 B2BD 30 MS61	PHOTOIN	1.35369		4	INITIALE	N		1456.35	56128.3	Productif	-1	0	0	0	0			0	0
197	232	2250	-240719,55+544562,04										R	PGPG	A	3	50	A	2BD	30	RE21		TRF	R PGPG A350 A2BD 30 RE21	PHOTOIN	5.83903		4	INITIALE	N		1312.35	59125.4	Improductif	-1	0	0	0	0			0	0
198	233	2254	-239938,25+545540,09										R	PGEN	B	2	50	A	2BD	30	RE21		TRF	R PGEN B250 A2BD 30 RE21	PHOTOIN	6.11078		4	INITIALE	N		1820.96	61177.4	Improductif	-1	0	0	0	0			0	0
199	234	2255	-242399,09+543776,28			CP	2011						R	ENEN	D	3	50	A	7E	60	RE39		TRF	RCP 2011 ENEN D350 A7E 60 RE39	AMALIR	0.140643		4	INITIALE	N	2011	336.466	1406.43	Productif	-1	0	0	0	0			0	0
200	235	2256	-242247,29+543754,67										R	ENEN	D	3	50	A	7E	60	RE39		TRF	R ENEN D350 A7E 60 RE39	PHOTOIN	6.09176		4	INITIALE	N		1640.94	60992.3	Productif	-1	0	0	0	0			0	0
201	236	2267	-241374,29+545446,55															A	2BD	20	RE21	NF	TRF	A2BD 20NF RE21	PHOTOIN	0.0781309		4	INITIALE	N		229.134	2174.12	Improductif	-1	0	0	0	0			0	0
202	237	2284	-238857,71+545687,81	CPR														A	2BD	20	MS61		TRF	CPR A2BD 20 MS61	PHOTOIN	0.0978351		4	INITIALE	N		160.431	978.351	Productif	-1	0	0	0	0			0	0
203	238	2285	-238832,36+545782,16	CPR														A	2BD	20	MS61		TRF	CPR A2BD 20 MS61	PHOTOIN	0.197141		4	INITIALE	N		253.483	1971.41	Productif	-1	0	0	0	0			0	0
204	239	2290	-239491,95+544930,25	CPR														A	2BD	30	RS21		TRF	CPR A2BD 30 RS21	PHOTOIN	0.419833		4	INITIALE	N		607.937	4198.33	Productif	-1	0	0	0	0			0	0
205	240	2291	-239622,22+544800,85	CPR														A	2BD	30	RS21		TRF	CPR A2BD 30 RS21	PHOTOIN	1.2194		4	INITIALE	N		1753.22	12194	Productif	-1	0	0	0	0			0	0
206	241	2292	-239572,19+545094,19	CPR														A	2BD	30	RS21		TRF	CPR A2BD 30 RS21	PHOTOIN	0.0735858		4	INITIALE	N		203.724	735.858	Productif	-1	0	0	0	0			0	0
207	242	2305	-238970,60+546500,68															A	7T	50	RE39	DH	TRF	A7T 50DH RE39	PHOTOIN	8.87486		4	INITIALE	N		2086.67	88748.6	Productif	-1	0	0	0	0			0	0
208	243	2307	-241961,21+544081,19										R	ENPG	D	4	30	A	2BD	40	RE24		TRF	R ENPG D430 A2BD 40 RE24	PHOTOIN	8.62831		4	INITIALE	N		1620.74	87134.2	Productif	-1	0	0	0	0			0	0
209	244	2309	-240815,13+543164,90										R	PGEN	C	2	70	A	2BD	20	RE21		TRF	R PGEN C270 A2BD 20 RE21	PHOTOIN	0.713088		4	INITIALE	N		2502.88	90649.2	Productif	-1	0	0	0	0			0	0
210	245	2310	-239977,34+545291,27	P	2003	RR	2011	PG					R	PG		6	10	A	2BD	30	RE21		TRF	RRR 2011P 2003PG 610 A2BD 30 RE21	AMALIR	2.68644		4	INITIALE	N	2011	862.956	26864.4	Improductif	-1	0	0	0	0			0	0
211	246	2311	-239966,35+545038,75	P	2003	RR	2012	PG					R	PG		6	10	A	2BD	30	RE21		TRF	RRR 2012P 2003PG 610 A2BD 30 RE21	AMALIR	6.41121		4	INITIALE	N	2012	1267.38	64112.1	Improductif	-1	0	0	0	0			0	0
212	247	2320	-239632,71+544513,12										R	ENEN	C	3	50	A	7T	50	RE39		TRF	R ENEN C350 A7T 50 RE39	PHOTOIN	7.68868		4	INITIALE	N		1452.3	96981.6	Productif	-1	0	0	0	0			0	0
213	248	2327	-240147,40+543846,83										M	PEBPPG	B	2	50	E	2BD	10	MS61		TRF	M PEBPPG B250 E2BD 10 MS61	PHOTOIN	3.96579		4	INITIALE	N		1772.2	101231	Productif	-1	0	0	0	0			0	0
214	249	2339	-242449,47+543812,41			CP	2011						R	PGPG	C	3	50	A	2BD	20	RE21		TRF	RCP 2011 PGPG C350 A2BD 20 RE21	AMALIR	1.33396		4	INITIALE	N	2011	572.334	13339.6	Productif	-1	0	0	0	0			0	0
215	250	2340	-242426,15+543722,56			CP	2011						R	PGPG	C	3	50	A	2BD	20	RE21		TRF	RCP 2011 PGPG C350 A2BD 20 RE21	AMALIR	0.328444		4	INITIALE	N	2011	499.419	3284.44	Productif	-1	0	0	0	0			0	0
216	251	2343	-242750,39+543925,86										R	PGPG	C	3	50	A	2BD	20	RE21		TRF	R PGPG C350 A2BD 20 RE21	PHOTOIN	0.131708		4	INITIALE	N		211.281	1317.08	Productif	-1	0	0	0	0			0	0
217	252	2344	-242285,55+544002,35										R	PGPG	C	3	50	A	2BD	20	RE21		TRF	R PGPG C350 A2BD 20 RE21	PHOTOIN	3.08513		4	INITIALE	N		1193.97	30851.3	Productif	-1	0	0	0	0			0	0
218	253	2350	-240707,02+544024,32										M	PGPGPE	C	2	70	E	2BD	10	MS61		TRF	M PGPGPE C270 E2BD 10 MS61	PHOTOIN	10.685		4	INITIALE	N		1942.19	108222	Productif	-1	0	0	0	0			0	0
219	254	2353	-239363,65+545071,08										R	PGPG	C	3	50	A	2BD	40	RS24		TRF	R PGPG C350 A2BD 40 RS24	PHOTOIN	11.3159		4	INITIALE	N		3376.63	113159	Productif	-1	0	0	0	0			0	0
220	255	2354	-239769,96+545177,22										R	ENPG	C	3	50	A	2BD	40	RE24		TRF	R ENPG C350 A2BD 40 RE24	PHOTOIN	11.1769		4	INITIALE	N		1780.57	111769	Productif	-1	0	0	0	0			0	0
221	256	2355	-241740,96+544855,18										R	PGEN	C	3	50	A	2BD	40	RE24		TRF	R PGEN C350 A2BD 40 RE24	PHOTOIN	9.83291		4	INITIALE	N		3619.61	99809.3	Productif	-1	0	0	0	0			0	0
222	257	2356	-241211,26+545557,31										R	PGEN	C	3	50	A	2BD	40	RE24		TRF	R PGEN C350 A2BD 40 RE24	PHOTOIN	0.275956		4	INITIALE	N		263.447	2759.56	Productif	-1	0	0	0	0			0	0
223	258	2382	-242051,43+543780,42										R	PGPG	B	2	50	A	2BD	20	RE21		TRF	R PGPG B250 A2BD 20 RE21	PHOTOIN	0.111303		4	INITIALE	N		243.894	1118.72	Improductif	-1	0	0	0	0			0	0
224	259	2383	-242485,60+544031,05										R	PGPG	B	2	50	A	2BD	20	RE21		TRF	R PGPG B250 A2BD 20 RE21	PHOTOIN	0.400524		4	INITIALE	N		370.808	4005.24	Improductif	-1	0	0	0	0			0	0
225	260	2384	-242187,12+544168,05										R	PGPG	B	2	50	A	2BD	20	RE21		TRF	R PGPG B250 A2BD 20 RE21	PHOTOIN	1.33981		4	INITIALE	N		1099.4	13398.1	Improductif	-1	0	0	0	0			0	0
226	261	2391	-238464,40+545845,76										F	PEPE	B	2	50	B	2BD	20	MS61		TRF	F PEPE B250 B2BD 20 MS61	PHOTOIN	0.867251		4	INITIALE	N		1951.03	85857.5	Productif	-1	0	0	0	0			0	0
227	262	2394	-240056,21+544103,37										R	PGPG	C	3	50	A	2BD	30	RE21		TRF	R PGPG C350 A2BD 30 RE21	PHOTOIN	13.3717		4	INITIALE	N		3003.58	139130	Productif	-1	0	0	0	0			0	0
228	263	2396	-239152,97+545665,00										R	EPEP	C	4	30	A	2BD	40	RS24		TRF	R EPEP C430 A2BD 40 RS24	PHOTOIN	13.3938		4	INITIALE	N		3712.3	133960	Productif	-1	0	0	0	0			0	0
229	264	2407	-239936,72+544768,22	CT									M	RXRXFX	D	5	10	A	2BD	40	RS24		TRF	M CT RXRXFX D510 A2BD 40 RS24	PHOTOIN	14.7618		4	INITIALE	N		1965.5	148204	Productif	-1	0	0	0	0			0	0
230	265	2409	-241969,71+544207,33										R	PGEN	B	2	50	A	2BD	30	RE21		TRF	R PGEN B250 A2BD 30 RE21	PHOTOIN	0.105838		4	INITIALE	N		299.284	1058.38	Improductif	-1	0	0	0	0			0	0
231	266	2410	-242368,10+545135,42										R	PGEN	B	2	50	A	2BD	30	RE21		TRF	R PGEN B250 A2BD 30 RE21	PHOTOIN	11.4179		4	INITIALE	N		2608.15	114179	Improductif	-1	0	0	0	0			0	0
232	267	2411	-241555,61+543794,67										R	PGPG	B	2	70	A	2BD	20	RE21		TRF	R PGPG B270 A2BD 20 RE21	PHOTOIN	13.6892		4	INITIALE	N		3069.52	151041	Improductif	-1	0	0	0	0			0	0
233	268	2416	-240471,28+543125,76			CP							F	PEPE	C	2	70	D	2BD	20	MS61		TRF	FCP PEPE C270 D2BD 20 MS61	PHOTOIN	5.40838		4	INITIALE	N		3417.52	164477	Productif	-1	0	0	0	0			0	0
234	269	2419	-240356,89+545066,64										R	PGPG	B	2	50	A	2BD	30	RE21		TRF	R PGPG B250 A2BD 30 RE21	PHOTOIN	16.7684		4	INITIALE	N		4054.35	168651	Improductif	-1	0	0	0	0			0	0
235	270	2425	-242979,77+544066,60			CP							R	PGPG	D	3	30	A	2BD	20	RE21		TRF	RCP PGPG D330 A2BD 20 RE21	PHOTOIN	19		4	INITIALE	N		2878.2	190000	Productif	-1	0	0	0	0			0	0
236	271	2431	-240434,40+545650,81										R	ENPG	C	3	50	A	2BD	40	RE24		TRF	R ENPG C350 A2BD 40 RE24	PHOTOIN	20.4611		4	INITIALE	N		5123.19	206370	Productif	-1	0	0	0	0			0	0
237	273	2434	-238955,60+545137,46										M	PEBPRX	B	2	50	B	2BD	30	MS61		TRF	M PEBPRX B250 B2BD 30 MS61	PHOTOIN	12.3101		4	INITIALE	N		4515.61	223110	Productif	-1	0	0	0	0			0	0
238	274	2435	-240197,85+544387,52															A	2BD	20	RE21	NF	TRF	A2BD 20NF RE21	PHOTOIN	0.079261		4	INITIALE	N		181.087	803.814	Improductif	-1	0	0	0	0			0	0
239	275	2436	-240044,38+544422,55															A	2BD	20	RE21	NF	TRF	A2BD 20NF RE21	PHOTOIN	0.189709		4	INITIALE	N		493.411	2157.12	Improductif	-1	0	0	0	0			0	0
240	276	2437	-240299,79+544596,98															A	2BD	20	RE21	NF	TRF	A2BD 20NF RE21	PHOTOIN	0.927885		4	INITIALE	N		1019.32	10456.2	Improductif	-1	0	0	0	0			0	0
241	277	2438	-240293,35+545146,99															A	2BD	20	RE21	NF	TRF	A2BD 20NF RE21	PHOTOIN	0.047172		4	INITIALE	N		299.864	732.126	Improductif	-1	0	0	0	0			0	0
242	278	2439	-240035,97+545274,38															A	2BD	20	RE21	NF	TRF	A2BD 20NF RE21	PHOTOIN	0.799371		4	INITIALE	N		2326.36	10585.7	Improductif	-1	0	0	0	0			0	0
243	279	2442	-241335,79+545067,05										R	PGPG	B	2	50	A	2BD	30	RE21		TRF	R PGPG B250 A2BD 30 RE21	PHOTOIN	21.8456		4	INITIALE	N		5441.54	221737	Improductif	-1	0	0	0	0			0	0
244	280	2444	-242532,11+544033,21			EC	2002						R	PGPG	B	2	50	A	2BD	20	RE21		TRF	REC 2002 PGPG B250 A2BD 20 RE21	PHOTOIN	0.204957		4	INITIALE	N		200	2049.57	Improductif	-1	0	0	0	0			0	0
245	281	2445	-242439,39+544801,44			EC	2002						R	PGPG	B	2	50	A	2BD	20	RE21		TRF	REC 2002 PGPG B250 A2BD 20 RE21	PHOTOIN	32.7524		4	INITIALE	N		4657.11	327524	Improductif	-1	0	0	0	0			0	0
246	282	2448	-239711,71+543892,87															A	2BD	20	RE21	NF	TRF	A2BD 20NF RE21	PHOTOIN	1.36074		4	INITIALE	N		3607.96	384340	Improductif	-1	0	0	0	0			0	0
247	283	2450	-240377,99+543633,74															A	2BD	20	RE21	NF	TRF	A2BD 20NF RE21	PHOTOIN	0.310396		4	INITIALE	N		773.56	13491.5	Improductif	-1	0	0	0	0			0	0
248	284	2451	-240509,13+543825,41															A	2BD	20	RE21	NF	TRF	A2BD 20NF RE21	PHOTOIN	0.202294		4	INITIALE	N		355.815	2347.19	Improductif	-1	0	0	0	0			0	0
249	285	2452	-240281,23+544185,53															A	2BD	20	RE21	NF	TRF	A2BD 20NF RE21	PHOTOIN	0.0895809		4	INITIALE	N		597.822	895.809	Improductif	-1	0	0	0	0			0	0
250	286	2453	-240743,14+544269,08															A	2BD	20	RE21	NF	TRF	A2BD 20NF RE21	PHOTOIN	0.0698271		4	INITIALE	N		200.163	811.378	Improductif	-1	0	0	0	0			0	0
251	287	2454	-240437,92+544705,96															A	2BD	20	RE21	NF	TRF	A2BD 20NF RE21	PHOTOIN	0.0598028		4	INITIALE	N		173.127	598.028	Improductif	-1	0	0	0	0			0	0
252	288	2455	-240406,80+544867,54															A	2BD	20	RE21	NF	TRF	A2BD 20NF RE21	PHOTOIN	0.0837649		4	INITIALE	N		403.489	837.649	Improductif	-1	0	0	0	0			0	0
253	289	2456	-241025,21+545057,66															A	2BD	20	RE21	NF	TRF	A2BD 20NF RE21	PHOTOIN	0.0735118		4	INITIALE	N		555.021	1263.18	Improductif	-1	0	0	0	0			0	0
254	290	2457	-240500,16+545262,62															A	2BD	20	RE21	NF	TRF	A2BD 20NF RE21	PHOTOIN	0.205319		4	INITIALE	N		243.605	2147.57	Improductif	-1	0	0	0	0			0	0
255	291	2458	-240775,33+545294,71															A	2BD	20	RE21	NF	TRF	A2BD 20NF RE21	PHOTOIN	0.0138499		4	INITIALE	N		579.316	1050.68	Improductif	-1	0	0	0	0			0	0
256	293	2468	-241252,93+543560,92															A	2BD	20	RE21	NF	TRF	A2BD 20NF RE21	PHOTOIN	0.0979514		4	INITIALE	N		533.938	1397.34	Improductif	-1	0	0	0	0			0	0
257	294	2469	-240734,53+543709,31															A	2BD	20	RE21	NF	TRF	A2BD 20NF RE21	PHOTOIN	0.0464512		4	INITIALE	N		123.223	623.867	Improductif	-1	0	0	0	0			0	0
258	295	2470	-241563,45+543686,78															A	2BD	20	RE21	NF	TRF	A2BD 20NF RE21	PHOTOIN	0.0529312		4	INITIALE	N		305.554	530.076	Improductif	-1	0	0	0	0			0	0
259	296	2471	-240707,88+543808,08															A	2BD	20	RE21	NF	TRF	A2BD 20NF RE21	PHOTOIN	0.0333063		4	INITIALE	N		192.464	649.111	Improductif	-1	0	0	0	0			0	0
260	297	2472	-241029,83+543724,34															A	2BD	20	RE21	NF	TRF	A2BD 20NF RE21	PHOTOIN	0.378866		4	INITIALE	N		2256.78	6459.15	Improductif	-1	0	0	0	0			0	0
261	298	2473	-241659,09+543924,11															A	2BD	20	RE21	NF	TRF	A2BD 20NF RE21	PHOTOIN	0.105533		4	INITIALE	N		320.741	1172.65	Improductif	-1	0	0	0	0			0	0
262	299	2474	-240775,73+544016,10															A	2BD	20	RE21	NF	TRF	A2BD 20NF RE21	PHOTOIN	0.0285524		4	INITIALE	N		367.257	793.983	Improductif	-1	0	0	0	0			0	0
263	300	2475	-242003,00+543066,64															A	2BD	20	RE21	NF	TRF	A2BD 20NF RE21	PHOTOIN	13.6564		4	INITIALE	N		17457	3.71519e+06	Improductif	-1	0	0	0	0			0	0
264	301	2476	-241067,44+544308,61															A	2BD	20	RE21	NF	TRF	A2BD 20NF RE21	PHOTOIN	0.0513683		4	INITIALE	N		333.378	1094.66	Improductif	-1	0	0	0	0			0	0
265	302	2477	-241636,86+544180,70															A	2BD	20	RE21	NF	TRF	A2BD 20NF RE21	PHOTOIN	0.617343		4	INITIALE	N		1103.97	6327.96	Improductif	-1	0	0	0	0			0	0
266	303	2478	-241046,43+544718,06															A	2BD	20	RE21	NF	TRF	A2BD 20NF RE21	PHOTOIN	0.0119405		4	INITIALE	N		219.727	582.279	Improductif	-1	0	0	0	0			0	0
267	304	2479	-241180,68+544830,30															A	2BD	20	RE21	NF	TRF	A2BD 20NF RE21	PHOTOIN	0.0367477		4	INITIALE	N		401.465	7105.1	Improductif	-1	0	0	0	0			0	0
268	305	2480	-241335,55+544926,57															A	2BD	20	RE21	NF	TRF	A2BD 20NF RE21	PHOTOIN	0.0911598		4	INITIALE	N		340.899	974.668	Improductif	-1	0	0	0	0			0	0
269	306	2481	-241616,32+545200,84															A	2BD	20	RE21	NF	TRF	A2BD 20NF RE21	PHOTOIN	0.00446769		4	INITIALE	N		309.196	709.781	Improductif	-1	0	0	0	0			0	0
270	307	2482	-241489,51+545248,40															A	2BD	20	RE21	NF	TRF	A2BD 20NF RE21	PHOTOIN	0.0369594		4	INITIALE	N		555.601	1358.96	Improductif	-1	0	0	0	0			0	0
271	308	2496	-242346,64+544250,99	P	2013			PG	PR									A	2BD	20	RE21		TRF	P 2013 A2BD 20 RE21	AMALIR	0.103061		4	INITIALE	N	2013	235.751	1030.61	Productif	-1	0	0	0	0			0	0
272	309	2506	-242476,44+544285,52	P	2013			PG	PR									A	2BD	20	RE21		TRF	P 2013 A2BD 20 RE21	AMALIR	0.132057		4	INITIALE	N	2013	190.175	1320.57	Productif	-1	0	0	0	0			0	0
273	310	2507	-242578,13+544253,44	P	2013			PG	PR									A	2BD	20	RE21		TRF	P 2013 A2BD 20 RE21	AMALIR	0.481062		4	INITIALE	N	2013	342.301	4810.62	Productif	-1	0	0	0	0			0	0
274	311	2531	-240785,67+544546,15	CT	2004													A	2BD	30	RE21		TRF	CT 2004 A2BD 30 RE21	AMALIR	0.014259		4	INITIALE	N	2004	280.34	532.717	Productif	-1	0	0	0	0			0	0
275	312	2532	-240725,47+544728,85	CT	2004													A	2BD	30	RE21		TRF	CT 2004 A2BD 30 RE21	AMALIR	0.0762162		4	INITIALE	N	2004	452.252	1072.89	Productif	-1	0	0	0	0			0	0
276	313	2538	-242223,29+543838,19	P	2012			EN										A	7E	60	RE39		TRF	P 2012 A7E 60 RE39	AMALIR	0.0615959		4	INITIALE	N	2012	179.302	615.959	Productif	-1	0	0	0	0			0	0
277	314	2539	-242083,49+543647,24	CT	2004													A	7E	60	RE39		TRF	CT 2004 A7E 60 RE39	AMALIR	0.00615475		4	INITIALE	N	2004	231.7	569.565	Productif	-1	0	0	0	0			0	0
278	315	2550	-241283,94+545360,20															A	2BD	20	RE21	NF	TRF	A2BD 20NF RE21	AMALIR	0.875286		4	INITIALE	N	2013	1498.81	66379.5	Improductif	-1	0	0	0	0			0	0
279	316	2560	-238681,05+545756,96	CPR	2005													A	2BD	20	MS61		TRF	CPR2005 A2BD 20 MS61	AMALIR	0.925486		4	INITIALE	N	2005	1127.8	67107.2	Productif	-1	0	0	0	0			0	0
280	317	2562	-239421,89+544901,43	P	2011			PG	PR									A	2BD	30	RS21		TRF	P 2011 A2BD 30 RS21	AMALIR	4.02552		4	INITIALE	N	2011	1291.58	40255.2	Productif	-1	0	0	0	0			0	0
281	318	2563	-239568,90+545020,36	P	2011			PG	PR									A	2BD	30	RS21		TRF	P 2011 A2BD 30 RS21	AMALIR	1.87021		4	INITIALE	N	2011	594.197	18702.1	Productif	-1	0	0	0	0			0	0
282	319	2580	-242016,98+544135,74	P	2012			EN										A	2BD	40	RE24		TRF	P 2012 A2BD 40 RE24	AMALIR	0.0756197		4	INITIALE	N	2012	295.283	756.197	Productif	-1	0	0	0	0			0	0
283	320	2581	-242035,68+544353,29	P	2012			EN										A	2BD	40	RE24		TRF	P 2012 A2BD 40 RE24	AMALIR	0.0560402		4	INITIALE	N	2012	188.797	560.402	Productif	-1	0	0	0	0			0	0
285	322	2597	-242339,25+544029,50	P	2013			PG	PR									A	2BD	20	RE21		TRF	P 2013 A2BD 20 RE21	AMALIR	0.465602		4	INITIALE	N	2013	333.343	4656.02	Productif	-1	0	0	0	0			0	0
286	323	2598	-242595,73+543835,44	P	2013			PG	PR									A	2BD	20	RE21		TRF	P 2013 A2BD 20 RE21	AMALIR	5.37734		4	INITIALE	N	2013	1475.79	53773.4	Productif	-1	0	0	0	0			0	0
287	324	2601	-241454,04+545362,39															A	2BD	40	RE24	NF	TRF	A2BD 40NF RE24	AMALIR	0.642372		4	INITIALE	N	2013	360.492	6423.72	Improductif	-1	0	0	0	0			0	0
288	325	2602	-241286,68+545520,49															A	2BD	40	RE24	NF	TRF	A2BD 40NF RE24	AMALIR	0.268811		4	INITIALE	N	2013	237.365	2688.11	Improductif	-1	0	0	0	0			0	0
289	326	2603	-241686,27+544913,77	CT	2004													A	2BD	40	RE24		TRF	CT 2004 A2BD 40 RE24	AMALIR	0.0415973		4	INITIALE	N	2004	346.021	524.32	Productif	-1	0	0	0	0			0	0
290	327	2609	-239423,47+545127,71	P	2011			PG	PR									A	2BD	40	RS24		TRF	P 2011 A2BD 40 RS24	AMALIR	0.152509		4	INITIALE	N	2011	235.964	1525.09	Productif	-1	0	0	0	0			0	0
291	328	2612	-240557,61+543987,70	CT	2004													E	2BD	10	MS61		TRF	CT 2004 E2BD 10 MS61	AMALIR	0.0687966		4	INITIALE	N	2004	803.875	2197.41	Productif	-1	0	0	0	0			0	0
292	329	2625	-242421,31+544162,13	P	2013			PG	PR									A	2BD	20	RE21		TRF	P 2013 A2BD 20 RE21	AMALIR	5.88914		4	INITIALE	N	2013	1035.7	58891.4	Productif	-1	0	0	0	0			0	0
293	330	2626	-242142,45+543972,93	P	2012			EN										A	2BD	20	RE21		TRF	P 2012 A2BD 20 RE21	AMALIR	5.48433		4	INITIALE	N	2012	1126.35	54843.3	Productif	-1	0	0	0	0			0	0
294	331	2638	-238857,69+545929,87	CPR	2005													A	2BD	40	RS24		TRF	CPR2005 A2BD 40 RS24	AMALIR	0.372177		4	INITIALE	N	2005	390.312	3721.77	Productif	-1	0	0	0	0			0	0
295	332	2647	-240045,76+544508,82	CT	2003													A	2BD	30	RE21		TRF	CT 2003 A2BD 30 RE21	AMALIR	0.0311712		4	INITIALE	N	2003	272.498	820.187	Productif	-1	0	0	0	0			0	0
296	333	2649	-238814,09+545894,23	CPR	2005													B	2BD	20	MS61		TRF	CPR2005 B2BD 20 MS61	AMALIR	0.296605		4	INITIALE	N	2005	336.137	2977.63	Productif	-1	0	0	0	0			0	0
297	334	2660	-241372,76+543829,51	CT	2004													A	2BD	20	RE21		TRF	CT 2004 A2BD 20 RE21	AMALIR	0.0107229		4	INITIALE	N	2004	429.436	1220.05	Productif	-1	0	0	0	0			0	0
298	335	2661	-241432,59+543904,97	CT	2004													A	2BD	20	RE21		TRF	CT 2004 A2BD 20 RE21	AMALIR	0.0389975		4	INITIALE	N	2004	387.779	1310.39	Productif	-1	0	0	0	0			0	0
299	336	2663	-238451,49+546463,08	P	2006			PG										A	2BD	20	RE21		TRF	P 2006 A2BD 20 RE21	AMALIR	0.103617		4	INITIALE	N	2006	776.152	31239.8	Productif	-1	0	0	0	0			0	0
300	337	2664	-238475,15+546197,31	P	2005			PG	PR									A	2BD	20	RE21		TRF	P 2005 A2BD 20 RE21	AMALIR	6.52226		4	INITIALE	N	2005	2516.68	127231	Productif	-1	0	0	0	0			0	0
301	338	2665	-242060,00+544274,90	P	2012			EN										A	2BD	30	RE21		TRF	P 2012 A2BD 30 RE21	AMALIR	3.7315		4	INITIALE	N	2012	950.906	37315	Productif	-1	0	0	0	0			0	0
302	339	2672	-240203,89+544713,30	CT	2003													A	2BD	40	RS24		TRF	CT 2003 A2BD 40 RS24	AMALIR	0.0291245		4	INITIALE	N	2003	312.513	1015.14	Productif	-1	0	0	0	0			0	0
303	340	2673	-240270,89+544461,51	CT	2003													A	2BD	30	RE21		TRF	CT 2003 A2BD 30 RE21	AMALIR	0.000506249		4	INITIALE	N	2003	218.29	520.812	Productif	-1	0	0	0	0			0	0
304	341	2684	-242698,33+543822,59	P	2013			PG	PR									A	2BD	20	RE21		TRF	P 2013 A2BD 20 RE21	AMALIR	0.0593903		4	INITIALE	N	2013	216.477	593.903	Productif	-1	0	0	0	0			0	0
305	342	2685	-242615,95+543894,23	P	2013			PG	PR									A	2BD	20	RE21		TRF	P 2013 A2BD 20 RE21	AMALIR	0.261783		4	INITIALE	N	2013	418.83	2617.83	Productif	-1	0	0	0	0			0	0
306	343	2686	-242943,32+543895,99	P	2013			PG	PR									A	2BD	20	RE21		TRF	P 2013 A2BD 20 RE21	AMALIR	0.290554		4	INITIALE	N	2013	710.624	2905.54	Productif	-1	0	0	0	0			0	0
307	344	2688	-240219,60+544560,13	CT	2003													A	2BD	20	RE21		TRF	CT 2003 A2BD 20 RE21	AMALIR	1.98134		4	INITIALE	N	2003	3229.85	198045	Productif	-1	0	0	0	0			0	0
308	345	2691	-241263,54+545115,19															A	2BD	30	RE21	NF	TRF	A2BD 30NF RE21	AMALIR	5.90432		4	INITIALE	N	2013	2548.68	60174.4	Improductif	-1	0	0	0	0			0	0
309	346	2692	-240852,82+544640,07	CT	2004													A	2BD	30	RE21		TRF	CT 2004 A2BD 30 RE21	AMALIR	0.0330095		4	INITIALE	N	2004	307.078	687.517	Productif	-1	0	0	0	0			0	0
310	347	2695	-242517,57+544083,76	P	2013			PG	PR									A	2BD	20	RE21		TRF	P 2013 A2BD 20 RE21	AMALIR	0.212105		4	INITIALE	N	2013	321.282	2121.05	Productif	-1	0	0	0	0			0	0
311	348	2696	-242572,60+544165,56	P	2013			PG	PR									A	2BD	20	RE21		TRF	P 2013 A2BD 20 RE21	AMALIR	0.173514		4	INITIALE	N	2013	278.86	1735.14	Productif	-1	0	0	0	0			0	0
312	349	2698	-241018,85+543508,44	CT	2004													A	2BD	20	RE21		TRF	CT 2004 A2BD 20 RE21	AMALIR	2.25234		4	INITIALE	N	2004	2185.67	243490	Productif	-1	0	0	0	0			0	0
313	350	2699	-241382,59+544208,80	CT	2004													A	2BD	20	RE21		TRF	CT 2004 A2BD 20 RE21	AMALIR	15.4105		4	INITIALE	N	2004	7398.64	1.10374e+06	Productif	-1	0	0	0	0			0	0
314	351	2702	-241870,47+544511,40	P	2012			EN										A	7E	60	RE39		TRF	P 2012 A7E 60 RE39	AMALIR	5.0547		4	INITIALE	N	2012	2295.49	50547	Productif	-1	0	0	0	0			0	0
315	352	2703	-240429,38+544174,48	CT	2004													A	2BD	20	RE21		TRF	CT 2004 A2BD 20 RE21	AMALIR	8.26964		4	INITIALE	N	2004	5960.63	694987	Productif	-1	0	0	0	0			0	0
316	-1	0											R	ENEN	B	3	50	A	7T	50	RE39		TRF	R ENEN B350 A7T 50 RE39	PHOTOIN	4.88989		4	INITIALE	N		0	0	Improductif	-1	0	0	0	0			0	0
317	-1	0		CT									R	RXRX		6	10	A	2BE	20	RE21		TRF	R CT RXRX 610 A2BE 20 RE21	PHOTOIN	0.224505		4	INITIALE	N		0	0	Improductif	-1	0	0	0	0			0	0
318	-1	0											R	ENEN	B	3	50	A	2BE	40	RE24		TRF	R ENEN B350 A2BE 40 RE24	PHOTOIN	0.567602		4	INITIALE	N		0	0	Improductif	-1	0	0	0	0			0	0
319	-1	0											R	PGPG	C	3	50	A	2BE	30	RE21		TRF	R PGPG C350 A2BE 30 RE21	PHOTOIN	0.388889		4	INITIALE	N		0	0	Productif	-1	0	0	0	0			0	0
320	-1	0				CP							R	ENPG	C	3	50	A	2BE	20	RE21		TRF	RCP ENPG C350 A2BE 20 RE21	PHOTOIN	1.26148		4	INITIALE	N		0	0	Productif	-1	0	0	0	0			0	0
321	-1	0		P				RZ					R	RZ	D	5	10	A	2BE	20	RS21		TRF	R P RZ D510 A2BE 20 RS21	PHOTOIN	4.21852		4	INITIALE	N		0	0	Productif	-1	0	0	0	0			0	0
322	-1	0																A	7E	60	RE39	DH	TRF	A7E 60DH RE39	PHOTOIN	57.4696		4	INITIALE	N		0	0	Productif	-1	0	0	0	0			0	0
323	-1	0				CP							R	PGEN	D	4	30	A	2BE	20	RE21		TRF	RCP PGEN D430 A2BE 20 RE21	PHOTOIN	0.155211		4	INITIALE	N		0	0	Productif	-1	0	0	0	0			0	0
324	-1	0																A	7E	60	TOB9U	DH	TRF	A7E 60DH TOB9U	PHOTOIN	4.93925		4	INITIALE	N		0	0	Productif	-1	0	0	0	0			0	0
325	-1	0																A	7E	60	TOB9L	DH	TRF	A7E 60DH TOB9L	PHOTOIN	89.0986		4	INITIALE	N		0	0	Productif	-1	0	0	0	0			0	0
326	-1	0		CPR														A	2BE	20	RE21		TRF	CPR A2BE 20 RE21	PHOTOIN	0.309878		4	INITIALE	N		0	0	Productif	-1	0	0	0	0			0	0
327	-1	0		CPR														A	2BE	30	RE21		TRF	CPR A2BE 30 RE21	PHOTOIN	0.413257		4	INITIALE	N		0	0	Productif	-1	0	0	0	0			0	0
328	-1	0		P				RZ					R	RZ	B	5	10	A	2A	20	RS21		TRF	R P RZ B510 A2A 20 RS21	PHOTOIN	5.6224		4	INITIALE	N		0	0	Improductif	-1	0	0	0	0			0	0
329	-1	0																A	7E	60	MA18R	AL	TRF	A7E 60AL MA18R	PHOTOIN	0.00149896		4	INITIALE	N		0	0	Productif	-1	0	0	0	0			0	0
330	-1	0																A	7E	60	MA18R	AL	TRF	A7E 60AL MA18R	PHOTOIN	0.181403		4	INITIALE	N		0	0	Productif	-1	0	0	0	0			0	0
331	-1	0											R	PGPG	B	3	50	A	2BE	20	RE21		TRF	R PGPG B350 A2BE 20 RE21	PHOTOIN	0.552944		4	INITIALE	N		0	0	Improductif	-1	0	0	0	0			0	0
332	-1	0											F	BPPE	A	3	50	C	1AY	30	MS62		TRF	F BPPE A350 C1AY 30 MS62	PHOTOIN	3.90441		4	INITIALE	N		0	0	Productif	-1	0	0	0	0			0	0
333	-1	0		P				RZ					R	RZ	A	5	10	A	2BD	20	RE21		TRF	R P RZ A510 A2BD 20 RE21	PHOTOIN	0.0525335		4	INITIALE	N		0	0	Improductif	-1	0	0	0	0			0	0
334	-1	0											R	PGEN	C	3	50	A	2BD	40	RE24		TRF	R PGEN C350 A2BD 40 RE24	PHOTOIN	8.22955		4	INITIALE	N		0	0	Productif	-1	0	0	0	0			0	0
335	-1	0				CP							R	PGEN	D	3	30	A	2BD	30	RE21		TRF	RCP PGEN D330 A2BD 30 RE21	PHOTOIN	0.396864		4	INITIALE	N		0	0	Productif	-1	0	0	0	0			0	0
336	-1	0		CT									M	FXFXRX		6	10	B	2BD	20	MS61		TRF	M CT FXFXRX 610 B2BD 20 MS61	PHOTOIN	1.99612		4	INITIALE	N		0	0	Productif	-1	0	0	0	0			0	0
337	-1	0											R	EPSB	C	3	50	A	1A	40	RS25		TRF	R EPSB C350 A1A 40 RS25	PHOTOIN	11.4273		4	INITIALE	N		0	0	Productif	-1	0	0	0	0			0	0
338	-1	0											M	PGPGPE	C	3	30	A	2BD	20	RS21		TRF	M PGPGPE C330 A2BD 20 RS21	PHOTOIN	5.18879		4	INITIALE	N		0	0	Productif	-1	0	0	0	0			0	0
339	-1	0		FR									R	RXRX	D	5	10	A	2BD	20	RE21		TRF	R FR RXRX D510 A2BD 20 RE21	PHOTOIN	0.582035		4	INITIALE	N		0	0	Productif	-1	0	0	0	0			0	0
340	-1	0											F	PEPE	B	2	50	B	2BD	20	MS61		TRF	F PEPE B250 B2BD 20 MS61	PHOTOIN	9.57802		4	INITIALE	N		0	0	Productif	-1	0	0	0	0			0	0
341	-1	0											M	PEBPSB	B	2	50	C	1AY	30	MS62		TRF	M PEBPSB B250 C1AY 30 MS62	PHOTOIN	5.46361		4	INITIALE	N		0	0	Productif	-1	0	0	0	0			0	0
342	-1	0		P				RZ					R	RZ	B	5	10	A	2BD	20	RE21		TRF	R P RZ B510 A2BD 20 RE21	PHOTOIN	0.423153		4	INITIALE	N		0	0	Improductif	-1	0	0	0	0			0	0
343	-1	0											R	EPPG	C	4	30	A	2BD	30	RS21		TRF	R EPPG C430 A2BD 30 RS21	PHOTOIN	3.11248		4	INITIALE	N		0	0	Productif	-1	0	0	0	0			0	0
344	-1	0																				EAU	EAU	EAU	PHOTOIN	45.2918	Lac Saint-Ludger	4	INITIALE	N		0	0	Improductif	-1	0	0	0	0			0	0
345	-1	0		P				RZ					R	RZ	D	5	10	B	2BD	20	MS61		TRF	R P RZ D510 B2BD 20 MS61	PHOTOIN	7.10562		4	INITIALE	N		0	0	Productif	-1	0	0	0	0			0	0
346	-1	0																A	7E	60	RE39	DH	TRF	A7E 60DH RE39	PHOTOIN	9.77859		4	INITIALE	N		0	0	Productif	-1	0	0	0	0			0	0
347	-1	0		CT									M	FXFNRX	B	5	10	A	2BE	40	RS24		TRF	M CT FXFNRX B510 A2BE 40 RS24	PHOTOIN	2.81536		4	INITIALE	N		0	0	Improductif	-1	0	0	0	0			0	0
348	-1	0		P				RZ					R	RZ	C	5	10	A	2BE	30	RE21		TRF	R P RZ C510 A2BE 30 RE21	PHOTOIN	1.22651		4	INITIALE	N		0	0	Productif	-1	0	0	0	0			0	0
349	-1	0																A	7T	50	RE39	DH	TRF	A7T 50DH RE39	PHOTOIN	2.81308		4	INITIALE	N		0	0	Productif	-1	0	0	0	0			0	0
350	-1	0																				EAU	EAU	EAU	PHOTOIN	0.104217		4	INITIALE	N		0	0	Improductif	-1	0	0	0	0			0	0
351	-1	0																				A	TRF	A	PHOTOIN	19.174		4	INITIALE	N		0	0	Productif	-1	0	0	0	0			0	0
352	-1	0											M	PEPEEP	B	2	50	D	1AY	20	MS62		TRF	M PEPEEP B250 D1AY 20 MS62	PHOTOIN	2.33964		4	INITIALE	N		0	0	Productif	-1	0	0	0	0			0	0
353	-1	0											F	PEBP	B	2	50	C	1AY	30	MS62		TRF	F PEBP B250 C1AY 30 MS62	PHOTOIN	5.54329		4	INITIALE	N		0	0	Productif	-1	0	0	0	0			0	0
354	-1	0											M	PEBPEP	B	2	50	F	2A	10	RS21		TRF	M PEBPEP B250 F2A 10 RS21	PHOTOIN	1.3324		4	INITIALE	N		0	0	Improductif	-1	0	0	0	0			0	0
355	-1	0		FR									F	FNFX	C	5	10	A	2A	30	MS61		TRF	F FR FNFX C510 A2A 30 MS61	PHOTOIN	6.53041		4	INITIALE	N		0	0	Productif	-1	0	0	0	0			0	0
356	-1	0																				EAU	EAU	EAU	PHOTOIN	0.0796058		4	INITIALE	N		0	0	Improductif	-1	0	0	0	0			0	0
357	-1	0											R	ENEN	C	4	50	A	7T	50	RS39		TRF	R ENEN C450 A7T 50 RS39	PHOTOIN	2.46196		4	INITIALE	N		0	0	Productif	-1	0	0	0	0			0	0
358	-1	0				CP							M	BPPESB	C	3	50	B	1AY	30	MS62		TRF	MCP BPPESB C350 B1AY 30 MS62	PHOTOIN	9.38592		4	INITIALE	N		0	0	Productif	-1	0	0	0	0			0	0
359	-1	0				CP							M	PGEPPE	D	3	50	C	2BE	20	RS21		TRF	MCP PGEPPE D350 C2BE 20 RS21	PHOTOIN	9.49694		4	INITIALE	N		0	0	Productif	-1	0	0	0	0			0	0
360	-1	0																				EAU	EAU	EAU	PHOTOIN	0.0621306		4	INITIALE	N		0	0	Improductif	-1	0	0	0	0			0	0
361	-1	0		P				RZ					R	RZ		6	10	B	2BD	20	RS21		TRF	R P RZ 610 B2BD 20 RS21	PHOTOIN	12.1193		4	INITIALE	N		0	0	Improductif	-1	0	0	0	0			0	0
362	-1	0		CT														A	7T	50	RE39		TRF	CT A7T 50 RE39	PHOTOIN	0.949696		4	INITIALE	N		0	0	Productif	-1	0	0	0	0			0	0
363	-1	0																				EAU	EAU	EAU	PHOTOIN	0.061003		4	INITIALE	N		0	0	Improductif	-1	0	0	0	0			0	0
364	-1	0																A	7E	60	RE39	DH	TRF	A7E 60DH RE39	PHOTOIN	5.40452		4	INITIALE	N		0	0	Productif	-1	0	0	0	0			0	0
365	-1	0											M	SBEPBP	B	3	50	C	1AY	30	MS62		TRF	M SBEPBP B350 C1AY 30 MS62	PHOTOIN	3.7525		4	INITIALE	N		0	0	Productif	-1	0	0	0	0			0	0
366	-1	0																				A	TRF	A	PHOTOIN	1.7615		4	INITIALE	N		0	0	Productif	-1	0	0	0	0			0	0
367	-1	0																				EAU	EAU	EAU	PHOTOIN	10.1332	Lac Serein	4	INITIALE	N		0	0	Improductif	-1	0	0	0	0			0	0
368	-1	0											R	ENML	B	3	50	A	2A	30	RE21		TRF	R ENML B350 A2A 30 RE21	PHOTOIN	4.78203		4	INITIALE	N		0	0	Improductif	-1	0	0	0	0			0	0
369	-1	0																C	2BE	20	RS21	NF	TRF	C2BE 20NF RS21	PHOTOIN	2.14712		4	INITIALE	N		0	0	Improductif	-1	0	0	0	0			0	0
370	-1	0				CP							M	BPPESB	C	2	50	C	1AY	30	MS62		TRF	MCP BPPESB C250 C1AY 30 MS62	PHOTOIN	8.97471		4	INITIALE	N		0	0	Productif	-1	0	0	0	0			0	0
371	-1	0				CP							M	BPPESB	C	2	50	B	1AY	30	MS62		TRF	MCP BPPESB C250 B1AY 30 MS62	PHOTOIN	16.7838		4	INITIALE	N		0	0	Productif	-1	0	0	0	0			0	0
372	-1	0																				EAU	EAU	EAU	PHOTOIN	0.119022		4	INITIALE	N		0	0	Improductif	-1	0	0	0	0			0	0
373	-1	0																				EAU	EAU	EAU	PHOTOIN	0.0601531		4	INITIALE	N		0	0	Improductif	-1	0	0	0	0			0	0
374	-1	0		FR									F	FXFN	B	5	10	C	2BD	20	MS61		TRF	F FR FXFN B510 C2BD 20 MS61	PHOTOIN	2.34715		4	INITIALE	N		0	0	Productif	-1	0	0	0	0			0	0
375	-1	0											R	ENML	C	3	50	A	2BE	30	RE21		TRF	R ENML C350 A2BE 30 RE21	PHOTOIN	3.93752		4	INITIALE	N		0	0	Productif	-1	0	0	0	0			0	0
376	-1	0																				GR	TRF	GR	PHOTOIN	2.18321		4	INITIALE	N		0	0	Improductif	-1	0	0	0	0			0	0
377	-1	0																				EAU	EAU	EAU	PHOTOIN	0.216962	√âtang √† Pednault	4	INITIALE	N		0	0	Improductif	-1	0	0	0	0			0	0
378	-1	0		P				RZ					R	RZ	B	5	10	A	2BE	30	RS21		TRF	R P RZ B510 A2BE 30 RS21	PHOTOIN	3.0608		4	INITIALE	N		0	0	Improductif	-1	0	0	0	0			0	0
379	-1	0											R	PGPG	C	3	50	A	2BD	20	RE21		TRF	R PGPG C350 A2BD 20 RE21	PHOTOIN	1.67514		4	INITIALE	N		0	0	Productif	-1	0	0	0	0			0	0
380	-1	0											R	EPPG	B	2	70	B	2BD	30	RS21		TRF	R EPPG B270 B2BD 30 RS21	PHOTOIN	4.25725		4	INITIALE	N		0	0	Improductif	-1	0	0	0	0			0	0
381	-1	0											R	PGPG	B	3	50	A	2BD	20	RE21		TRF	R PGPG B350 A2BD 20 RE21	PHOTOIN	10.1031		4	INITIALE	N		0	0	Improductif	-1	0	0	0	0			0	0
382	-1	0		P				RZ					R	RZ	A	5	10	A	2BD	30	RS21		TRF	R P RZ A510 A2BD 30 RS21	PHOTOIN	3.31786		4	INITIALE	N		0	0	Improductif	-1	0	0	0	0			0	0
383	-1	0																				EAU	EAU	EAU	PHOTOIN	0.146409		4	INITIALE	N		0	0	Improductif	-1	0	0	0	0			0	0
384	-1	0		FR														A	2BE	30	MS61		TRF	FR A2BE 30 MS61	PHOTOIN	0.9008		4	INITIALE	N		0	0	Productif	-1	0	0	0	0			0	0
385	-1	0		CPR														C	1AY	30	RS22		TRF	CPR C1AY 30 RS22	PHOTOIN	6.09106		4	INITIALE	N		0	0	Productif	-1	0	0	0	0			0	0
386	-1	0				CP							R	PGPG	C	2	50	A	2BE	20	RE21		TRF	RCP PGPG C250 A2BE 20 RE21	PHOTOIN	13.7652		4	INITIALE	N		0	0	Productif	-1	0	0	0	0			0	0
387	-1	0											F	BPPE	B	3	50	C	1AY	30	MS62		TRF	F BPPE B350 C1AY 30 MS62	PHOTOIN	6.96726		4	INITIALE	N		0	0	Productif	-1	0	0	0	0			0	0
388	-1	0				CP							M	BPBPSB	C	2	70	C	1AY	30	MS62		TRF	MCP BPBPSB C270 C1AY 30 MS62	PHOTOIN	7.6209		4	INITIALE	N		0	0	Productif	-1	0	0	0	0			0	0
389	-1	0											M	BPPESB	B	2	50	D	1AY	20	MS62		TRF	M BPPESB B250 D1AY 20 MS62	PHOTOIN	5.82749		4	INITIALE	N		0	0	Productif	-1	0	0	0	0			0	0
390	-1	0		P				RZ					R	RZ	C	5	10	A	2BD	20	RE21		TRF	R P RZ C510 A2BD 20 RE21	PHOTOIN	1.48231		4	INITIALE	N		0	0	Productif	-1	0	0	0	0			0	0
391	-1	0																				A	TRF	A	PHOTOIN	0.247368		4	INITIALE	N		0	0	Productif	-1	0	0	0	0			0	0
392	-1	0											R	PGPG	C	3	30	A	2BD	20	RE21		TRF	R PGPG C330 A2BD 20 RE21	PHOTOIN	0.126849		4	INITIALE	N		0	0	Productif	-1	0	0	0	0			0	0
393	-1	0		P				RZ					R	RZ	A	5	10	A	2BD	20	RE21		TRF	R P RZ A510 A2BD 20 RE21	PHOTOIN	0.107116		4	INITIALE	N		0	0	Improductif	-1	0	0	0	0			0	0
394	-1	0		P				FZ					F	FZ	C	4	10	A	2BD	20	RS21		TRF	F P FZ C410 A2BD 20 RS21	PHOTOIN	3.61018		4	INITIALE	N		0	0	Productif	-1	0	0	0	0			0	0
395	-1	0				CP							M	EPSBBP	D	3	50	A	2BE	40	RS24		TRF	MCP EPSBBP D350 A2BE 40 RS24	PHOTOIN	2.89205		4	INITIALE	N		0	0	Productif	-1	0	0	0	0			0	0
396	-1	0											M	PEPEEP	C	3	30	B	2BD	20	MS61		TRF	M PEPEEP C330 B2BD 20 MS61	PHOTOIN	0.976414		4	INITIALE	N		0	0	Productif	-1	0	0	0	0			0	0
397	-1	0																A	7E	60	MA18R	AL	TRF	A7E 60AL MA18R	PHOTOIN	9.33308		4	INITIALE	N		0	0	Productif	-1	0	0	0	0			0	0
398	-1	0		FR														B	2BD	20	RS21		TRF	FR B2BD 20 RS21	PHOTOIN	1.96243		4	INITIALE	N		0	0	Productif	-1	0	0	0	0			0	0
399	-1	0		FR														A	2BE	20	RS21		TRF	FR A2BE 20 RS21	PHOTOIN	5.45118		4	INITIALE	N		0	0	Productif	-1	0	0	0	0			0	0
400	-1	0		CT									M	FNFXRX	B	5	10	A	2BD	30	MS61		TRF	M CT FNFXRX B510 A2BD 30 MS61	PHOTOIN	6.28625		4	INITIALE	N		0	0	Productif	-1	0	0	0	0			0	0
401	-1	0											M	SBEPPE	C	3	50	A	1A	40	MS65		TRF	M SBEPPE C350 A1A 40 MS65	PHOTOIN	5.86532		4	INITIALE	N		0	0	Productif	-1	0	0	0	0			0	0
402	-1	0											R	ENML	B	3	50	A	2BD	30	RE21		TRF	R ENML B350 A2BD 30 RE21	PHOTOIN	8.8629		4	INITIALE	N		0	0	Improductif	-1	0	0	0	0			0	0
403	-1	0		FR														A	2A	40	RB14		TRF	FR A2A 40 RB14	PHOTOIN	9.17314		4	INITIALE	N		0	0	Productif	-1	0	0	0	0			0	0
404	-1	0																				EAU	EAU	EAU	PHOTOIN	0.223247		4	INITIALE	N		0	0	Improductif	-1	0	0	0	0			0	0
405	-1	0											R	ENEN	C	4	50	A	7T	50	RE39		TRF	R ENEN C450 A7T 50 RE39	PHOTOIN	3.04945		4	INITIALE	N		0	0	Productif	-1	0	0	0	0			0	0
406	-1	0				CP							M	BPBPSB	C	2	50	C	1AY	30	MS62		TRF	MCP BPBPSB C250 C1AY 30 MS62	PHOTOIN	7.22624		4	INITIALE	N		0	0	Productif	-1	0	0	0	0			0	0
407	-1	0											M	PEBPSB	B	2	50	C	1A	30	MS62		TRF	M PEBPSB B250 C1A 30 MS62	PHOTOIN	15.2828		4	INITIALE	N		0	0	Productif	-1	0	0	0	0			0	0
408	-1	0											M	PEBPSB	B	2	50	C	1A	30	MS62		TRF	M PEBPSB B250 C1A 30 MS62	PHOTOIN	6.56047		4	INITIALE	N		0	0	Productif	-1	0	0	0	0			0	0
409	-1	0																A	7T	50	RE39	DH	TRF	A7T 50DH RE39	PHOTOIN	8.57377		4	INITIALE	N		0	0	Productif	-1	0	0	0	0			0	0
410	-1	0											R	ENEN	B	4	50	A	7T	50	RE39		TRF	R ENEN B450 A7T 50 RE39	PHOTOIN	6.96398		4	INITIALE	N		0	0	Improductif	-1	0	0	0	0			0	0
411	-1	0		FR									M	FXFNRX	D	5	10	B	2BD	20	MS61		TRF	M FR FXFNRX D510 B2BD 20 MS61	PHOTOIN	12.7572		4	INITIALE	N		0	0	Productif	-1	0	0	0	0			0	0
412	-1	0											R	ENEN	B	3	50	A	7T	50	RE39		TRF	R ENEN B350 A7T 50 RE39	PHOTOIN	4.80019		4	INITIALE	N		0	0	Improductif	-1	0	0	0	0			0	0
413	-1	0																A	7E	60	TOF8U	DH	TRF	A7E 60DH TOF8U	PHOTOIN	1.28472		4	INITIALE	N		0	0	Productif	-1	0	0	0	0			0	0
414	-1	0		P				RZ					R	RZ	A	4	30	B	2A	20	RS21		TRF	R P RZ A430 B2A 20 RS21	PHOTOIN	0.318779		4	INITIALE	N		0	0	Improductif	-1	0	0	0	0			0	0
415	-1	0				CP							M	SBSBPE	C	3	50	B	1A	30	MS62		TRF	MCP SBSBPE C350 B1A 30 MS62	PHOTOIN	9.19437		4	INITIALE	N		0	0	Productif	-1	0	0	0	0			0	0
416	-1	0											F	PEBP	B	3	50	C	1AY	30	MS62		TRF	F PEBP B350 C1AY 30 MS62	PHOTOIN	2.26856		4	INITIALE	N		0	0	Productif	-1	0	0	0	0			0	0
417	-1	0											R	EPSB	C	3	50	B	2BD	40	RS24		TRF	R EPSB C350 B2BD 40 RS24	PHOTOIN	0.00687398		4	INITIALE	N		0	0	Productif	-1	0	0	0	0			0	0
418	-1	0											R	PGEN	C	3	50	A	2BD	20	RE21		TRF	R PGEN C350 A2BD 20 RE21	PHOTOIN	5.85222		4	INITIALE	N		0	0	Productif	-1	0	0	0	0			0	0
419	-1	0											R	SBEP	B	3	50	C	1AY	30	RS22		TRF	R SBEP B350 C1AY 30 RS22	PHOTOIN	4.74714		4	INITIALE	N		0	0	Improductif	-1	0	0	0	0			0	0
420	-1	0											R	PGEN	C	4	30	A	2BD	20	RE21		TRF	R PGEN C430 A2BD 20 RE21	PHOTOIN	1.98297		4	INITIALE	N		0	0	Productif	-1	0	0	0	0			0	0
421	-1	0		P				RZ					R	RZ		6	10	A	2A	20	MS61		TRF	R P RZ 610 A2A 20 MS61	PHOTOIN	6.33009		4	INITIALE	N		0	0	Improductif	-1	0	0	0	0			0	0
422	-1	0											R	ENPG	C	3	50	A	2BD	40	RE24		TRF	R ENPG C350 A2BD 40 RE24	PHOTOIN	5.65608		4	INITIALE	N		0	0	Productif	-1	0	0	0	0			0	0
423	-1	0											R	ENEN	C	3	50	A	7T	50	RE39		TRF	R ENEN C350 A7T 50 RE39	PHOTOIN	10.0942		4	INITIALE	N		0	0	Productif	-1	0	0	0	0			0	0
424	-1	0		P				RZ					R	RZ	B	5	10	B	2BD	20	RS21		TRF	R P RZ B510 B2BD 20 RS21	PHOTOIN	2.37823		4	INITIALE	N		0	0	Improductif	-1	0	0	0	0			0	0
425	-1	0											R	PGPG	B	2	50	A	2BD	20	RE21		TRF	R PGPG B250 A2BD 20 RE21	PHOTOIN	7.85675		4	INITIALE	N		0	0	Improductif	-1	0	0	0	0			0	0
426	-1	0											M	BPBPEN	C	2	50	A	7T	50	RS39		TRF	M BPBPEN C250 A7T 50 RS39	PHOTOIN	13.7635		4	INITIALE	N		0	0	Productif	-1	0	0	0	0			0	0
427	-1	0				CP							M	PEPEEP	C	2	50	C	2A	20	MS61		TRF	MCP PEPEEP C250 C2A 20 MS61	PHOTOIN	9.63357		4	INITIALE	N		0	0	Productif	-1	0	0	0	0			0	0
428	-1	0		P				RZ					R	RZ	C	5	10	A	2BE	20	RE21		TRF	R P RZ C510 A2BE 20 RE21	PHOTOIN	1.39542		4	INITIALE	N		0	0	Productif	-1	0	0	0	0			0	0
429	-1	0				CP							F	PEBP	C	2	50	C	2A	20	MS61		TRF	FCP PEBP C250 C2A 20 MS61	PHOTOIN	3.49247		4	INITIALE	N		0	0	Productif	-1	0	0	0	0			0	0
430	-1	0		BR									R	RXRX	C	5	10	A	2BE	20	RE21		TRF	R BR RXRX C510 A2BE 20 RE21	PHOTOIN	0.256567		4	INITIALE	N		0	0	Productif	-1	0	0	0	0			0	0
431	-1	0											R	PGPG	C	4	30	A	2BD	30	RS21		TRF	R PGPG C430 A2BD 30 RS21	PHOTOIN	8.9949		4	INITIALE	N		0	0	Productif	-1	0	0	0	0			0	0
432	-1	0																A	7E	60	TOB9U	DH	TRF	A7E 60DH TOB9U	PHOTOIN	16.5839		4	INITIALE	N		0	0	Productif	-1	0	0	0	0			0	0
433	-1	0											R	EPEP	A	3	50	A	1A	40	RS25		TRF	R EPEP A350 A1A 40 RS25	PHOTOIN	2.3279		4	INITIALE	N		0	0	Improductif	-1	0	0	0	0			0	0
434	-1	0											M	PEPEPG	C	4	30	A	2BD	30	RS21		TRF	M PEPEPG C430 A2BD 30 RS21	PHOTOIN	3.75374		4	INITIALE	N		0	0	Productif	-1	0	0	0	0			0	0
435	-1	0											M	SBSBBP	A	3	50	C	1AY	30	MS62		TRF	M SBSBBP A350 C1AY 30 MS62	PHOTOIN	3.67566		4	INITIALE	N		0	0	Productif	-1	0	0	0	0			0	0
436	-1	0																				EAU	EAU	EAU	PHOTOIN	0.40036	√âtang √† Ferdinand	4	INITIALE	N		0	0	Improductif	-1	0	0	0	0			0	0
437	-1	0											R	ENML	C	3	50	A	7T	50	RE38		TRF	R ENML C350 A7T 50 RE38	PHOTOIN	4.2853		4	INITIALE	N		0	0	Productif	-1	0	0	0	0			0	0
438	-1	0		P				RZ					R	RZ	A	5	10	A	2BE	30	RS21		TRF	R P RZ A510 A2BE 30 RS21	PHOTOIN	3.80333		4	INITIALE	N		0	0	Improductif	-1	0	0	0	0			0	0
439	-1	0											R	PGPG	B	2	50	A	2BE	20	RE21		TRF	R PGPG B250 A2BE 20 RE21	PHOTOIN	10.2267		4	INITIALE	N		0	0	Improductif	-1	0	0	0	0			0	0
440	-1	0											M	PEBPEP	C	3	50	A	2BE	20	RS21		TRF	M PEBPEP C350 A2BE 20 RS21	PHOTOIN	4.89058		4	INITIALE	N		0	0	Productif	-1	0	0	0	0			0	0
441	-1	0		P				RZ					M	RZFX	B	4	30	B	2A	20	RB11		TRF	M P RZFX B430 B2A 20 RB11	PHOTOIN	4.2489		4	INITIALE	N		0	0	Improductif	-1	0	0	0	0			0	0
442	-1	0																				EAU	EAU	EAU	PHOTOIN	1.82601	Lac Citron	4	INITIALE	N		0	0	Improductif	-1	0	0	0	0			0	0
443	-1	0																A	7T	50	RE39	DH	TRF	A7T 50DH RE39	PHOTOIN	5.52591		4	INITIALE	N		0	0	Productif	-1	0	0	0	0			0	0
444	-1	0																A	2BE	20	RE21	NF	TRF	A2BE 20NF RE21	PHOTOIN	9.60366		4	INITIALE	N		0	0	Improductif	-1	0	0	0	0			0	0
445	-1	0		CT									F	FXFX	B	5	10	D	1AY	30	MS62		TRF	F CT FXFX B510 D1AY 30 MS62	PHOTOIN	4.04533		4	INITIALE	N		0	0	Productif	-1	0	0	0	0			0	0
446	-1	0																				A	TRF	A	PHOTOIN	0.217532		4	INITIALE	N		0	0	Productif	-1	0	0	0	0			0	0
447	-1	0											M	EPEPBP	C	3	50	C	R1A	20	RS20		TRF	M EPEPBP C350 CR1A 20 RS20	PHOTOIN	3.09275		4	INITIALE	N		0	0	Productif	-1	0	0	0	0			0	0
448	-1	0				CP							M	BPPESB	D	3	50	B	1A	31	MS65		TRF	MCP BPPESB D350 B1A 31 MS65	PHOTOIN	6.21612		4	INITIALE	N		0	0	Productif	-1	0	0	0	0			0	0
449	-1	0		CPR														B	1AY	30	MS62		TRF	CPR B1AY 30 MS62	PHOTOIN	5.5796		4	INITIALE	N		0	0	Productif	-1	0	0	0	0			0	0
450	-1	0		CPR														C	1A	30	MS62		TRF	CPR C1A 30 MS62	PHOTOIN	3.43329		4	INITIALE	N		0	0	Productif	-1	0	0	0	0			0	0
451	-1	0		CT									M	FXFXRX		6	10	B	1A	30	MS62		TRF	M CT FXFXRX 610 B1A 30 MS62	PHOTOIN	10.7782		4	INITIALE	N		0	0	Productif	-1	0	0	0	0			0	0
452	-1	0											R	ENSB	C	4	30	A	7T	50	RS39		TRF	R ENSB C430 A7T 50 RS39	PHOTOIN	8.31444		4	INITIALE	N		0	0	Productif	-1	0	0	0	0			0	0
453	-1	0		CT									M	FXFXRX	B	5	10	C	1AY	30	MS62		TRF	M CT FXFXRX B510 C1AY 30 MS62	PHOTOIN	3.10394		4	INITIALE	N		0	0	Productif	-1	0	0	0	0			0	0
454	-1	0		P				RZ					R	RZ	C	5	10	B	2A	20	RS21		TRF	R P RZ C510 B2A 20 RS21	PHOTOIN	7.29236		4	INITIALE	N		0	0	Productif	-1	0	0	0	0			0	0
455	-1	0		P				RZ					R	RZ		6	10	B	2BD	20	MS61		TRF	R P RZ 610 B2BD 20 MS61	PHOTOIN	3.62155		4	INITIALE	N		0	0	Improductif	-1	0	0	0	0			0	0
456	-1	0											M	PEBPEP	B	2	50	C	1AY	30	MS62		TRF	M PEBPEP B250 C1AY 30 MS62	PHOTOIN	7.29066		4	INITIALE	N		0	0	Productif	-1	0	0	0	0			0	0
457	-1	0											M	PEBPEP	C	2	50	B	2A	20	RS21		TRF	M PEBPEP C250 B2A 20 RS21	PHOTOIN	5.20679		4	INITIALE	N		0	0	Productif	-1	0	0	0	0			0	0
458	-1	0																				EAU	EAU	EAU	PHOTOIN	0.111493		4	INITIALE	N		0	0	Improductif	-1	0	0	0	0			0	0
459	-1	0											M	EPSBBP	C	3	30	B	2BE	20	RS21		TRF	M EPSBBP C330 B2BE 20 RS21	PHOTOIN	12.0858		4	INITIALE	N		0	0	Productif	-1	0	0	0	0			0	0
460	-1	0																A	7E	60	MA18R	AL	TRF	A7E 60AL MA18R	PHOTOIN	0.0632819		4	INITIALE	N		0	0	Productif	-1	0	0	0	0			0	0
461	-1	0		P				RZ					R	RZ	B	5	10	A	2BE	20	RE21		TRF	R P RZ B510 A2BE 20 RE21	PHOTOIN	0.728426		4	INITIALE	N		0	0	Improductif	-1	0	0	0	0			0	0
462	-1	0											M	PEPEEP	C	2	50	A	2BE	30	MS61		TRF	M PEPEEP C250 A2BE 30 MS61	PHOTOIN	2.06263		4	INITIALE	N		0	0	Productif	-1	0	0	0	0			0	0
463	-1	0		CT									M	RXRXFX	B	5	10	A	2BE	20	MS61		TRF	M CT RXRXFX B510 A2BE 20 MS61	PHOTOIN	6.08363		4	INITIALE	N		0	0	Productif	-1	0	0	0	0			0	0
464	-1	0											R	PGPG	A	3	50	A	2BD	40	RE24		TRF	R PGPG A350 A2BD 40 RE24	PHOTOIN	3.88725		4	INITIALE	N		0	0	Improductif	-1	0	0	0	0			0	0
465	-1	0											R	ENSB	C	4	30	A	7T	53	RS39		TRF	R ENSB C430 A7T 53 RS39	PHOTOIN	4.82628		4	INITIALE	N		0	0	Productif	-1	0	0	0	0			0	0
466	-1	0		P				RZ					M	RZFX		6	10	A	2BD	30	RS21		TRF	M P RZFX 610 A2BD 30 RS21	PHOTOIN	0.362108		4	INITIALE	N		0	0	Productif	-1	0	0	0	0			0	0
467	-1	0																				EAU	EAU	EAU	PHOTOIN	0.368946		4	INITIALE	N		0	0	Improductif	-1	0	0	0	0			0	0
468	-1	0											R	PGPG	B	3	50	A	2BE	20	RE21		TRF	R PGPG B350 A2BE 20 RE21	PHOTOIN	8.38936		4	INITIALE	N		0	0	Improductif	-1	0	0	0	0			0	0
469	-1	0																				EAU	EAU	EAU	PHOTOIN	0.150548		4	INITIALE	N		0	0	Improductif	-1	0	0	0	0			0	0
470	-1	0																				EAU	EAU	EAU	PHOTOIN	0.112545		4	INITIALE	N		0	0	Improductif	-1	0	0	0	0			0	0
471	-1	0																				EAU	EAU	EAU	PHOTOIN	0.0629457		4	INITIALE	N		0	0	Improductif	-1	0	0	0	0			0	0
472	-1	0		FR									M	FNFXRX	B	5	10	A	2A	30	MS61		TRF	M FR FNFXRX B510 A2A 30 MS61	PHOTOIN	5.80017		4	INITIALE	N		0	0	Productif	-1	0	0	0	0			0	0
473	-1	0																				EAU	EAU	EAU	PHOTOIN	0.40712		4	INITIALE	N		0	0	Improductif	-1	0	0	0	0			0	0
474	-1	0				CP							M	SBSBBP	C	4	30	A	1A	40	MS65		TRF	MCP SBSBBP C430 A1A 40 MS65	PHOTOIN	3.96481		4	INITIALE	N		0	0	Productif	-1	0	0	0	0			0	0
475	-1	0											M	PEBPEP	C	2	50	C	1AY	30	MS62		TRF	M PEBPEP C250 C1AY 30 MS62	PHOTOIN	8.73487		4	INITIALE	N		0	0	Productif	-1	0	0	0	0			0	0
476	-1	0				CP							M	BPPEEP	D	2	50	B	1AY	30	MS62		TRF	MCP BPPEEP D250 B1AY 30 MS62	PHOTOIN	4.86611		4	INITIALE	N		0	0	Productif	-1	0	0	0	0			0	0
477	-1	0																				EAU	EAU	EAU	PHOTOIN	0.085398		4	INITIALE	N		0	0	Improductif	-1	0	0	0	0			0	0
478	-1	0																				EAU	EAU	EAU	PHOTOIN	0.158559		4	INITIALE	N		0	0	Improductif	-1	0	0	0	0			0	0
479	-1	0		P				RZ					R	RZ	C	5	10	A	2BD	20	RE21		TRF	R P RZ C510 A2BD 20 RE21	PHOTOIN	1.79113		4	INITIALE	N		0	0	Productif	-1	0	0	0	0			0	0
480	-1	0		P				RZ					R	RZ	D	5	10	B	2BE	20	RS21		TRF	R P RZ D510 B2BE 20 RS21	PHOTOIN	5.49857		4	INITIALE	N		0	0	Productif	-1	0	0	0	0			0	0
481	-1	0																				EAU	EAU	EAU	PHOTOIN	0.212395		4	INITIALE	N		0	0	Improductif	-1	0	0	0	0			0	0
482	-1	0		FR									M	FXFXRX	D	5	10	B	2A	20	RS21		TRF	M FR FXFXRX D510 B2A 20 RS21	PHOTOIN	2.47597		4	INITIALE	N		0	0	Productif	-1	0	0	0	0			0	0
483	-1	0				CP							R	ENEN	D	4	50	A	7E	60	RE39		TRF	RCP ENEN D450 A7E 60 RE39	PHOTOIN	2.93147		4	INITIALE	N		0	0	Productif	-1	0	0	0	0			0	0
484	-1	0																				EAU	EAU	EAU	PHOTOIN	0.0861218		4	INITIALE	N		0	0	Improductif	-1	0	0	0	0			0	0
485	-1	0											M	BPPEPG	D	3	50	A	2BE	20	RS21		TRF	M BPPEPG D350 A2BE 20 RS21	PHOTOIN	4.82466		4	INITIALE	N		0	0	Productif	-1	0	0	0	0			0	0
486	-1	0		FR														A	2BE	20	RS21		TRF	FR A2BE 20 RS21	PHOTOIN	1.74233		4	INITIALE	N		0	0	Productif	-1	0	0	0	0			0	0
487	-1	0																				EAU	EAU	EAU	PHOTOIN	0.331035		4	INITIALE	N		0	0	Improductif	-1	0	0	0	0			0	0
488	-1	0											M	BPPEEP	C	2	50	C	2BD	20	MS61		TRF	M BPPEEP C250 C2BD 20 MS61	PHOTOIN	9.29577		4	INITIALE	N		0	0	Productif	-1	0	0	0	0			0	0
489	-1	0		CT									R	RXRX		6	10	A	2BD	30	RE21		TRF	R CT RXRX 610 A2BD 30 RE21	PHOTOIN	3.14576		4	INITIALE	N		0	0	Improductif	-1	0	0	0	0			0	0
490	-1	0				CP							M	EPEPPE	D	3	30	A	2A	30	MS61		TRF	MCP EPEPPE D330 A2A 30 MS61	PHOTOIN	4.18045		4	INITIALE	N		0	0	Productif	-1	0	0	0	0			0	0
491	-1	0																				ANT	TRF	ANT	PHOTOIN	2.72138		4	INITIALE	N		0	0	Improductif	-1	0	0	0	0			0	0
492	-1	0											F	PEBP	B	4	30	C	1AY	30	MS62		TRF	F PEBP B430 C1AY 30 MS62	PHOTOIN	2.27506		4	INITIALE	N		0	0	Productif	-1	0	0	0	0			0	0
493	-1	0				CP							M	PGPGBP	D	3	50	A	2BE	20	RS21		TRF	MCP PGPGBP D350 A2BE 20 RS21	PHOTOIN	6.9765		4	INITIALE	N		0	0	Productif	-1	0	0	0	0			0	0
494	-1	0											R	ENML	D	3	50	A	7E	60	RE39		TRF	R ENML D350 A7E 60 RE39	PHOTOIN	3.40251		4	INITIALE	N		0	0	Productif	-1	0	0	0	0			0	0
495	-1	0											M	EPMLPE	B	4	30	A	2BD	30	RS21		TRF	M EPMLPE B430 A2BD 30 RS21	PHOTOIN	2.63376		4	INITIALE	N		0	0	Improductif	-1	0	0	0	0			0	0
496	-1	0		CPR														C	1A	30	MS62		TRF	CPR C1A 30 MS62	PHOTOIN	1.74612		4	INITIALE	N		0	0	Productif	-1	0	0	0	0			0	0
497	-1	0																				EAU	EAU	EAU	PHOTOIN	0.125441		4	INITIALE	N		0	0	Improductif	-1	0	0	0	0			0	0
498	-1	0				CP							M	PEBPEP	C	2	50	C	1AY	30	MS62		TRF	MCP PEBPEP C250 C1AY 30 MS62	PHOTOIN	3.14346		4	INITIALE	N		0	0	Productif	-1	0	0	0	0			0	0
499	-1	0																				EAU	EAU	EAU	PHOTOIN	0.133277		4	INITIALE	N		0	0	Improductif	-1	0	0	0	0			0	0
500	-1	0																				EAU	EAU	EAU	PHOTOIN	0.0748451		4	INITIALE	N		0	0	Improductif	-1	0	0	0	0			0	0
501	-1	0																A	7E	60	TOF8U	DH	TRF	A7E 60DH TOF8U	PHOTOIN	0.925423		4	INITIALE	N		0	0	Productif	-1	0	0	0	0			0	0
502	-1	0		CPR														C	1A	30	MS62		TRF	CPR C1A 30 MS62	PHOTOIN	1.59797		4	INITIALE	N		0	0	Productif	-1	0	0	0	0			0	0
503	-1	0		FR									M	FXFNRX	C	5	10	A	2BD	30	MS61		TRF	M FR FXFNRX C510 A2BD 30 MS61	PHOTOIN	6.519		4	INITIALE	N		0	0	Productif	-1	0	0	0	0			0	0
504	-1	0																A	7T	50	MA18R	AL	TRF	A7T 50AL MA18R	PHOTOIN	3.82434		4	INITIALE	N		0	0	Productif	-1	0	0	0	0			0	0
505	-1	0											R	ENEN	C	4	50	A	7T	50	RE39		TRF	R ENEN C450 A7T 50 RE39	PHOTOIN	9.56368		4	INITIALE	N		0	0	Productif	-1	0	0	0	0			0	0
506	-1	0											M	SBEPBP	C	4	30	C	1A	30	MS62		TRF	M SBEPBP C430 C1A 30 MS62	PHOTOIN	7.34555		4	INITIALE	N		0	0	Productif	-1	0	0	0	0			0	0
507	-1	0																				EAU	EAU	EAU	PHOTOIN	0.110213		4	INITIALE	N		0	0	Improductif	-1	0	0	0	0			0	0
508	-1	0		CT									M	FXFXRX		6	10	C	1AY	30	MS62		TRF	M CT FXFXRX 610 C1AY 30 MS62	PHOTOIN	1.52421		4	INITIALE	N		0	0	Productif	-1	0	0	0	0			0	0
509	-1	0																				EAU	EAU	EAU	PHOTOIN	0.190845		4	INITIALE	N		0	0	Improductif	-1	0	0	0	0			0	0
510	-1	0				CP							M	PGPGBP	C	3	50	A	2BE	20	RS21		TRF	MCP PGPGBP C350 A2BE 20 RS21	PHOTOIN	2.45021		4	INITIALE	N		0	0	Productif	-1	0	0	0	0			0	0
511	-1	0											R	MLEN	B	3	50	A	2A	30	RE21		TRF	R MLEN B350 A2A 30 RE21	PHOTOIN	3.84706		4	INITIALE	N		0	0	Improductif	-1	0	0	0	0			0	0
512	-1	0											F	PEPE	B	4	30	A	2BD	30	RS21		TRF	F PEPE B430 A2BD 30 RS21	PHOTOIN	2.36397		4	INITIALE	N		0	0	Productif	-1	0	0	0	0			0	0
513	-1	0											M	BPBPEP	C	3	50	A	2BD	30	RS21		TRF	M BPBPEP C350 A2BD 30 RS21	PHOTOIN	2.5967		4	INITIALE	N		0	0	Productif	-1	0	0	0	0			0	0
514	-1	0		CT									M	FXFXRX	D	5	10	A	1A	40	MS65		TRF	M CT FXFXRX D510 A1A 40 MS65	PHOTOIN	6.33791		4	INITIALE	N		0	0	Productif	-1	0	0	0	0			0	0
515	-1	0											R	SBEP	C	3	50	B	1A	31	RS25		TRF	R SBEP C350 B1A 31 RS25	PHOTOIN	6.11094		4	INITIALE	N		0	0	Productif	-1	0	0	0	0			0	0
516	-1	0											R	ENEN	B	3	50	A	7T	50	RE39		TRF	R ENEN B350 A7T 50 RE39	PHOTOIN	3.39889		4	INITIALE	N		0	0	Improductif	-1	0	0	0	0			0	0
517	-1	0											R	ENPG	C	3	50	A	2BD	30	RE21		TRF	R ENPG C350 A2BD 30 RE21	PHOTOIN	6.76745		4	INITIALE	N		0	0	Productif	-1	0	0	0	0			0	0
518	-1	0				CP							R	PGEN	D	3	50	A	2BE	20	RE21		TRF	RCP PGEN D350 A2BE 20 RE21	PHOTOIN	10.2727		4	INITIALE	N		0	0	Productif	-1	0	0	0	0			0	0
519	-1	0		FR									M	FXFNRX	C	5	10	A	2A	30	MS61		TRF	M FR FXFNRX C510 A2A 30 MS61	PHOTOIN	7.88037		4	INITIALE	N		0	0	Productif	-1	0	0	0	0			0	0
520	-1	0																				GR	TRF	GR	PHOTOIN	0.630523		4	INITIALE	N		0	0	Improductif	-1	0	0	0	0			0	0
521	-1	0		CPR														D	1AY	30	MS62		TRF	CPR D1AY 30 MS62	PHOTOIN	2.65473		4	INITIALE	N		0	0	Productif	-1	0	0	0	0			0	0
522	-1	0											M	BPBPSB	B	2	50	C	1AY	30	MS62		TRF	M BPBPSB B250 C1AY 30 MS62	PHOTOIN	25.2843		4	INITIALE	N		0	0	Productif	-1	0	0	0	0			0	0
523	-1	0											F	PEBP	B	2	50	D	1AY	20	MS62		TRF	F PEBP B250 D1AY 20 MS62	PHOTOIN	8.12086		4	INITIALE	N		0	0	Productif	-1	0	0	0	0			0	0
524	-1	0											R	PGPG	B	2	50	A	2BE	20	RE21		TRF	R PGPG B250 A2BE 20 RE21	PHOTOIN	3.61798		4	INITIALE	N		0	0	Improductif	-1	0	0	0	0			0	0
525	-1	0											M	EPEPPE	B	3	50	C	1AY	30	RS22		TRF	M EPEPPE B350 C1AY 30 RS22	PHOTOIN	0.509787		4	INITIALE	N		0	0	Improductif	-1	0	0	0	0			0	0
526	-1	0		P				RZ					M	RZFX	C	5	10	A	2A	30	RS21		TRF	M P RZFX C510 A2A 30 RS21	PHOTOIN	6.63504		4	INITIALE	N		0	0	Productif	-1	0	0	0	0			0	0
527	-1	0		CT									R	RXRX	C	5	10	A	2BE	20	RS21		TRF	R CT RXRX C510 A2BE 20 RS21	PHOTOIN	4.61493		4	INITIALE	N		0	0	Productif	-1	0	0	0	0			0	0
528	-1	0				CP							M	PEBPEP	C	3	30	A	2BE	40	MS64		TRF	MCP PEBPEP C330 A2BE 40 MS64	PHOTOIN	8.18172		4	INITIALE	N		0	0	Productif	-1	0	0	0	0			0	0
529	-1	0																				EAU	EAU	EAU	PHOTOIN	0.128535		4	INITIALE	N		0	0	Improductif	-1	0	0	0	0			0	0
530	-1	0																				EAU	EAU	EAU	PHOTOIN	0.18554		4	INITIALE	N		0	0	Improductif	-1	0	0	0	0			0	0
531	-1	0				CP							F	PEPE	D	2	70	B	1AY	30	MS62		TRF	FCP PEPE D270 B1AY 30 MS62	PHOTOIN	3.0598		4	INITIALE	N		0	0	Productif	-1	0	0	0	0			0	0
532	-1	0																A	2BE	20	RE21	NF	TRF	A2BE 20NF RE21	PHOTOIN	7.18509		4	INITIALE	N		0	0	Improductif	-1	0	0	0	0			0	0
533	-1	0		CT									F	FNFN	C	5	10	A	2BD	40	MS64		TRF	F CT FNFN C510 A2BD 40 MS64	PHOTOIN	4.71153		4	INITIALE	N		0	0	Productif	-1	0	0	0	0			0	0
534	-1	0											M	BPBPPG	B	4	30	B	2A	20	RS21		TRF	M BPBPPG B430 B2A 20 RS21	PHOTOIN	2.93904		4	INITIALE	N		0	0	Improductif	-1	0	0	0	0			0	0
535	-1	0		CPR														A	2BD	20	RE21		TRF	CPR A2BD 20 RE21	PHOTOIN	6.49596		4	INITIALE	N		0	0	Productif	-1	0	0	0	0			0	0
536	-1	0											R	ENEN	C	4	50	A	7T	50	RE39		TRF	R ENEN C450 A7T 50 RE39	PHOTOIN	3.41906		4	INITIALE	N		0	0	Productif	-1	0	0	0	0			0	0
537	-1	0											M	PGPGPE	C	3	30	A	2BD	30	RS21		TRF	M PGPGPE C330 A2BD 30 RS21	PHOTOIN	4.45915		4	INITIALE	N		0	0	Productif	-1	0	0	0	0			0	0
538	-1	0											M	BPPESB	B	2	50	D	1AY	20	MS62		TRF	M BPPESB B250 D1AY 20 MS62	PHOTOIN	4.8281		4	INITIALE	N		0	0	Productif	-1	0	0	0	0			0	0
539	-1	0		FR									M	FXFXRX		6	10	B	2BD	20	MS61		TRF	M FR FXFXRX 610 B2BD 20 MS61	PHOTOIN	14.0309		4	INITIALE	N		0	0	Productif	-1	0	0	0	0			0	0
540	-1	0		FR									M	FXFXRX		6	10	B	2BD	30	MS61		TRF	M FR FXFXRX 610 B2BD 30 MS61	PHOTOIN	7.91779		4	INITIALE	N		0	0	Productif	-1	0	0	0	0			0	0
541	-1	0		CT									M	FXFXRX		6	10	A	2BE	30	MS61		TRF	M CT FXFXRX 610 A2BE 30 MS61	PHOTOIN	4.10664		4	INITIALE	N		0	0	Productif	-1	0	0	0	0			0	0
542	-1	0		CT									M	FXFXRX	C	5	10	C	1A	30	MS62		TRF	M CT FXFXRX C510 C1A 30 MS62	PHOTOIN	1.62756		4	INITIALE	N		0	0	Productif	-1	0	0	0	0			0	0
543	-1	0		FR														A	2BE	30	MS61		TRF	FR A2BE 30 MS61	PHOTOIN	4.24726		4	INITIALE	N		0	0	Productif	-1	0	0	0	0			0	0
544	-1	0											M	EPEPBP	C	3	50	A	1A	30	RS22		TRF	M EPEPBP C350 A1A 30 RS22	PHOTOIN	4.2768		4	INITIALE	N		0	0	Productif	-1	0	0	0	0			0	0
545	-1	0				CP							F	PEBP	D	2	70	B	1A	30	MS62		TRF	FCP PEBP D270 B1A 30 MS62	PHOTOIN	4.56623		4	INITIALE	N		0	0	Productif	-1	0	0	0	0			0	0
546	-1	0											M	EPEPBP	B	3	50	B	1AY	30	MS62		TRF	M EPEPBP B350 B1AY 30 MS62	PHOTOIN	5.40904		4	INITIALE	N		0	0	Productif	-1	0	0	0	0			0	0
547	-1	0		P				RZ					R	RZ	B	5	10	A	2BD	20	RE21		TRF	R P RZ B510 A2BD 20 RE21	PHOTOIN	1.98763		4	INITIALE	N		0	0	Improductif	-1	0	0	0	0			0	0
548	-1	0																				EAU	EAU	EAU	PHOTOIN	0.0985266		4	INITIALE	N		0	0	Improductif	-1	0	0	0	0			0	0
549	-1	0																				EAU	EAU	EAU	PHOTOIN	0.0740629		4	INITIALE	N		0	0	Improductif	-1	0	0	0	0			0	0
550	-1	0																				EAU	EAU	EAU	PHOTOIN	0.170719		4	INITIALE	N		0	0	Improductif	-1	0	0	0	0			0	0
551	-1	0											F	BPPE	B	2	50	C	1AY	30	MS62		TRF	F BPPE B250 C1AY 30 MS62	PHOTOIN	6.52675		4	INITIALE	N		0	0	Productif	-1	0	0	0	0			0	0
552	-1	0																				EAU	EAU	EAU	PHOTOIN	0.0655581		4	INITIALE	N		0	0	Improductif	-1	0	0	0	0			0	0
553	-1	0											M	PEPEPG	C	3	50	B	2BE	20	RS21		TRF	M PEPEPG C350 B2BE 20 RS21	PHOTOIN	6.57374		4	INITIALE	N		0	0	Productif	-1	0	0	0	0			0	0
554	-1	0		P				RZ					M	FXRZ	A	5	10	A	2A	20	RS21		TRF	M P FXRZ A510 A2A 20 RS21	PHOTOIN	1.82208		4	INITIALE	N		0	0	Improductif	-1	0	0	0	0			0	0
555	-1	0											R	ENEN	C	4	50	A	7E	60	RE39		TRF	R ENEN C450 A7E 60 RE39	PHOTOIN	19.7161		4	INITIALE	N		0	0	Productif	-1	0	0	0	0			0	0
556	-1	0											R	ENEN	C	3	50	A	1A	40	RE25		TRF	R ENEN C350 A1A 40 RE25	PHOTOIN	5.12185		4	INITIALE	N		0	0	Productif	-1	0	0	0	0			0	0
557	-1	0																				A	TRF	A	PHOTOIN	3.19806		4	INITIALE	N		0	0	Productif	-1	0	0	0	0			0	0
558	-1	0											R	PGPG	C	3	50	A	2BE	20	RE21		TRF	R PGPG C350 A2BE 20 RE21	PHOTOIN	3.73301		4	INITIALE	N		0	0	Productif	-1	0	0	0	0			0	0
559	-1	0											R	ENEN	C	4	50	A	7T	50	RE39		TRF	R ENEN C450 A7T 50 RE39	PHOTOIN	3.26915		4	INITIALE	N		0	0	Productif	-1	0	0	0	0			0	0
560	-1	0																A	7E	60	MA18R	AL	TRF	A7E 60AL MA18R	PHOTOIN	5.0649		4	INITIALE	N		0	0	Productif	-1	0	0	0	0			0	0
561	-1	0											R	ENEN	D	4	30	A	7E	60	RE39		TRF	R ENEN D430 A7E 60 RE39	PHOTOIN	5.33653		4	INITIALE	N		0	0	Productif	-1	0	0	0	0			0	0
562	-1	0											M	BPPESB	B	2	50	B	1A	30	MS62		TRF	M BPPESB B250 B1A 30 MS62	PHOTOIN	20.6383		4	INITIALE	N		0	0	Productif	-1	0	0	0	0			0	0
563	-1	0		FR									M	FXFXRX	D	5	10	A	2A	20	RB11		TRF	M FR FXFXRX D510 A2A 20 RB11	PHOTOIN	14.2418		4	INITIALE	N		0	0	Productif	-1	0	0	0	0			0	0
564	-1	0																				EAU	EAU	EAU	PHOTOIN	0.134036		4	INITIALE	N		0	0	Improductif	-1	0	0	0	0			0	0
565	-1	0											R	EPSB	D	4	50	A	2A	40	RS24		TRF	R EPSB D450 A2A 40 RS24	PHOTOIN	5.86796		4	INITIALE	N		0	0	Productif	-1	0	0	0	0			0	0
566	-1	0																				EAU	EAU	EAU	PHOTOIN	0.0617272		4	INITIALE	N		0	0	Improductif	-1	0	0	0	0			0	0
567	-1	0											M	EPSBBP	B	3	50	B	1AY	30	MS62		TRF	M EPSBBP B350 B1AY 30 MS62	PHOTOIN	2.26321		4	INITIALE	N		0	0	Productif	-1	0	0	0	0			0	0
568	-1	0		FR														A	2BD	20	RE21		TRF	FR A2BD 20 RE21	PHOTOIN	8.42549		4	INITIALE	N		0	0	Productif	-1	0	0	0	0			0	0
569	-1	0																				A	TRF	A	PHOTOIN	6.78777		4	INITIALE	N		0	0	Productif	-1	0	0	0	0			0	0
570	-1	0											R	ENEN	C	4	50	A	7T	50	RE39		TRF	R ENEN C450 A7T 50 RE39	PHOTOIN	25.4212		4	INITIALE	N		0	0	Productif	-1	0	0	0	0			0	0
571	-1	0											R	ENEN	B	3	50	A	7T	50	RE39		TRF	R ENEN B350 A7T 50 RE39	PHOTOIN	11.6655		4	INITIALE	N		0	0	Improductif	-1	0	0	0	0			0	0
572	-1	0																				GR	TRF	GR	PHOTOIN	0.981084		4	INITIALE	N		0	0	Improductif	-1	0	0	0	0			0	0
573	-1	0				CP							M	BPBPRX	C	3	50	A	2BD	30	MS61		TRF	MCP BPBPRX C350 A2BD 30 MS61	PHOTOIN	4.39895		4	INITIALE	N		0	0	Productif	-1	0	0	0	0			0	0
574	-1	0											R	ENEN	B	4	50	A	7T	50	RE39		TRF	R ENEN B450 A7T 50 RE39	PHOTOIN	17.919		4	INITIALE	N		0	0	Improductif	-1	0	0	0	0			0	0
575	-1	0											R	ENEN	C	4	50	A	7T	50	RE39		TRF	R ENEN C450 A7T 50 RE39	PHOTOIN	2.99001		4	INITIALE	N		0	0	Productif	-1	0	0	0	0			0	0
576	-1	0											R	ENEN	C	3	50	A	7T	50	RE39		TRF	R ENEN C350 A7T 50 RE39	PHOTOIN	8.75444		4	INITIALE	N		0	0	Productif	-1	0	0	0	0			0	0
577	-1	0											M	SBSBPE	B	2	50	C	1AY	30	MS62		TRF	M SBSBPE B250 C1AY 30 MS62	PHOTOIN	4.98234		4	INITIALE	N		0	0	Productif	-1	0	0	0	0			0	0
578	-1	0											R	PGRX	C	3	50	A	2BE	20	RS21		TRF	R PGRX C350 A2BE 20 RS21	PHOTOIN	6.68923		4	INITIALE	N		0	0	Productif	-1	0	0	0	0			0	0
579	-1	0											R	ENEN	C	3	50	A	7T	50	RE39		TRF	R ENEN C350 A7T 50 RE39	PHOTOIN	7.49143		4	INITIALE	N		0	0	Productif	-1	0	0	0	0			0	0
580	-1	0											R	PGPG	B	4	30	A	2BE	20	RE21		TRF	R PGPG B430 A2BE 20 RE21	PHOTOIN	9.19791		4	INITIALE	N		0	0	Improductif	-1	0	0	0	0			0	0
[truncated: 777 more rows]
[truncated: 53 more columns]

## Sheet: Parent_5K
FID_Union_	FID_Clip_P	OBJECTID	GEOCODE	ORIGINE	AN_ORIGINE	PERTURB	AN_PERTURB	REB_ESS1	REB_ESS2	REB_ESS3	ET_DOMI	PART_STR	TYPE_COUV	GR_ESS	CL_DENS	CL_HAUT	CL_AGE	CL_PENT	DEP_SUR	CL_DRAI	TYPE_ECO	CO_TER	TYPE_TER	STRATE	MET_AT_STR	SUPERFICIE	TOPONYME	NO_PRG	VER_PRG	IN_NAIPF	EXERCICE	Shape_Leng	Shape_Area	Abeilles	FID_Clip_C	AN	IDANPAR	IDPAR	IDMAOANPAR	TYPPAR	REFTYPPAR	SUP	SUPHEC	SOUPAR	REFSOUPAR	INDPARDRA	PARDRAI	GROPRO	DESGROPRO
[truncated: 1,841 more rows]
[truncated: 53 more columns]

[truncated: 6 more sheets: Canneberge_3K, LSJ_3K, Parent_3K, LSJ_1_5K, Parent_1_5K, Canneberge_1_5K]
