# Supplementary material for: The impact of lowbush blueberry (Vaccinium angustifolium Ait.) and cranberry (Vaccinium macrocarpon Ait.) pollination on honey bee (Apis mellifera L.) colony health status
Source: PLoS One. 2020 Jan 24;15(1):e0227970. doi: 10.1371/journal.pone.0227970 (PMC6980599; doi:10.1371/journal.pone.0227970)
Supplement: S1 Fig — Significant differences among treatments (P< 0.01 based on post hoc Tukey’s test -HSD) are shown with different letters. (XLSX) [file pone.0227970.s007.xlsx]

## Sheet: Original data
Projet 271 Bayer
			Weight Kg
no ruche	balance		29 juin 3 btes	6 juil 3 btes	6 juil 4 btes	19 juillet 4 btes				26 juillet 4 btes	28 juillet 4 btes	28 juillet 4 btes	4 août 4 btes	15 août 4 btes	23 août 4 btes	30 août 4 btes	6 septembre 4 btes
206	14	control	65.45	70.4	78.1	90.95				92.55	94.1	70.25	72.65	70.95	69.15	69.4	68.25
221	16	control	61.3	74.7	82.6	90.4				81.8	87.7	62	60.9	59.7	59.35	59.6	57.4
378	20	control	64.8	76	85.5	95.85				94.9	102.5	71.25	77.35	78.2	82	78.15	77.75
574	17	control	67.8	83.8	92.3	98.5				93.35	96.8	68.1	68.6	76.2	74.6	75.6	72.5
500	15	control	66.8	79.5	87	79.8				73.3	77.35	59.05	55.5	58.4	62.3	62.2	59.6
469	3	bl	59.2	68.2	77.5	74.4				73.4	79.05	63.05	64.5	69	67.3	78.55	78.4
596	7	bl	67.6	76.95	85	88.4				92.7	93.65	72.05	72.05	73.8	78.05	80.3	78.9
316	10	bl	67.8	77.05	86.15	90.7				90.65	93.4	71.05	73.75	76.25	76.3	77.25	75.5
582	6	bl	65.4	70.7	78.6	81.7				86	84.05	69.2	70.35	73.6	75.1	75.3	76.8
361	8	bl	69.3	81.5	90.4	102.6				107.05	109.35	78.35	78.55	78.8	81.3	83.35	81.7
							21 juillet 3 btes	21 juillet 2 btes	26 juillet 2 btes	26 juillet 3 btes		28 juillet 3 btes	4 août 3 btes	15 août 3 btes	23 août 3 btes	30 août 3 btes
200	4	bl + cran					60.45	49.1	49.9	57.2		57.3	59.6	55.5	54.6	56.2	53.95
488	2	bl + cran					57.1	47.65	46.6	55.65		55.35	52.6	53.1	49	50.8	50.65
516	9	bl + cran					47.45	41.45	41.7	46.7		44.9	42.45	46.35	41.3	41.3	41.15
546	5	bl + cran					70.65	50.2	51.2	58.8		56	60.05	60.4	62.2	63.95	63.15
598	1	bl + cran					59.8	49.45	51.15	57.85		54.7	57.2	56.25	55.2	57.1	54.3
492	13	cran					58.85	49.45	53.6	61		61.05	60.9	60.6	56.15	57.6	56.05
587	19	cran					60.55	43.95	46	53.55		51	51.45	49.4	42.8	39.6	38.38
573	12	cran					54.9	41.45	45.05	52.15		51.6	53.45	53.7	50.55	49.5	47.5
578	11	cran					64.15	45	45.6	53.95		54.8	53.95	52.5	49.7	49.15	47.85
485	18	cran					69.6	46.55	48.3	55.75		55.5	56.3	56.2	57.3	59	56.45

## Sheet: Analysis
	Poids de départ				Poids de développement				Poids de développement		Poids de développement						Poids de développement					Poids de développement			Poids de développement									Poids de développement				Poids de développement		Poids de développement		Poids de développement		Poids de développement		Poids de développement
no ruche	Poids 1 juin	Poids 2 juin	Poids tare 3ième hausse	Poids 8 juin	Inventaire B	Poids 8 juin	Poids tare 3ième hausse	Poids 14 et 15 juin	Inventaire B1	Poids 21 juin	Inventaire C	Poids 22 juin	Poids de la hausse à miel enlevée	Poids du miel net (à ajouter au poids de développement)	Poids 30 juin	Poids tare de la 3ième hausse	Inventaire D		6 juil 3 btes	6 juil 4 btes	Poids tare de la 4ième hausse	Inventaire E	19 juillet 4 btes		2017-07-21		Poids de la hausse à miel enlevée	Poids du miel net (à ajouter au poids de développement)		26 juillet 4 btes	Poids tare de la 3ième hausse		28 juillet 4 btes	2017-07-28	28 juillet 4 btes	Poids du miel net (à ajouter au poids de développement)	4 août 4 btes	Inventaire F	15 août 4 btes	Inventaire G	23 août 4 btes	2017-08-23	30 août 4 btes	2017-08-30	6 septembre 4 btes	2017-09-06
206	49.3	58.1	8.8					59.7	1.6	64.962	6.862				65.45		7.35		70.4	78.1	7.7	12.3	90.95		25.15					92.55			94.1	28.3	70.25	23.85	72.65	30.7	70.95	29	69.15	27.2	69.4	27.45	68.25	26.3
221	38.1	46.9	8.8					50.1	3.2	54.591	7.691				61.3		14.4		74.7	82.6	7.9	27.8	90.4		35.6					81.8			87.7	32.9	62	25.7	60.9	31.8	59.7	30.6	59.35	30.25	59.6	30.5	57.4	28.3
378	44.65	53.05	8.4					53.2	0.15	57.86	4.81				64.8		11.75		76	85.5	9.5	22.95	95.85		33.3					94.9			102.5	39.95	71.25	31.25	77.35	46.05	78.2	46.9	82	50.7	78.15	46.85	77.75	46.45
574	48.8	57.4	8.6					59.2	1.8	63.218	5.818				67.8		10.4		83.8	92.3	8.5	26.4	98.5		32.6					93.35			96.8	30.9	68.1	28.7	68.6	31.4	76.2	39	74.6	37.4	75.6	38.4	72.5	35.3
500	48.1	56.7	8.6					56.9	0.2	59.883	3.183				66.8		10.1		79.5	87	7.5	22.8	79.8		15.6					73.3			77.35	13.15	59.05	18.3	55.5	9.6	58.4	12.5	62.3	16.4	62.2	16.3	59.6	13.7
Moyenne	45.79								1.39		5.6728						10.8					22.45			28.45									29.04				29.91		31.6		32.39		31.9		30.01
Écart-type	4.66776								1.26905		1.76437						2.56978					6.07495			8.18352									9.87961				13.0328		12.859		12.7235		11.5204		12.0516
469	45.2			49.65	4.45	58	8.35	62.8	9.25	71.5	17.95	45.65	25.85	17.5	59.2	8.35	23.15		68.2	77.5	9.3	32.15	74.4		29.05					73.4			79.05	33.7	63.05	16	64.5	35.15	69	39.65	67.3	37.95	78.55	49.2	78.4	49.05
596	49.7			49.75	0.05	58.5	8.75	62.1	3.65	66.5	8.05	55.05	11.45	2.7	67.6	8.75	11.85		76.95	85	8.05	21.2	88.4		24.6					92.7			93.65	29.85	72.05	21.6	72.05	29.85	73.8	31.6	78.05	35.85	80.3	38.1	78.9	36.7
316	49.1			53	3.9	61.05	8.05	69.7	12.55	68.85	11.7	57.55	11.3	3.25	67.8	8.05	13.9		77.05	86.15	9.1	23.15	90.7		27.7					90.65			93.4	30.4	71.05	22.35	73.75	33.1	76.25	35.6	76.3	35.65	77.25	36.6	75.5	34.85
582	50.4			53.3	2.9	62.05	8.75	69.9	10.75	70.65	11.5	57.25	13.4	4.65	65.4	8.75	10.9		70.7	78.6	7.9	16.2	81.7		19.3					86			84.05	21.65	69.2	14.85	70.35	22.8	73.6	26.05	75.1	27.55	75.3	27.75	76.8	29.25
361	49.2			49.75	0.55	60.05	10.3	65.6	6.1	68.85	9.35	58.2	10.65	0.35	69.3	10.3	10.15		81.5	90.4	8.9	22.35	102.6		34.55					107.05			109.35	41.3	78.35	31	78.55	41.5	78.8	41.75	81.3	44.25	83.35	46.3	81.7	44.65
Moyenne	48.72				2.37				8.46		11.71						13.99					23.01			27.04									31.38				32.48		34.93		36.25		39.59		38.9
Écart-type	2.03396				1.97756				3.58127		3.80615						5.31006					5.78029			5.62888									7.10217				6.88282		6.30839		5.98122		8.49591		7.91281
																								21 juillet 3 btes		21 juillet 2 btes			26 juillet 2 btes	26 juillet 3 btes			28 juillet 3 btes				4 août 3 btes		15 août 3 btes		23 août 3 btes		30 août 3 btes
200	43			47.45	4.45	58.85	11.4	63.5	9.1	65.15	10.75	53.25	11.9	0.5	62.1	11.4	8.2		68.315			14.415		60.45	6.55	49.1	11.35	-0.05	49.9	57.2	7.3		57.3	-3.95			59.6	9.75	55.5	5.65	54.6	4.75	56.2	6.35	53.95	4.1
488	46.6			47.65	1.05	56.05	8.4	59.8	4.8	64.25	9.25	51.4	12.85	4.45	57.25	8.4	6.7		61.849			11.299		57.1	6.55	47.65	9.45	1.05	46.6	55.65	9.05		55.35	-3.2			52.6	2.45	53.1	2.95	49	-1.15	50.8	0.65	50.65	0.5
516	51			53.95	2.95	63.15	9.2	69.1	8.9	68.5	8.3	51.4	17.1	7.9	57.5	9.2	5.2		55.454			3.154		47.45	-4.85	41.45	6	-3.2	41.7	46.7	5		44.9	-15.6			42.45	-8.85	46.35	-4.95	41.3	-10	41.3	-10	41.15	-10.15
546	49.2			48.35	-0.85	58.6	10.25	64.3	4.85	63.95	4.5	53	10.95	0.7	66.1	10.25	7.35		73.379			14.629		70.65	11.9	50.2	20.45	10.2	51.2	58.8	7.6		56	-0.15			60.05	14.15	60.4	14.5	62.2	16.3	63.95	18.05	63.15	17.25
598	43.2			45.9	2.7	55.3	9.4	61.6	9	59	6.4	47.15	11.85	2.45	56.85	9.4	6.7		60.709			10.559		59.8	9.65	49.45	10.35	0.95	51.15	57.85	6.7		54.7	-1.2			57.2	10.7	56.25	9.75	55.2	8.7	57.1	10.6	54.3	7.8
Moyenne	46.6				2.06				7.33		7.84						6.83					10.8112			5.96									-4.82				5.64		5.58		3.72		5.13		3.9
Écart-type	3.55809				2.02497				2.2879		2.44423						1.09977					4.65019			6.45081									6.21496				9.15221		7.32731		9.95079		10.575		10.0304
492	46.75	55.15	8.4					53.5	-1.65	56.862	1.712				54.8		-0.35		59.953			4.803		58.85	3.7	49.45	9.4	1	53.6	61	7.4		61.05	-0.5			60.9	-0.65	60.6	-0.95	56.15	-5.4	57.6	-3.95	56.05	-5.5
587	43.9	52.7	8.8					58.2	5.5	61.389	8.689				62.75		10.05		Manquante			Manquante		60.55	7.85	43.95	16.6	7.8	46	53.55	7.55		51	-1.45			51.45	-1	49.4	-3.05	42.8	-9.65	39.6	-12.85	38.38	-14.07
573	44.75	53.15	8.4					54.4	1.25	59.059	5.909				59.15		6		64.284			11.134		54.9	1.75	41.45	13.45	5.05	45.05	52.15	7.1		51.6	-3.6			53.45	-1.75	53.7	-1.5	50.55	-4.65	49.5	-5.7	47.5	-7.7
578	50.3	59.3	9					61	1.7	63.535	4.235				63.15		3.85		Manquante			Manquante		64.15	4.85	45	19.15	10.15	45.6	53.95	8.35		54.8	-2.7			53.95	-3.55	52.5	-5	49.7	-7.8	49.15	-8.35	47.85	-9.65
485	49.2	58	8.8					61.6	3.6	62.473	4.473				63.95		5.95		68.872			10.872		69.6	11.6	46.55	23.05	14.25	48.3	55.75	7.45		55.5	4.3			56.3	5.1	56.2	5	57.3	6.1	59	7.8	56.45	5.25
Moyenne	46.98								2.08		5.0036						5.1					8.93633			5.95									-0.79				-0.37		-1.1		-4.28		-4.61		-6.334
Écart-type	2.75966								2.68109		2.55484						3.78484					3.58197			3.85503									3.08107				3.25626		3.75516		6.13113		7.70579		7.20403
										Poids provenant du fichier						Poids tare à valider
Explications										des balances électroniques						Hypothèse : même que l'autre ?
	Les chiffres inscrits sur fond blanc sont les données de la balance manuelle (voir onglet "Original" de ce fichier)
	Les chiffres sur fond vert pâle sont le calcul des différences de poids à l'ajout d'un nouvelle hausse (= poids tare de la nouvelle hausse)
	Les chiffres sur fond saumon sont les poids pris par les balances électroniques lorsqu'aucune donnée de balance manuelle n'avait été prise
	Les boîtes grises indiquent des données manquantes (aucun poids de la balance manuelle ni électronique)
	Les données sur fond bleu indique le calcul de la quantité de miel extraite, qu'il faut toujours ensuite ajouter au poids de développement
	Les données sur fond marron indiquent le calcul des poids de développement à partir des données de poids de départ, des poids tares de chaque hausses, du poids du miel extrait et du poids à jour
	Les données sur fond jaune résultent d'une incertitude et de données calculées à partir de celles-ci
	Les calculs sur fond mauve me font voir qu'il y a un problème soit de calcul, soit de balance. À vérifier !
	Les poids sont tous en kilogramme
	Groupe Témoin : poids moyen et écart-type
	Groupe Bleuet : poids moyen et écart-type
	Groupe Bleuet/Canneberge : poids moyen et écart-type
	Groupe Canneberge : poids moyen et écart-type
		Moyenne				Écart-type
		Témoin	Pollinisation du bleuet	Pollinisation du bleuet et de la canneberge	Pollinisation de la canneberge	Témoin	Bleuet	Bleuet/Canneberge	Canneberge
	2016-06-01	0	0	0	0	0	0	0	0
	2016-06-02
	2016-06-03
	2016-06-04
	2016-06-05
	2016-06-06
	2016-06-07
	2016-06-08		2.37	2.06			1.97756	2.02497
	2016-06-09
	2016-06-10
	2016-06-11
	2016-06-12
	2016-06-13
	2016-06-14
	2016-06-15	1.39	8.46	7.33	2.08	1.26905	3.58127	2.2879	2.68109
	2016-06-16
	2016-06-17
	2016-06-18
	2016-06-19
	2016-06-20
	2016-06-21	5.6728	11.71	7.84	5.0036	1.76437	3.80615	2.44423	2.55484
	2016-06-22
	2016-06-23
	2016-06-24
	2016-06-25
	2016-06-26
	2016-06-27
	2016-06-28
	2016-06-29
	2016-06-30	10.8	13.99	6.83	5.1	2.56978	5.31006	1.09977	3.78484
	2016-07-01
	2016-07-02
	2016-07-03
	2016-07-04
	2016-07-05
	2016-07-06	22.45	23.01	10.8112	8.93633	6.07495	5.78029	4.65019	3.58197
	2016-07-07
	2016-07-08
	2016-07-09
	2016-07-10
	2016-07-11
	2016-07-12
	2016-07-13
	2016-07-14
	2016-07-15
	2016-07-16
	2016-07-17
	2016-07-18
	2016-07-19
	2016-07-20
	2016-07-21	28.45	27.04	5.96	5.95	8.18352	5.62888	6.45081	3.85503
	2016-07-22
	2016-07-23
	2016-07-24
	2016-07-25
	2016-07-26
	2016-07-27
	2016-07-28	29.04	31.38	-4.82	-0.79	9.87961	7.10217	6.21496	3.08107
	2016-07-29
	2016-07-30
	2016-07-31
	2016-08-01
	2016-08-02
	2016-08-03
	2016-08-04	29.91	32.48	5.64	-0.37	13.0328	6.88282	9.15221	3.25626
	2016-08-05
	2016-08-06
	2016-08-07
	2016-08-08
	2016-08-09
	2016-08-10
	2016-08-11
	2016-08-12
	2016-08-13
	2016-08-14
	2016-08-15	31.6	34.93	5.58	-1.1	12.859	6.30839	7.32731	3.75516
	2016-08-16
	2016-08-17
	2016-08-18
	2016-08-19
	2016-08-20
	2016-08-21
	2016-08-22
	2016-08-23	32.39	36.25	3.72	-4.28	12.7235	5.98122	9.95079	6.13113
	2016-08-24
	2016-08-25
	2016-08-26
	2016-08-27
	2016-08-28
	2016-08-29
	2016-08-30	31.9	39.59	5.13	-4.61	11.5204	8.49591	10.575	7.70579
	2016-08-31
	2016-09-01
	2016-09-02
	2016-09-03
	2016-09-04
	2016-09-05
	2016-09-06	30.01	38.9	3.9	-6.334	12.0516	7.91281	10.0304	7.20403

## Sheet: Analysis (2)
	Poids de départ				Poids de développement					Poids de développement			Poids de développement							Poids de développement						Poids de développement				Poids de développement										Poids de développement					Poids de développement			Poids de développement
no ruche	Poids 1 juin	Poids 2 juin	Poids tare 3ième hausse	Poids 8 juin	Inventaire B	Poids 8 juin	Poids tare 3ième hausse	Poids 14 et 15 juin	Poids 14 et 15 juin	Inventaire B1	Poids 21 juin	Poids 21 juin	Inventaire C	Poids 22 juin	Poids de la hausse à miel enlevée	Poids du miel net (à ajouter au poids de développement)	Poids 30 juin	Poids 30 juin	Poids tare de la 3ième hausse	Inventaire D		6 juil 3 btes	Poids 6 juillet	6 juil 4 btes	Poids tare de la 4ième hausse	Inventaire E	19 juillet 4 btes		Poids 21 juillet	2017-07-21		Poids de la hausse à miel enlevée	Poids du miel net (à ajouter au poids de développement)		26 juillet 4 btes	Poids 26 juillet	Poids tare de la 3ième hausse		28 juillet 4 btes	2017-07-28	28 juillet 4 btes	Poids du miel net (à ajouter au poids de développement)	4 août 4 btes	Poids 4 août	Inventaire F	15 août 4 btes	Poids 15 août	Inventaire G	23 août 4 btes
206	49.3	58.1	8.8					59.7	50.9	1.6	64.962	56.162	6.862				65.45	56.65		7.35		70.4	61.6	78.1	7.7	12.3	90.95		74.45	25.15					92.55	76.05			94.1	28.3	70.25	23.85	72.65	80	30.7	70.95	78.3	29	69.15
221	38.1	46.9	8.8					50.1	41.3	3.2	54.591	45.791	7.691				61.3	52.5		14.4		74.7	65.9	82.6	7.9	27.8	90.4		73.7	35.6					81.8	65.1			87.7	32.9	62	25.7	60.9	69.9	31.8	59.7	68.7	30.6	59.35
378	44.65	53.05	8.4					53.2	44.8	0.15	57.86	49.46	4.81				64.8	56.4		11.75		76	67.6	85.5	9.5	22.95	95.85		77.95	33.3					94.9	77			102.5	39.95	71.25	31.25	77.35	90.7	46.05	78.2	91.55	46.9	82
574	48.8	57.4	8.6					59.2	50.6	1.8	63.218	54.618	5.818				67.8	59.2		10.4		83.8	75.2	92.3	8.5	26.4	98.5		81.4	32.6					93.35	76.25			96.8	30.9	68.1	28.7	68.6	80.2	31.4	76.2	87.8	39	74.6
500	48.1	56.7	8.6					56.9	48.3	0.2	59.883	51.283	3.183				66.8	58.2		10.1		79.5	70.9	87	7.5	22.8	79.8		63.7	15.6					73.3	57.2			77.35	13.15	59.05	18.3	55.5	57.7	9.6	58.4	60.6	12.5	62.3
469	45.2			49.65	4.45	58	8.35	62.8	54.45	9.25	71.5	63.15	17.95	45.65	25.85	17.5	59.2	68.35	8.35	23.15		68.2	77.35	77.5	9.3	32.15	74.4		74.25	29.05					73.4	73.25			79.05	33.7	63.05	16	64.5	80.35	35.15	69	84.85	39.65	67.3
596	49.7			49.75	0.05	58.5	8.75	62.1	53.35	3.65	66.5	57.75	8.05	55.05	11.45	2.7	67.6	61.55	8.75	11.85		76.95	70.9	85	8.05	21.2	88.4		74.3	24.6					92.7	78.6			93.65	29.85	72.05	21.6	72.05	79.55	29.85	73.8	81.3	31.6	78.05
316	49.1			53	3.9	61.05	8.05	69.7	61.65	12.55	68.85	60.8	11.7	57.55	11.3	3.25	67.8	63	8.05	13.9		77.05	72.25	86.15	9.1	23.15	90.7		76.8	27.7					90.65	76.75			93.4	30.4	71.05	22.35	73.75	82.2	33.1	76.25	84.7	35.6	76.3
582	50.4			53.3	2.9	62.05	8.75	69.9	61.15	10.75	70.65	61.9	11.5	57.25	13.4	4.65	65.4	61.3	8.75	10.9		70.7	66.6	78.6	7.9	16.2	81.7		69.7	19.3					86	74			84.05	21.65	69.2	14.85	70.35	73.2	22.8	73.6	76.45	26.05	75.1
361	49.2			49.75	0.55	60.05	10.3	65.6	55.3	6.1	68.85	58.55	9.35	58.2	10.65	0.35	69.3	59.35	10.3	10.15		81.5	71.55	90.4	8.9	22.35	102.6		83.75	34.55					107.05	88.2			109.35	41.3	78.35	31	78.55	90.7	41.5	78.8	90.95	41.75	81.3
																												21 juillet 3 btes			21 juillet 2 btes			26 juillet 2 btes	26 juillet 3 btes				28 juillet 3 btes				4 août 3 btes			15 août 3 btes			23 août 3 btes
200	43			47.45	4.45	58.85	11.4	63.5	52.1	9.1	65.15	53.75	10.75	53.25	11.9	0.5	62.1	51.2	11.4	8.2		68.315	57.415			14.415		60.45	49.55	6.55	49.1	11.35	-0.05	49.9	57.2	50.35	7.3		57.3	-3.95			59.6	52.75	9.75	55.5	48.65	5.65	54.6
488	46.6			47.65	1.05	56.05	8.4	59.8	51.4	4.8	64.25	55.85	9.25	51.4	12.85	4.45	57.25	53.3	8.4	6.7		61.849	57.899			11.299		57.1	53.15	6.55	47.65	9.45	1.05	46.6	55.65	52.1	9.05		55.35	-3.2			52.6	49.05	2.45	53.1	49.55	2.95	49
516	51			53.95	2.95	63.15	9.2	69.1	59.9	8.9	68.5	59.3	8.3	51.4	17.1	7.9	57.5	56.2	9.2	5.2		55.454	54.154			3.154		47.45	46.15	-4.85	41.45	6	-3.2	41.7	46.7	46.4	5		44.9	-15.6			42.45	42.15	-8.85	46.35	46.05	-4.95	41.3
546	49.2			48.35	-0.85	58.6	10.25	64.3	54.05	4.85	63.95	53.7	4.5	53	10.95	0.7	66.1	56.55	10.25	7.35		73.379	63.829			14.629		70.65	61.1	11.9	50.2	20.45	10.2	51.2	58.8	62.1	7.6		56	-0.15			60.05	63.35	14.15	60.4	63.7	14.5	62.2
598	43.2			45.9	2.7	55.3	9.4	61.6	52.2	9	59	49.6	6.4	47.15	11.85	2.45	56.85	49.9	9.4	6.7		60.709	53.759			10.559		59.8	52.85	9.65	49.45	10.35	0.95	51.15	57.85	54.55	6.7		54.7	-1.2			57.2	53.9	10.7	56.25	52.95	9.75	55.2
492	46.75	55.15	8.4					53.5	45.1	-1.65	56.862	48.462	1.712				54.8	46.4		-0.35		59.953	51.553			4.803		58.85	50.45	3.7	49.45	9.4	1	53.6	61	54.6	7.4		61.05	-0.5			60.9	54.5	-0.65	60.6	54.2	-0.95	56.15
587	43.9	52.7	8.8					58.2	49.4	5.5	61.389	52.589	8.689				62.75	53.95		10.05		Manquante	Manquante			Manquante		60.55	51.75	7.85	43.95	16.6	7.8	46	53.55	53.8	7.55		51	-1.45			51.45	51.7	-1	49.4	49.65	-3.05	42.8
573	44.75	53.15	8.4					54.4	46	1.25	59.059	50.659	5.909				59.15	50.75		6		64.284	55.884			11.134		54.9	46.5	1.75	41.45	13.45	5.05	45.05	52.15	50.1	7.1		51.6	-3.6			53.45	51.4	-1.75	53.7	51.65	-1.5	50.55
578	50.3	59.3	9					61	52	1.7	63.535	54.535	4.235				63.15	54.15		3.85		Manquante	Manquante			Manquante		64.15	55.15	4.85	45	19.15	10.15	45.6	53.95	55.75	8.35		54.8	-2.7			53.95	55.75	-3.55	52.5	54.3	-5	49.7
485	49.2	58	8.8					61.6	52.8	3.6	62.473	53.673	4.473				63.95	55.15		5.95		68.872	60.072			10.872		69.6	60.8	11.6	46.55	23.05	14.25	48.3	55.75	62.55	7.45		55.5	4.3			56.3	63.1	5.1	56.2	63	5	57.3
Temps SAS	Dates	Code Inventaire									Poids provenant du fichier								Poids tare à valider
0	2017-06-01	A									des balances électroniques								Hypothèse : même que l'autre ?
7	2017-06-08	B
14	2017-06-15	B1
20	2017-06-21	C
29	2017-06-30	D
35	2017-07-06	E
50	2017-07-21
57	2017-07-28
64	2017-08-04	F
75	2017-08-15	G
83	2017-08-23
90	2017-08-30
97	2017-09-06
[truncated: 8 more columns]

## Sheet: SAS
Trt	no_ruche	Y1	Y2	Y3	Y4	Y5	Y6	Y7	Y8	Y9	Y10	Y11	Y12
T	206		1.6	6.862	7.35	12.3	25.15	28.3	30.7	29	27.2	27.45	26.3
T	221		3.2	7.691	14.4	27.8	35.6	32.9	31.8	30.6	30.25	30.5	28.3
T	378		0.15	4.81	11.75	22.95	33.3	39.95	46.05	46.9	50.7	46.85	46.45
T	574		1.8	5.818	10.4	26.4	32.6	30.9	31.4	39	37.4	38.4	35.3
T	500		0.2	3.183	10.1	22.8	15.6	13.15	9.6	12.5	16.4	16.3	13.7
B	469	4.45	9.25	17.95	23.15	32.15	29.05	33.7	35.15	39.65	37.95	49.2	49.05
B	596	0.05	3.65	8.05	11.85	21.2	24.6	29.85	29.85	31.6	35.85	38.1	36.7
B	316	3.9	12.55	11.7	13.9	23.15	27.7	30.4	33.1	35.6	35.65	36.6	34.85
B	582	2.9	10.75	11.5	10.9	16.2	19.3	21.65	22.8	26.05	27.55	27.75	29.25
B	361	0.55	6.1	9.35	10.15	22.35	34.55	41.3	41.5	41.75	44.25	46.3	44.65
BC	200	4.45	9.1	10.75	8.2	14.415	6.55	-3.95	9.75	5.65	4.75	6.35	4.1
BC	488	1.05	4.8	9.25	6.7	11.299	6.55	-3.2	2.45	2.95	-1.15	0.65	0.5
BC	516	2.95	8.9	8.3	5.2	3.154	-4.85	-15.6	-8.85	-4.95	-10	-10	-10.15
BC	546	-0.85	4.85	4.5	7.35	14.629	11.9	-0.15	14.15	14.5	16.3	18.05	17.25
BC	598	2.7	9	6.4	6.7	10.559	9.65	-1.2	10.7	9.75	8.7	10.6	7.8
C	492		-1.65	1.712	-0.35	4.803	3.7	-0.5	-0.65	-0.95	-5.4	-3.95	-5.5
C	587		5.5	8.689	10.05		7.85	-1.45	-1	-3.05	-9.65	-12.85	-14.07
C	573		1.25	5.909	6	11.134	1.75	-3.6	-1.75	-1.5	-4.65	-5.7	-7.7
C	578		1.7	4.235	3.85		4.85	-2.7	-3.55	-5	-7.8	-8.35	-9.65
C	485		3.6	4.473	5.95	10.872	11.6	4.3	5.1	5	6.1	7.8	5.25

## Sheet: SASt0
Trt	no_ruche	Y0	Y1	Y2	Y3	Y4	Y5	Y6	Y7	Y8	Y9	Y10	Y11	Y12
T	206	0		1.6	6.862	7.35	12.3	25.15	28.3	30.7	29	27.2	27.45	26.3
T	221	0		3.2	7.691	14.4	27.8	35.6	32.9	31.8	30.6	30.25	30.5	28.3
T	378	0		0.15	4.81	11.75	22.95	33.3	39.95	46.05	46.9	50.7	46.85	46.45
T	574	0		1.8	5.818	10.4	26.4	32.6	30.9	31.4	39	37.4	38.4	35.3
T	500	0		0.2	3.183	10.1	22.8	15.6	13.15	9.6	12.5	16.4	16.3	13.7
B	469	0	4.45	9.25	17.95	23.15	32.15	29.05	33.7	35.15	39.65	37.95	49.2	49.05
B	596	0	0.05	3.65	8.05	11.85	21.2	24.6	29.85	29.85	31.6	35.85	38.1	36.7
B	316	0	3.9	12.55	11.7	13.9	23.15	27.7	30.4	33.1	35.6	35.65	36.6	34.85
B	582	0	2.9	10.75	11.5	10.9	16.2	19.3	21.65	22.8	26.05	27.55	27.75	29.25
B	361	0	0.55	6.1	9.35	10.15	22.35	34.55	41.3	41.5	41.75	44.25	46.3	44.65
BC	200	0	4.45	9.1	10.75	8.2	14.415	6.55	-3.95	9.75	5.65	4.75	6.35	4.1
BC	488	0	1.05	4.8	9.25	6.7	11.299	6.55	-3.2	2.45	2.95	-1.15	0.65	0.5
BC	516	0	2.95	8.9	8.3	5.2	3.154	-4.85	-15.6	-8.85	-4.95	-10	-10	-10.15
BC	546	0	-0.85	4.85	4.5	7.35	14.629	11.9	-0.15	14.15	14.5	16.3	18.05	17.25
BC	598	0	2.7	9	6.4	6.7	10.559	9.65	-1.2	10.7	9.75	8.7	10.6	7.8
C	492	0		-1.65	1.712	-0.35	4.803	3.7	-0.5	-0.65	-0.95	-5.4	-3.95	-5.5
C	587	0		5.5	8.689	10.05		7.85	-1.45	-1	-3.05	-9.65	-12.85	-14.07
C	573	0		1.25	5.909	6	11.134	1.75	-3.6	-1.75	-1.5	-4.65	-5.7	-7.7
C	578	0		1.7	4.235	3.85		4.85	-2.7	-3.55	-5	-7.8	-8.35	-9.65
C	485	0		3.6	4.473	5.95	10.872	11.6	4.3	5.1	5	6.1	7.8	5.25

## Sheet: Fig 4
no_ruche	trt	Y0	Y1	Y2	Y3	Y4	Y5	Y6	Y7	Y8	Y9	Y10	Y11	Y12		Moyennes des moindres carrés
206	T	49.3		50.9	56.162	56.65	61.6	74.45	76.05	80	78.3	76.5	76.75	75.6		Effet	Trt	temps	Estimation	Erreur	DDL	Valeur du test t	Pr > |t|
221	T	38.1		41.3	45.791	52.5	65.9	73.7	65.1	69.9	68.7	68.35	68.6	66.4						type
378	T	44.65		44.8	49.46	56.4	67.6	77.95	77	90.7	91.55	95.35	91.5	91.1		Trt*temps	B	7	2.37	2.6431	166	0.9	0.3712
574	T	48.8		50.6	54.618	59.2	75.2	81.4	76.25	80.2	87.8	86.2	87.2	84.1		Trt*temps	B	14	8.46	2.6431	166	3.2	0.0016
500	T	48.1		48.3	51.283	58.2	70.9	63.7	57.2	57.7	60.6	64.5	64.4	61.8		Trt*temps	B	20	11.71	2.6431	166	4.43	<.0001
469	B	45.2	49.65	54.45	63.15	68.35	77.35	74.25	73.25	80.35	84.85	83.15	94.4	94.25		Trt*temps	B	29	13.99	2.6431	166	5.29	<.0001
596	B	49.7	49.75	53.35	57.75	61.55	70.9	74.3	78.6	79.55	81.3	85.55	87.8	86.4		Trt*temps	B	35	23.01	2.6431	166	8.71	<.0001
316	B	49.1	53	61.65	60.8	63	72.25	76.8	76.75	82.2	84.7	84.75	85.7	83.95		Trt*temps	B	50	27.04	2.6431	166	10.23	<.0001
582	B	50.4	53.3	61.15	61.9	61.3	66.6	69.7	74	73.2	76.45	77.95	78.15	79.65		Trt*temps	B	57	31.38	2.6431	166	11.87	<.0001
361	B	49.2	49.75	55.3	58.55	59.35	71.55	83.75	88.2	90.7	90.95	93.45	95.5	93.85		Trt*temps	B	64	32.48	2.6431	166	12.29	<.0001
200	BC	43	47.45	52.1	53.75	51.2	57.415	49.55	50.35	52.75	48.65	47.75	49.35	47.1		Trt*temps	B	75	34.93	2.6431	166	13.22	<.0001
488	BC	46.6	47.65	51.4	55.85	53.3	57.899	53.15	52.1	49.05	49.55	45.45	47.25	47.1		Trt*temps	B	83	36.25	2.6431	166	13.72	<.0001
516	BC	51	53.95	59.9	59.3	56.2	54.154	46.15	46.4	42.15	46.05	41	41	40.85		Trt*temps	B	90	39.59	2.6431	166	14.98	<.0001
546	BC	49.2	48.35	54.05	53.7	56.55	63.829	61.1	62.1	63.35	63.7	65.5	67.25	66.45		Trt*temps	B	97	38.9	2.6431	166	14.72	<.0001
598	BC	43.2	45.9	52.2	49.6	49.9	53.759	52.85	54.55	53.9	52.95	51.9	53.8	51		Trt*temps	BC	7	2.06	3.1588	166	0.65	0.5152
492	C	46.75		45.1	48.462	46.4	51.553	50.45	54.6	54.5	54.2	49.75	51.2	49.65		Trt*temps	BC	14	7.33	3.1588	166	2.32	0.0215
587	C	43.9		49.4	52.589	53.95		51.75	53.8	51.7	49.65	43.05	39.85	38.63		Trt*temps	BC	20	7.84	3.1588	166	2.48	0.0141
573	C	44.75		46	50.659	50.75	55.884	46.5	50.1	51.4	51.65	48.5	47.45	45.45		Trt*temps	BC	29	6.83	3.1588	166	2.16	0.032
578	C	50.3		52	54.535	54.15		55.15	55.75	55.75	54.3	51.5	50.95	49.65		Trt*temps	BC	35	10.8112	3.1588	166	3.42	0.0008
485	C	49.2		52.8	53.673	55.15	60.072	60.8	62.55	63.1	63	64.1	65.8	63.25		Trt*temps	BC	50	5.96	3.1588	166	1.89	0.0609
	Moyenne	2017-06-01	2017-06-08	2017-06-14	2017-06-21	2017-06-30	2017-07-06	2017-07-21	2017-07-26	2017-08-04	2017-08-15	2017-08-23	2017-08-30	2017-09-06		Trt*temps	BC	57	-4.82	3.1588	166	-1.53	0.1289
	A) Control MS	0	0	1.39	5.6728	10.8	22.45	28.45	29.04	29.91	31.6	32.39	31.9	30.01		Trt*temps	BC	64	5.64	3.1588	166	1.79	0.076
	B) Blueberry MS	0	2.37	8.46	11.71	13.99	23.01	27.04	31.38	32.48	34.93	36.25	39.59	38.9		Trt*temps	BC	75	5.58	3.1588	166	1.77	0.0791
	D) Double MS	0	2.06	7.33	7.84	6.83	10.8112	5.96	-4.82	5.64	5.58	3.72	5.13	3.9		Trt*temps	BC	83	3.72	3.1588	166	1.18	0.2406
	C) Cranberry MS	0	0	2.08	5.0036	5.1	9.8906	5.95	-0.79	-0.37	-1.1	-4.28	-4.61	-6.334		Trt*temps	BC	90	5.13	3.1588	166	1.62	0.1063
	Écart-type															Trt*temps	BC	97	3.9	3.1588	166	1.23	0.2187
	T	4.66776	0	4.09353	4.1307	2.55793	5.13546	6.64186	8.8318	12.4637	12.9144	12.7055	11.6328	12.118		Trt*temps	C	14	2.08	2.2514	166	0.92	0.3569
	B	2.03396	1.88395	3.91784	2.25904	3.41017	3.83709	5.1492	6.00827	6.29871	5.31966	5.58766	7.05482	6.34917		Trt*temps	C	20	5.0036	2.2514	166	2.22	0.0276
	BC	3.55809	3.08958	3.47843	3.53755	2.95203	4.04271	5.5568	5.84284	7.72062	6.8967	9.35565	9.82373	9.62932		Trt*temps	C	29	5.1	2.2514	166	2.27	0.0248
	C	2.75966	0	3.45659	2.44369	3.57904	4.2597	5.37943	4.54222	4.73951	5.09919	7.78063	9.43391	8.99327		Trt*temps	C	35	9.8906	2.3077	166	4.29	<.0001
	Nombre															Trt*temps	C	50	5.95	2.2514	166	2.64	0.009
	T	5	0	5	5	5	5	5	5	5	5	5	5	5		Trt*temps	C	57	-0.79	2.2514	166	-0.35	0.7261
	B	5	5	5	5	5	5	5	5	5	5	5	5	5		Trt*temps	C	64	-0.37	2.2514	166	-0.16	0.8697
	BC	5	5	5	5	5	5	5	5	5	5	5	5	5		Trt*temps	C	75	-1.1	2.2514	166	-0.49	0.6258
	C	5	0	5	5	5	5	5	5	5	5	5	5	5		Trt*temps	C	83	-4.28	2.2514	166	-1.9	0.059
	Erreur-type															Trt*temps	C	90	-4.61	2.2514	166	-2.05	0.0422
	T	0	0	4.0332	4.0332	4.0332	4.0332	4.0332	4.0332	4.0332	4.0332	4.0332	4.0332	4.0332		Trt*temps	C	97	-6.334	2.2514	166	-2.81	0.0055
	B	0	2.6431	2.6431	2.6431	2.6431	2.6431	2.6431	2.6431	2.6431	2.6431	2.6431	2.6431	2.6431		Trt*temps	T	14	1.39	4.0332	166	0.34	0.7308
	BC	0	3.1588	3.1588	3.1588	3.1588	3.1588	3.1588	3.1588	3.1588	3.1588	3.1588	3.1588	3.1588		Trt*temps	T	20	5.6728	4.0332	166	1.41	0.1614
	C	0	0	2.2514	2.2514	2.2514	2.3077	2.2514	2.2514	2.2514	2.2514	2.2514	2.2514	2.2514		Trt*temps	T	29	10.8	4.0332	166	2.68	0.0082
																Trt*temps	T	35	22.45	4.0332	166	5.57	<.0001
A) control farmland honey producing MS; B) Blueberry pollination MS; C) Cranberry pollination MS and D) Double pollination MS, blueberry followed by cranberry																Trt*temps	T	50	28.45	4.0332	166	7.05	<.0001
																Trt*temps	T	57	29.04	4.0332	166	7.2	<.0001
																Trt*temps	T	64	29.91	4.0332	166	7.42	<.0001
																Trt*temps	T	75	31.6	4.0332	166	7.83	<.0001
																Trt*temps	T	83	32.39	4.0332	166	8.03	<.0001
																Trt*temps	T	90	31.9	4.0332	166	7.91	<.0001
																Trt*temps	T	97	30.01	4.0332	166	7.44	<.0001
												For presentation:																								Pour poster :
