# Supplementary material for: The impact of lowbush blueberry (Vaccinium angustifolium Ait.) and cranberry (Vaccinium macrocarpon Ait.) pollination on honey bee (Apis mellifera L.) colony health status
Source: PLoS One. 2020 Jan 24;15(1):e0227970. doi: 10.1371/journal.pone.0227970 (PMC6980599; doi:10.1371/journal.pone.0227970)
Supplement: S2 Fig — Significant differences among treatments (P< 0.01 based on post hoc Tukey’s test -HSD) are shown with different letters (XLSX) [file pone.0227970.s008.xlsx]

## Sheet: Original
Ruche	Groupe	Temps	CO	CNO	CT	REM
316	B	0	17697.6	11727.4	29425	rouge-C
361	B	0	16835.1	9499.88	26335	rouge-C
469	B	0	20249.4	11230.6	31480	rouge-C
582	B	0	17792.5	6047.5	23840	rouge-C
596	B	0	17920.8	16729.2	34650	bleue-C
200	BC	0	13513.6	5117.8	18631.4	rouge-C
488	BC	0	16537	10088	26625	bleue-C
516	BC	0	21065.7	11284.3	32350	rouge-C
546	BC	0	22013.1	10201.9	32215	rouge-C
598	BC	0	19243.8	7931.25	27175	rouge-C
485	C	0	20725.3	8144.65	28870	now bleue-C
492	C	0	20113.2	11371.8	31485	rouge-C
573	C	0	15726.7	4968.29	20695	rouge-C
578	C	0	16477.5	9892.5	26370	rouge-C
587	C	0	19060.7	13559.3	32620	rouge-C
206	T	0	19497.5	16462.5	35960	now bleue-C
221	T	0	16766	8754.05	25520	pas sirop, rouge-C
378	T	0	19366	11299	30665	RNM, now bleue-C
500	T	0	16805.3	9504.66	26310	rouge-C
574	T	0	17947.1	11852.9	29800	rouge-C
316	B	2	16007.5	5870	21877.5	Reine rouge
361	B	2	13595	6315	19910	Reine rouge
469	B	2	22253.8	9091.25	31345	Reine rouge, miel dans hausse 3
582	B	2	19657.5	11482.5	31140	Reine rouge
596	B	2	16873.8	14396.2	31270	Reine non trouvée, très peu de pollen
200	BC	2	12566.2	6243.75	18810	Reine rouge, patte traînante
488	BC	2	21482.1	10772.9	32255	Reine bleue
516	BC	2	15092.5	13922.5	29015	Reine rouge
546	BC	2	16887.1	10642.9	27530	Reine rouge
598	BC	2	17350.8	13029.2	30380	Reine non trouvée, mais présence d'œufs. Pas de pollen
485	C	2	23287.5	9532.5	32820	Reine bleue (verte), beaucoup de cellules royales
492	C	2	22607.5	12252.5	34860	Reine rouge, couvain plâtré
573	C	2	21387.5	15132.5	36520	Reine rouge, beaucoup de cellules royales
578	C	2	19031.7	10058.3	29090	Reine rouge, beaucoup de cellules royales
587	C	2	29566.2	11333.8	40900	Reine rouge, beaucoup de cellules royales
206	T	2	25074.6	7995.42	33070	Pas vu la reine, pas d'œufs non plus, beaucoup de cellules royales
221	T	2	25836.7	15583.3	41420	Reine rouge, quelques cellules royales
378	T	2	19825	14415	34240	Reine bleue, présence de couvain plâtré, ruche agressive
500	T	2	22915.8	11464.2	34380	Reine rouge, quelques cellules royales
574	T	2	23002.5	9437.5	32440	Pas vu la reine, présence d'œufs et quelques cellules royales
316	B	4	13742.5	11357.5	25100	Reine rouge
361	B	4	10395	11005	21400	Reine rouge, quelques cellules royales
469	B	4	17740.8	12659.2	30400	Reine rouge
582	B	4	15955.8	15124.2	31080	Reine rouge, et abeilles excitées
596	B	4	15582.5	13317.5	28900	Reine bleue
200	BC	4	8080	0	8080	Nouvelle reine, mais pas vu
488	BC	4	17853.8	12956.2	30810	Reine bleue
516	BC	4	16180	10220	26400	Reine rouge
546	BC	4	17841.7	12218.3	30060	Reine rouge
598	BC	4	19520	15620	35140	Reine rouge
485	C	4	24250.8	15319.2	39570	Reine bleue
492	C	4	17575	11225	28800	Pas vu la reine, mais des œufs et larves, et pas de cellules royales
573	C	4	4900	0	4900	Semble avoir essaimé : nouvelle reine, beaucoup de cellules royales et peu d'abeilles
578	C	4	15359.2	8650.83	24010	Reine rouge
587	C	4	12787.5	4682.5	17470	Reine vierge pas vue, mais beaucoup de cellules royales ouvertes
206	T	4	13000	0	13000	Pas de reine, pas de larve, pas d'œufs et beaucoup de cellules royales
221	T	4	25823.3	19136.7	44960	Quelques cellules royales, pas vu la reine, mais présence d'œufs
378	T	4	20856.7	14303.3	35160	Reine bleue et quelques cellules royales
500	T	4	20406.7	10363.3	30770	Reine rouge et présence d'un peu de cellules royales
574	T	4	13400	0	13400	Pas de reine, pas de larve, pas d'œufs et beaucoup de cellules royales
316	B	6	16121.7	9378.33	25500	Reine rouge
361	B	6	17841.7	8738.33	26580	Reine rouge, 2ième hausse pleine de miel
469	B	6	20032.5	9677.5	29710	Reine rouge
582	B	6	12603.3	10776.7	23380	Pas vu la reine
596	B	6	19235	10965	30200	Reine bleue
200	BC	6	10156.2	7493.75	17650	Reine neuve, pas marquée
488	BC	6	21282.5	11857.5	33140	Reine bleue
516	BC	6	15710	10940	26650	Reine rouge, pas très belle ponte, abeilles agitées, pe loque européenne (voir photo) ?
546	BC	6	24105.8	16594.2	40700	Reine rouge, beaucoup de mâles dans la 2ième hausse
598	BC	6	21753.8	18146.2	39900	Reine rouge
485	C	6	20064.6	13635.4	33700	Reine bleue
492	C	6	6160	0	6160	Pas de reine, cellule royale éclose + autre piquée
573	C	6	11593.3	7266.67	18860	Reine neuve, pas marquée
578	C	6	13826.7	12783.3	26610	Reine rouge
587	C	6	0	0	0	Couvain mâle épars, œufs pondus par des ouvrières (ruche bourdonneuse)
206	T	6	20570.8	12839.2	33410	Reine neuve, pas marquée
221	T	6	0	0	0	Pas de couvain, pas de reine (cadre de couvain pris dans une ruche hors projet aujourd'hui)
378	T	6	20148.8	12481.2	32630	Reine bleue
500	T	6	0	6780	6780	Reine non marquée, peu d'abeilles, beaucoup de cellules royales ouvertes
574	T	6	14490	11810	26300	Reine non marquée, mais cagette ? Reine non acceptée ?
316	B	7	8229.17	8670.83	16900	Reine rouge
361	B	7	3315	4525	7840
469	B	7	12652.5	14607.5	27260	Reine rouge
582	B	7	12464.8	6645.21	19110	Reine rouge
596	B	7	11013.8	14296.2	25310	Reine non marquée
488	BC	7	12262.1	10377.9	22640
516	BC	7	13352.9	9422.08	22775	Reine rouge
546	BC	7	14997.1	9727.92	24725	Reine rouge
598	BC	7	14186.7	20238.3	34425
573	C	7	10768.3	13741.7	24510
578	C	7	8201.88	9093.12	17295	Reine rouge
206	T	7	15014.2	20385.8	35400	Reine non marquée
221	T	7	7956.67	7223.33	15180
500	T	7	9387.5	8162.5	17550	Reine non marquée
574	T	7	15149.2	9715.83	24865

## Sheet: Fig 5
Couvain operculé
Moyennes des moindres carrés
Effet	Groupe	Temps	Estimation	Erreur					May 2016	June	July	August	May 2017
				type				B) Blueberry MS	18.0991	17.6775	14.6833	17.1668	9.535
Groupe*Temps	B	0	18.0991	1.015	a			D) Double MS	18.4746	16.6757	17.0594	18.6017	13.2122
Groupe*Temps	B	2	17.6775	1.4774	bc			C) Cranberry MS	18.4207	23.1761	17.1887	14.5913	9.9194
Groupe*Temps	B	4	14.6833	1.4533	b			A) Control MS	18.0764	23.3309	22.496	20.6175	15.0885
Groupe*Temps	B	6	17.1668	1.8731	a
Groupe*Temps	B	7	9.535	1.3081	a			Pollinisation du bleuet	1.015	1.4774	1.4533	1.8731	1.3081
Groupe*Temps	BC	0	18.4746	1.015	a			Pollinisation du bleuet et de la canneberge	1.015	1.4774	1.5925	1.8731	1.4464
Groupe*Temps	BC	2	16.6757	1.4774	c			Pollinisation de la canneberge	1.015	1.4774	1.5947	2.372	2.0273
Groupe*Temps	BC	4	17.0594	1.5925	ab			Aucune pollinisation (témoin)	1.015	1.4774	1.8197	2.8616	2.0375
Groupe*Temps	BC	6	18.6017	1.8731	a
Groupe*Temps	BC	7	13.2122	1.4464	a			A) control farmland honey producing MS; B) Blueberry pollination MS; C) Cranberry pollination MS and D) Double pollination MS, blueberry followed by cranberry
Groupe*Temps	C	0	18.4207	1.015	a
Groupe*Temps	C	2	23.1761	1.4774	ab
Groupe*Temps	C	4	17.1887	1.5947	ab
Groupe*Temps	C	6	14.5913	2.372	a
Groupe*Temps	C	7	9.9194	2.0273	a
Groupe*Temps	T	0	18.0764	1.015	a
Groupe*Temps	T	2	23.3309	1.4774	a
Groupe*Temps	T	4	22.496	1.8197	a
Groupe*Temps	T	6	20.6175	2.8616	a
Groupe*Temps	T	7	15.0885	2.0375	a
								Figure x. Nombre de cellules de couvain operculées par colonie tout au long d'une saison apicole (juin 2016 à mai 2017) pour les 4 traitements (moyenne±erreur-type). Les valeurs avec des lettres différentes
								sont significativement différentes (P<0.05 selon le test de Tukey).
								Mean number of workers (6SE) reared by colonies fed rape pollen and diets with different protein levels (25.0, 29.5, 34.0, and 38.5%) during early spring (N¼5 colonies per treatment). Different letters signify significant differences at P<0.05.
