# Supplementary material for: The impact of lowbush blueberry (Vaccinium angustifolium Ait.) and cranberry (Vaccinium macrocarpon Ait.) pollination on honey bee (Apis mellifera L.) colony health status
Source: PLoS One. 2020 Jan 24;15(1):e0227970. doi: 10.1371/journal.pone.0227970 (PMC6980599; doi:10.1371/journal.pone.0227970)
Supplement: S3 Fig — Significant differences among MS (P< 0.01 based on post hoc Tukey’s test -HSD) are shown with different letters. (XLSX) [file pone.0227970.s009.xlsx]

## Sheet: Original
			ABPV			BQCV	BQCV		CBPV			DWV			IAPV			KBV			SBV
Sample Type	Client ID	LIMS ID	Ct Value	Result	Copies per Bee	Ct Value	Result	Copies per Bee	Ct Value	Result	Copies per Bee	Ct Value	Result	Copies per Bee	Ct Value	Result	Copies per Bee	Ct Value	Result	Copies per Bee	Ct Value	Result	Copies per Bee
Larvae	ID #: CRSAD-1-L-L3-206-A	17-011382-0161	not detected	NEG	not detected	36.2561	POS	218867	not detected	NEG	not detected	not detected	NEG	not detected	not detected	NEG	not detected	not detected	NEG	not detected	38.5492	POS	361.396
Larvae	ID #: CRSAD-1-L-L3-574-A	17-011382-0162	not detected	NEG	not detected	37.0677	POS	104111	not detected	NEG	not detected	not detected	NEG	not detected	not detected	NEG	not detected	not detected	NEG	not detected	not detected	NEG	not detected
Larvae	ID #: CRSAD-1-L-L3-221-A	17-011382-0163	not detected	NEG	not detected	34.8611	POS	761066	not detected	NEG	not detected	not detected	NEG	not detected	not detected	NEG	not detected	not detected	NEG	not detected	37.3429	POS	1523.57
Larvae	ID #: CRSAD-1-L-L3-378-A	17-011382-0164	not detected	NEG	not detected	34.9299	POS	716367	not detected	NEG	not detected	not detected	NEG	not detected	not detected	NEG	not detected	not detected	NEG	not detected	not detected	NEG	not detected
Larvae	ID #: CRSAD-1-L-L3-500-A	17-011382-0165	not detected	NEG	not detected	34.648	POS	917468	not detected	NEG	not detected	not detected	NEG	not detected	not detected	NEG	not detected	not detected	NEG	not detected	36.8131	POS	2829.78
Larvae	ID #: CRSAD-2-L-L3-596-A	17-011382-0166	not detected	NEG	not detected	33.6009	POS	2.26897e+06	not detected	NEG	not detected	not detected	NEG	not detected	not detected	NEG	not detected	not detected	NEG	not detected	not detected	NEG	not detected
Larvae	ID #: CRSAD-2-L-L3-316-A	17-011382-0167	not detected	NEG	not detected	32.9205	POS	4.03866e+06	not detected	NEG	not detected	not detected	NEG	not detected	not detected	NEG	not detected	not detected	NEG	not detected	37.1707	POS	1864.75
Larvae	ID #: CRSAD-2-L-L3-582-A	17-011382-0168	not detected	NEG	not detected	35.4598	POS	447917	not detected	NEG	not detected	not detected	NEG	not detected	not detected	NEG	not detected	not detected	NEG	not detected	38.5046	POS	381.429
Larvae	ID #: CRSAD-2-L-L3-469-A	17-011382-0169	not detected	NEG	not detected	31.8701	POS	9.65893e+06	not detected	NEG	not detected	not detected	NEG	not detected	38.463	POS	2600.34	not detected	NEG	not detected	37.7439	POS	948.534
Larvae	ID #: CRSAD-2-L-L3-361-A	17-011382-0170	not detected	NEG	not detected	30.8117	POS	2.27405e+07	not detected	NEG	not detected	not detected	NEG	not detected	36.2315	POS	36222.8	37.3058	POS	23409	not detected	NEG	not detected
Larvae	ID #: CRSAD-3-L-L3-587-A	17-011382-0171	not detected	NEG	not detected	33.9153	POS	1.73278e+06	not detected	NEG	not detected	not detected	NEG	not detected	not detected	NEG	not detected	not detected	NEG	not detected	36.7082	POS	3195.92
Larvae	ID #: CRSAD-3-L-L3-485-A	17-011382-0172	not detected	NEG	not detected	32.3311	POS	6.60566e+06	not detected	NEG	not detected	not detected	NEG	not detected	not detected	NEG	not detected	not detected	NEG	not detected	39.0078	POS	206.919
Larvae	ID #: CRSAD-3-L-L3-573-A	17-011382-0173	not detected	NEG	not detected	34.0294	POS	1.57063e+06	not detected	NEG	not detected	not detected	NEG	not detected	not detected	NEG	not detected	not detected	NEG	not detected	38.8126	POS	262.528
Larvae	ID #: CRSAD-3-L-L3-492-A	17-011382-0174	not detected	NEG	not detected	30.3212	POS	3.35641e+07	not detected	NEG	not detected	not detected	NEG	not detected	40	POS	<MDL	40	POS	<MDL	38.5186	POS	374.994
Larvae	ID #: CRSAD-3-L-L3-578-A	17-011382-0175	not detected	NEG	not detected	33.6681	POS	2.14234e+06	not detected	NEG	not detected	not detected	NEG	not detected	not detected	NEG	not detected	not detected	NEG	not detected	36.7061	POS	3203.9
Larvae	ID #: CRSAD-4-L-L3-516-A	17-011382-0176	not detected	NEG	not detected	33.0654	POS	3.57465e+06	not detected	NEG	not detected	not detected	NEG	not detected	not detected	NEG	not detected	not detected	NEG	not detected	36.2588	POS	5364.41
Larvae	ID #: CRSAD-4-L-L3-598-A	17-011382-0177	not detected	NEG	not detected	29.2668	POS	7.62469e+07	not detected	NEG	not detected	not detected	NEG	not detected	not detected	NEG	not detected	not detected	NEG	not detected	36.2346	POS	5514.8
Larvae	ID #: CRSAD-4-L-L3-200-A	17-011382-0178	not detected	NEG	not detected	35.6453	POS	379520	not detected	NEG	not detected	not detected	NEG	not detected	not detected	NEG	not detected	not detected	NEG	not detected	38.9204	POS	230.234
Larvae	ID #: CRSAD-4-L-L3-546-A	17-011382-0179	not detected	NEG	not detected	32.9713	POS	3.86975e+06	not detected	NEG	not detected	not detected	NEG	not detected	37.9394	POS	4876.15	not detected	NEG	not detected	39.3649	POS	133.505
Larvae	ID #: CRSAD-4-L-L3-488-A	17-011382-0180	not detected	NEG	not detected	31.9889	POS	8.76166e+06	not detected	NEG	not detected	not detected	NEG	not detected	not detected	NEG	not detected	not detected	NEG	not detected	not detected	NEG	not detected
Larvae	ID #: CRSAD-1-L-L3-206-C	17-011382-0181	not detected	NEG	not detected	35.8121	POS	326789	not detected	NEG	not detected	not detected	NEG	not detected	not detected	NEG	not detected	not detected	NEG	not detected	35.4571	POS	13325
Larvae	ID #: CRSAD-1-L-L3-574-C	17-011382-0182	not detected	NEG	not detected	34.7928	POS	808149	not detected	NEG	not detected	not detected	NEG	not detected	not detected	NEG	not detected	not detected	NEG	not detected	37.3859	POS	1448.4
Larvae	ID #: CRSAD-1-L-L3-221-C	17-011382-0183	not detected	NEG	not detected	36.5511	POS	167318	not detected	NEG	not detected	not detected	NEG	not detected	not detected	NEG	not detected	not detected	NEG	not detected	34.1216	POS	58318.2
Larvae	ID #: CRSAD-1-L-L3-378-C	17-011382-0184	not detected	NEG	not detected	36.8769	POS	124129	not detected	NEG	not detected	not detected	NEG	not detected	34.9809	POS	150513	39.513	POS	2126.73	not detected	NEG	not detected
Larvae	ID #: CRSAD-1-L-L3-500-C	17-011382-0185	not detected	NEG	not detected	35.4768	POS	441203	not detected	NEG	not detected	not detected	NEG	not detected	not detected	NEG	not detected	not detected	NEG	not detected	37.7947	POS	893.012
Larvae	ID #: CRSAD-2-L-L3-596-C	17-011382-0186	not detected	NEG	not detected	35.3225	POS	506147	not detected	NEG	not detected	not detected	NEG	not detected	37.992	POS	4579.01	not detected	NEG	not detected	37.6389	POS	1074.33
Larvae	ID #: CRSAD-2-L-L3-316-C	17-011382-0187	not detected	NEG	not detected	32.6949	POS	4.87945e+06	not detected	NEG	not detected	not detected	NEG	not detected	not detected	NEG	not detected	not detected	NEG	not detected	34.2056	POS	53220.5
Larvae	ID #: CRSAD-2-L-L3-582-C	17-011382-0188	not detected	NEG	not detected	33.7772	POS	1.95109e+06	not detected	NEG	not detected	not detected	NEG	not detected	not detected	NEG	not detected	not detected	NEG	not detected	36.2336	POS	5521.33
Larvae	ID #: CRSAD-2-L-L3-469-C	17-011382-0189	not detected	NEG	not detected	32.606	POS	5.2555e+06	not detected	NEG	not detected	not detected	NEG	not detected	38.0305	POS	4372.74	not detected	NEG	not detected	33.8009	POS	82519.4
Larvae	ID #: CRSAD-2-L-L3-361-C	17-011382-0190	not detected	NEG	not detected	32.8274	POS	4.36708e+06	not detected	NEG	not detected	not detected	NEG	not detected	not detected	NEG	not detected	not detected	NEG	not detected	30.9733	POS	1.5583e+06
Larvae	ID #: CRSAD-3-L-L3-587-C	17-011382-0191	not detected	NEG	not detected	34.5207	POS	1.02549e+06	not detected	NEG	not detected	not detected	NEG	not detected	not detected	NEG	not detected	not detected	NEG	not detected	37.0041	POS	2265.67
Larvae	ID #: CRSAD-3-L-L3-485-C	17-011382-0192	not detected	NEG	not detected	33.1678	POS	3.27847e+06	not detected	NEG	not detected	not detected	NEG	not detected	not detected	NEG	not detected	not detected	NEG	not detected	34.9561	POS	23317.2
Larvae	ID #: CRSAD-3-L-L3-573-C	17-011382-0193	not detected	NEG	not detected	33.8786	POS	1.78841e+06	not detected	NEG	not detected	not detected	NEG	not detected	not detected	NEG	not detected	not detected	NEG	not detected	36.0739	POS	6627.12
Larvae	ID #: CRSAD-3-L-L3-492-C	17-011382-0194	not detected	NEG	not detected	30.5309	POS	2.84335e+07	not detected	NEG	not detected	not detected	NEG	not detected	not detected	NEG	not detected	not detected	NEG	not detected	35.9782	POS	7390.36
Larvae	ID #: CRSAD-3-L-L3-578-C	17-011382-0195	not detected	NEG	not detected	34.4804	POS	1.06211e+06	not detected	NEG	not detected	not detected	NEG	not detected	not detected	NEG	not detected	not detected	NEG	not detected	38.3626	POS	452.688
Larvae	ID #: CRSAD-4-L-L3-516-C	17-011382-0196	not detected	NEG	not detected	32.9514	POS	3.93487e+06	not detected	NEG	not detected	not detected	NEG	not detected	36.7037	POS	20950.2	not detected	NEG	not detected	35.0393	POS	21259.6
Larvae	ID #: CRSAD-4-L-L3-598-C	17-011382-0197	not detected	NEG	not detected	29.8431	POS	4.88227e+07	not detected	NEG	not detected	not detected	NEG	not detected	not detected	NEG	not detected	not detected	NEG	not detected	29.5676	POS	6.18638e+06
Larvae	ID #: CRSAD-4-L-L3-200-C	17-011382-0198	not detected	NEG	not detected	32.0379	POS	8.41539e+06	not detected	NEG	not detected	not detected	NEG	not detected	34.1028	POS	400191	not detected	NEG	not detected	25.8023	POS	1.90229e+08
Larvae	ID #: CRSAD-4-L-L3-546-C	17-011382-0199	not detected	NEG	not detected	32.8098	POS	4.43207e+06	not detected	NEG	not detected	not detected	NEG	not detected	not detected	NEG	not detected	not detected	NEG	not detected	35.2622	POS	16579.9
Larvae	ID #: CRSAD-4-L-L3-488-C	17-011382-0200	not detected	NEG	not detected	33.3365	POS	2.8418e+06	not detected	NEG	not detected	not detected	NEG	not detected	not detected	NEG	not detected	not detected	NEG	not detected	34.0534	POS	62798.6
Larvae	ID #: CRSAD-1-L-L3-221-E	17-011382-0201	not detected	NEG	not detected	34.9152	POS	725668	not detected	NEG	not detected	not detected	NEG	not detected	not detected	NEG	not detected	not detected	NEG	not detected	35.8476	POS	8572.79
Larvae	ID #: CRSAD-1-L-L3-378-E	17-011382-0202	not detected	NEG	not detected	37.3541	POS	79847.4	not detected	NEG	not detected	not detected	NEG	not detected	31.9291	POS	4.16198e+06	not detected	NEG	not detected	not detected	NEG	not detected
Larvae	ID #: CRSAD-1-L-L3-500-E	17-011382-0203	not detected	NEG	not detected	35.499	POS	432541	not detected	NEG	not detected	not detected	NEG	not detected	not detected	NEG	not detected	not detected	NEG	not detected	37.3521	POS	1507.08
Larvae	ID #: CRSAD-2-L-L3-596-E	17-011382-0204	not detected	NEG	not detected	33.5117	POS	2.44836e+06	not detected	NEG	not detected	not detected	NEG	not detected	not detected	NEG	not detected	not detected	NEG	not detected	37.1231	POS	1971.66
Larvae	ID #: CRSAD-2-L-L3-316-E	17-011382-0205	not detected	NEG	not detected	32.6173	POS	5.20619e+06	not detected	NEG	not detected	40	POS	<MDL	not detected	NEG	not detected	not detected	NEG	not detected	37.6244	POS	1092.95
Larvae	ID #: CRSAD-2-L-L3-582-E	17-011382-0206	not detected	NEG	not detected	34.7958	POS	805981	not detected	NEG	not detected	not detected	NEG	not detected	not detected	NEG	not detected	not detected	NEG	not detected	39.0558	POS	195.118
Larvae	ID #: CRSAD-2-L-L3-469-E	17-011382-0207	not detected	NEG	not detected	33.5651	POS	2.3394e+06	not detected	NEG	not detected	not detected	NEG	not detected	37.7726	POS	5948.75	not detected	NEG	not detected	35.2152	POS	17473.3
Larvae	ID #: CRSAD-2-L-L3-361-E	17-011382-0208	not detected	NEG	not detected	34.0276	POS	1.57308e+06	not detected	NEG	not detected	not detected	NEG	not detected	not detected	NEG	not detected	not detected	NEG	not detected	36.7931	POS	2896.42
Larvae	ID #: CRSAD-3-L-L3-587-E	17-011382-0209	not detected	NEG	not detected	28.6895	POS	1.18367e+08	not detected	NEG	not detected	40	POS	<MDL	not detected	NEG	not detected	not detected	NEG	not detected	29.9713	POS	4.18677e+06
Larvae	ID #: CRSAD-3-L-L3-485-E	17-011382-0210	not detected	NEG	not detected	32.0463	POS	8.35698e+06	not detected	NEG	not detected	40	POS	<MDL	not detected	NEG	not detected	not detected	NEG	not detected	32.8299	POS	232042
Larvae	ID #: CRSAD-3-L-L3-492-E	17-011382-0211	not detected	NEG	not detected	32.1902	POS	7.42203e+06	not detected	NEG	not detected	not detected	NEG	not detected	not detected	NEG	not detected	not detected	NEG	not detected	33.7423	POS	87900.9
Larvae	ID #: CRSAD-3-L-L3-578-E	17-011382-0212	not detected	NEG	not detected	32.4679	POS	5.89635e+06	not detected	NEG	not detected	40	POS	<MDL	not detected	NEG	not detected	not detected	NEG	not detected	32.898	POS	216004
Larvae	ID #: CRSAD-4-L-L3-516-E	17-011382-0213	not detected	NEG	not detected	32.8155	POS	4.41071e+06	not detected	NEG	not detected	40	POS	<MDL	not detected	NEG	not detected	not detected	NEG	not detected	34.54	POS	36916
Larvae	ID #: CRSAD-4-L-L3-598-E	17-011382-0214	not detected	NEG	not detected	25.7032	POS	1.03584e+09	not detected	NEG	not detected	not detected	NEG	not detected	not detected	NEG	not detected	not detected	NEG	not detected	30.7965	POS	1.8589e+06
Larvae	ID #: CRSAD-4-L-L3-546-E	17-011382-0215	not detected	NEG	not detected	32.855	POS	4.26711e+06	not detected	NEG	not detected	not detected	NEG	not detected	not detected	NEG	not detected	not detected	NEG	not detected	33.1993	POS	157071
Larvae	ID #: CRSAD-4-L-L3-488-E	17-011382-0216	not detected	NEG	not detected	32.9891	POS	3.812e+06	not detected	NEG	not detected	not detected	NEG	not detected	not detected	NEG	not detected	not detected	NEG	not detected	32.6471	POS	281093
Larvae	ID #: CRSAD-1-L-L3-206-G	17-011382-0217	not detected	NEG	not detected	36.1639	POS	237947	not detected	NEG	not detected	not detected	NEG	not detected	not detected	NEG	not detected	not detected	NEG	not detected	39.1501	POS	173.845
Larvae	ID #: CRSAD-1-L-L3-574-G	17-011382-0218	not detected	NEG	not detected	34.8479	POS	769970	not detected	NEG	not detected	not detected	NEG	not detected	not detected	NEG	not detected	not detected	NEG	not detected	36.4656	POS	4229.5
Larvae	ID #: CRSAD-1-L-L3-378-G	17-011382-0219	not detected	NEG	not detected	34.5353	POS	1.01249e+06	not detected	NEG	not detected	not detected	NEG	not detected	not detected	NEG	not detected	not detected	NEG	not detected	35.4356	POS	13650.8
Larvae	ID #: CRSAD-1-L-L3-500-G	17-011382-0220	not detected	NEG	not detected	40	POS	<MDL	not detected	NEG	not detected	not detected	NEG	not detected	not detected	NEG	not detected	not detected	NEG	not detected	not detected	NEG	not detected
Larvae	ID #: CRSAD-2-L-L3-596-G	17-011382-0221	not detected	NEG	not detected	33.6701	POS	2.1386e+06	not detected	NEG	not detected	not detected	NEG	not detected	not detected	NEG	not detected	not detected	NEG	not detected	34.8112	POS	27378.7
Larvae	ID #: CRSAD-2-L-L3-316-G	17-011382-0222	not detected	NEG	not detected	33.5034	POS	2.46588e+06	not detected	NEG	not detected	not detected	NEG	not detected	not detected	NEG	not detected	not detected	NEG	not detected	35.7539	POS	9534
Larvae	ID #: CRSAD-2-L-L3-582-G	17-011382-0223	not detected	NEG	not detected	31.4353	POS	1.37681e+07	not detected	NEG	not detected	not detected	NEG	not detected	not detected	NEG	not detected	not detected	NEG	not detected	34.9506	POS	23459.3
Larvae	ID #: CRSAD-2-L-L3-469-G	17-011382-0224	not detected	NEG	not detected	34.7193	POS	861945	not detected	NEG	not detected	not detected	NEG	not detected	not detected	NEG	not detected	not detected	NEG	not detected	not detected	NEG	not detected
Larvae	ID #: CRSAD-2-L-L3-361-G	17-011382-0225	not detected	NEG	not detected	31.5689	POS	1.23523e+07	not detected	NEG	not detected	not detected	NEG	not detected	not detected	NEG	not detected	not detected	NEG	not detected	33.9279	POS	71949.7
Larvae	ID #: CRSAD-3-L-L3-587-G	17-011382-0226	not detected	NEG	not detected	25.8479	POS	9.36345e+08	not detected	NEG	not detected	not detected	NEG	not detected	not detected	NEG	not detected	not detected	NEG	not detected	33.6603	POS	96000.9
Larvae	ID #: CRSAD-3-L-L3-485-G	17-011382-0227	not detected	NEG	not detected	33.5047	POS	2.46306e+06	not detected	NEG	not detected	not detected	NEG	not detected	not detected	NEG	not detected	not detected	NEG	not detected	34.6954	POS	31113.8
Larvae	ID #: CRSAD-3-L-L3-573-G	17-011382-0228	not detected	NEG	not detected	30.8603	POS	2.18753e+07	not detected	NEG	not detected	not detected	NEG	not detected	40	POS	<MDL	not detected	NEG	not detected	34.2519	POS	50602.1
Larvae	ID #: CRSAD-3-L-L3-578-G	17-011382-0229	not detected	NEG	not detected	33.8292	POS	1.86592e+06	not detected	NEG	not detected	not detected	NEG	not detected	not detected	NEG	not detected	not detected	NEG	not detected	35.6084	POS	11238
Larvae	ID #: CRSAD-4-L-L3-516-G	17-011382-0230	not detected	NEG	not detected	34.5222	POS	1.02412e+06	not detected	NEG	not detected	not detected	NEG	not detected	37.7421	POS	6169.2	not detected	NEG	not detected	33.9349	POS	71402.1
Larvae	ID #: CRSAD-4-L-L3-598-G	17-011382-0231	not detected	NEG	not detected	27.875	POS	2.17685e+08	not detected	NEG	not detected	not detected	NEG	not detected	not detected	NEG	not detected	not detected	NEG	not detected	28.787	POS	1.29957e+07
Larvae	ID #: CRSAD-4-L-L3-200-G	17-011382-0232	not detected	NEG	not detected	33.8543	POS	1.82608e+06	not detected	NEG	not detected	not detected	NEG	not detected	not detected	NEG	not detected	not detected	NEG	not detected	34.9508	POS	23454.1
Larvae	ID #: CRSAD-4-L-L3-546-G	17-011382-0233	not detected	NEG	not detected	35.6563	POS	375814	not detected	NEG	not detected	not detected	NEG	not detected	not detected	NEG	not detected	not detected	NEG	not detected	39.0999	POS	184.875
Larvae	ID #: CRSAD-4-L-L3-488-G	17-011382-0234	not detected	NEG	not detected	36.7402	POS	140734	not detected	NEG	not detected	not detected	NEG	not detected	37.4404	POS	8823.4	not detected	NEG	not detected	39.0509	POS	196.298
Bees	ID #: CRSAD-1-N-L3-206-A	17-011382-0001	not detected	NEG	not detected	27.3404	POS	887222126	not detected	NEG	not detected	not detected	NEG	not detected	39.0149	POS	2680	38.6147	POS	11293.3	32.9618	POS	172950
Bees	ID #: CRSAD-1-N-L3-378-A	17-011382-0002	not detected	NEG	not detected	29.188	POS	2.22905e+08	not detected	NEG	not detected	not detected	NEG	not detected	33.7946	POS	1130000	34.1821	POS	1.10271e+06	34.0284	POS	55263.2
Bees	ID #: CRSAD-1-N-L3-574-A	17-011382-0003	not detected	NEG	not detected	30.5817	POS	7.51596e+07	not detected	NEG	not detected	not detected	NEG	not detected	not detected	NEG	not detected	not detected	NEG	not detected	37.394	POS	1228.73
Bees	ID #: CRSAD-1-N-L3-500-A	17-011382-0004	not detected	NEG	not detected	29.2128	POS	2.18707e+08	not detected	NEG	not detected	not detected	NEG	not detected	not detected	NEG	not detected	not detected	NEG	not detected	33.5852	POS	89121.1
Bees	ID #: CRSAD-1-N-L3-221-A	17-011382-0005	not detected	NEG	not detected	21.4788	POS	45274237870	40	POS	<MDL	40	POS	<MDL	not detected	NEG	not detected	37.6017	POS	33682.5	16.8499	POS	118443853100
Bees	ID #: CRSAD-2-N-L3-596-A	17-011382-0006	not detected	NEG	not detected	29.5527	POS	1.68347e+08	not detected	NEG	not detected	not detected	NEG	not detected	33.866	POS	1045000	38.8727	POS	8512.29	35.5198	POS	10635.1
Bees	ID #: CRSAD-2-N-L3-469-A	17-011382-0007	not detected	NEG	not detected	28.1814	POS	4.77107e+08	not detected	NEG	not detected	not detected	NEG	not detected	30.4337	POS	39300000	35.1147	POS	439102	34.0668	POS	53007.8
Bees	ID #: CRSAD-2-N-L3-316-A	17-011382-0008	not detected	NEG	not detected	28.0303	POS	533919462	not detected	NEG	not detected	not detected	NEG	not detected	33.0722	POS	2480000	35.9353	POS	191619	27.9553	POS	2.40936e+07
Bees	ID #: CRSAD-2-N-L3-361-A	17-011382-0009	not detected	NEG	not detected	28.5327	POS	3.66664e+08	not detected	NEG	not detected	not detected	NEG	not detected	36.6425	POS	45300	39.0147	POS	7280.26	14.5089	POS	507899729000
Bees	ID #: CRSAD-2-N-L3-582-A	17-011382-0010	not detected	NEG	not detected	29.943	POS	1.24296e+08	not detected	NEG	not detected	not detected	NEG	not detected	36.0726	POS	87500	40	POS	<MDL	32.2118	POS	378594
Bees	ID #: CRSAD-3-N-L3-587-A	17-011382-0011	not detected	NEG	not detected	28.5573	POS	3.59943e+08	not detected	NEG	not detected	not detected	NEG	not detected	not detected	NEG	not detected	not detected	NEG	not detected	35.7242	POS	8444.11
Bees	ID #: CRSAD-3-N-L3-492-A	17-011382-0012	not detected	NEG	not detected	23.5452	POS	12237867615	not detected	NEG	not detected	not detected	NEG	not detected	40	POS	<MDL	not detected	NEG	not detected	34.8921	POS	21438.9
Bees	ID #: CRSAD-3-N-L3-485-A	17-011382-0013	not detected	NEG	not detected	27.8746	POS	5.99269e+08	not detected	NEG	not detected	not detected	NEG	not detected	not detected	NEG	not detected	not detected	NEG	not detected	36.4184	POS	3824.6
Bees	ID #: CRSAD-3-N-L3-578-A	17-011382-0014	not detected	NEG	not detected	31.4805	POS	3.65257e+07	not detected	NEG	not detected	not detected	NEG	not detected	not detected	NEG	not detected	not detected	NEG	not detected	37.3943	POS	1228.27
Bees	ID #: CRSAD-3-N-L3-573-A	17-011382-0015	not detected	NEG	not detected	31.0495	POS	5.17295e+07	not detected	NEG	not detected	not detected	NEG	not detected	not detected	NEG	not detected	40	POS	<MDL	34.734	POS	25536.3
Bees	ID #: CRSAD-4-N-L3-516-A	17-011382-0016	not detected	NEG	not detected	28.7758	POS	3.05148e+08	not detected	NEG	not detected	not detected	NEG	not detected	32.0955	POS	7050000	36.1512	POS	153604	16.7628	POS	125038417600
Bees	ID #: CRSAD-4-N-L3-546-A	17-011382-0017	not detected	NEG	not detected	29.9815	POS	1.20607e+08	not detected	NEG	not detected	not detected	NEG	not detected	33.8906	POS	1015000	40	POS	<MDL	40	POS	<MDL
Bees	ID #: CRSAD-4-N-L3-598-A	17-011382-0018	not detected	NEG	not detected	16.9993	POS	617232264000	40	POS	<MDL	not detected	NEG	not detected	40	POS	<MDL	not detected	NEG	not detected	32.5436	POS	268216
Bees	ID #: CRSAD-4-N-L3-488-A	17-011382-0019	not detected	NEG	not detected	28.112	POS	5.02458e+08	not detected	NEG	not detected	not detected	NEG	not detected	27.622	POS	625000000	31.9855	POS	8.80942e+06	31.9524	POS	494679
Bees	ID #: CRSAD-4-N-L3-200-A	17-011382-0020	not detected	NEG	not detected	29.6421	POS	1.57088e+08	not detected	NEG	not detected	not detected	NEG	not detected	not detected	NEG	not detected	not detected	NEG	not detected	34.6965	POS	26614.1
Bees	ID #: CRSAD-1-N-L3-206-C	17-011382-0021	not detected	NEG	not detected	17.6841	POS	416189549300	not detected	NEG	not detected	40	POS	<MDL	28.5126	POS	265000000	29.8348	POS	5.95611e+07	33.1899	POS	135862
Bees	ID #: CRSAD-1-N-L3-378-C	17-011382-0022	not detected	NEG	not detected	29.541	POS	1.69868e+08	not detected	NEG	not detected	40	POS	<MDL	20.785	POS	236000000000	31.4879	POS	1.38586e+07	33.5309	POS	94454.9
Bees	ID #: CRSAD-1-N-L3-574-C	17-011382-0023	not detected	NEG	not detected	32.2769	POS	1.90131e+07	not detected	NEG	not detected	not detected	NEG	not detected	34.5488	POS	491500	not detected	NEG	not detected	32.9066	POS	183313
Bees	ID #: CRSAD-1-N-L3-500-C	17-011382-0024	not detected	NEG	not detected	27.9812	POS	5.53762e+08	not detected	NEG	not detected	not detected	NEG	not detected	29.2796	POS	125000000	36.7483	POS	82805.4	32.2203	POS	375302
Bees	ID #: CRSAD-1-N-L3-221-C	17-011382-0025	not detected	NEG	not detected	27.871	POS	3.85516e+08	33.9938	POS	76380.7	40	POS	<MDL	21.9652	POS	231545878900	24.8088	POS	2324312333	30.6822	POS	1.21333e+06
Bees	ID #: CRSAD-2-N-L3-596-C	17-011382-0026	not detected	NEG	not detected	28.0079	POS	3.4832e+08	not detected	NEG	not detected	not detected	NEG	not detected	28.5874	POS	6.22455e+08	40	POS	<MDL	30.2144	POS	1.92427e+06
Bees	ID #: CRSAD-2-N-L3-469-C	17-011382-0027	not detected	NEG	not detected	28.5536	POS	2.31587e+08	not detected	NEG	not detected	not detected	NEG	not detected	33.1805	POS	5.5724e+06	not detected	NEG	not detected	30.4119	POS	1.58505e+06
Bees	ID #: CRSAD-2-N-L3-316-C	17-011382-0028	not detected	NEG	not detected	31.6096	POS	2.11006e+07	not detected	NEG	not detected	not detected	NEG	not detected	33.6509	POS	3.34222e+06	not detected	NEG	not detected	33.1398	POS	97479.4
Bees	ID #: CRSAD-2-N-L3-361-C	17-011382-0029	not detected	NEG	not detected	29.8917	POS	8.30041e+07	not detected	NEG	not detected	not detected	NEG	not detected	not detected	NEG	not detected	not detected	NEG	not detected	30.843	POS	1.03405e+06
Bees	ID #: CRSAD-2-N-L3-582-C	17-011382-0030	not detected	NEG	not detected	27.5218	POS	4.98576e+08	not detected	NEG	not detected	not detected	NEG	not detected	35.054	POS	704989	37.8726	POS	18202.6	29.5241	POS	3.75856e+06
Bees	ID #: CRSAD-3-N-L3-587-C	17-011382-0031	not detected	NEG	not detected	30.7041	POS	4.37515e+07	not detected	NEG	not detected	not detected	NEG	not detected	not detected	NEG	not detected	not detected	NEG	not detected	31.5482	POS	508564
Bees	ID #: CRSAD-3-N-L3-492-C	17-011382-0032	not detected	NEG	not detected	29.4585	POS	1.16166e+08	not detected	NEG	not detected	not detected	NEG	not detected	31.192	POS	4.56482e+07	31.3022	POS	1.18279e+07	33.8822	POS	44042.3
Bees	ID #: CRSAD-3-N-L3-485-C	17-011382-0033	not detected	NEG	not detected	27.5989	POS	734319279	36.0068	POS	8300	not detected	NEG	not detected	20.18	POS	378500000000	24.732	POS	3.4042e+09	31.8231	POS	564778
Bees	ID #: CRSAD-3-N-L3-578-C	17-011382-0034	not detected	NEG	not detected	28.6988	POS	3.23477e+08	not detected	NEG	not detected	not detected	NEG	not detected	29.9029	POS	67000000	37.9777	POS	22521.8	29.5923	POS	5.1737e+06
Bees	ID #: CRSAD-3-N-L3-573-C	17-011382-0035	not detected	NEG	not detected	28.0843	POS	5.12904e+08	not detected	NEG	not detected	not detected	NEG	not detected	33.5511	POS	1475000	40	POS	<MDL	31.9339	POS	504151
Bees	ID #: CRSAD-4-N-L3-516-C	17-011382-0036	not detected	NEG	not detected	29.4875	POS	1.77044e+08	not detected	NEG	not detected	40	POS	<MDL	26.457	POS	1850000000	29.1336	POS	1.0817e+08	17.9033	POS	61043811400
Bees	ID #: CRSAD-4-N-L3-546-C	17-011382-0037	not detected	NEG	not detected	27.0079	POS	1129408967	not detected	NEG	not detected	not detected	NEG	not detected	38.0551	POS	8550	not detected	NEG	not detected	31.168	POS	1.09782e+06
Bees	ID #: CRSAD-4-N-L3-598-C	17-011382-0038	not detected	NEG	not detected	26.8649	POS	1252115045	not detected	NEG	not detected	not detected	NEG	not detected	34.7389	POS	397500	37.8773	POS	25087.3	17.4189	POS	83066268200
Bees	ID #: CRSAD-4-N-L3-488-C	17-011382-0039	not detected	NEG	not detected	28.0388	POS	530583584	not detected	NEG	not detected	not detected	NEG	not detected	25.4166	POS	4770000000	36.9417	POS	67650.2	31.2285	POS	1.03295e+06
Bees	ID #: CRSAD-4-N-L3-200-C	17-011382-0040	not detected	NEG	not detected	27.1515	POS	1.01792e+09	not detected	NEG	not detected	not detected	NEG	not detected	29.9025	POS	67000000	30.9929	POS	2.16079e+07	30.7184	POS	1.72051e+06
Bees	ID #: CRSAD-1-N-L3-206-E	17-011382-0041	not detected	NEG	not detected	16.2045	POS	975244670000	not detected	NEG	not detected	not detected	NEG	not detected	31.5658	POS	12250000	33.228	POS	2.76218e+06	32.2882	POS	349815
Bees	ID #: CRSAD-1-N-L3-378-E	17-011382-0042	not detected	NEG	not detected	29.6287	POS	1.58725e+08	not detected	NEG	not detected	not detected	NEG	not detected	18.1278	POS	1790000000000	24.0625	POS	5500168180	31.8263	POS	562928
Bees	ID #: CRSAD-1-N-L3-574-E	17-011382-0043	not detected	NEG	not detected	29.9393	POS	1.24651e+08	not detected	NEG	not detected	40	POS	<MDL	38.2651	POS	6650	not detected	NEG	not detected	33.7755	POS	72638.2
Bees	ID #: CRSAD-1-N-L3-500-E	17-011382-0044	not detected	NEG	not detected	30.5961	POS	7.43082e+07	not detected	NEG	not detected	not detected	NEG	not detected	not detected	NEG	not detected	not detected	NEG	not detected	22.609	POS	2195615045
Bees	ID #: CRSAD-1-N-L3-221-E	17-011382-0045	not detected	NEG	not detected	26.7406	POS	1369083475	40	POS	<MDL	40	POS	<MDL	not detected	NEG	not detected	not detected	NEG	not detected	22.927	POS	1.71602e+09
Bees	ID #: CRSAD-2-N-L3-596-E	17-011382-0046	not detected	NEG	not detected	27.217	POS	9.70636e+08	not detected	NEG	not detected	not detected	NEG	not detected	37.7872	POS	11750	not detected	NEG	not detected	20.0545	POS	14389452610
Bees	ID #: CRSAD-2-N-L3-469-E	17-011382-0047	not detected	NEG	not detected	26.207	POS	2.00188e+09	not detected	NEG	not detected	not detected	NEG	not detected	not detected	NEG	not detected	not detected	NEG	not detected	33.2087	POS	133188
Bees	ID #: CRSAD-2-N-L3-316-E	17-011382-0048	not detected	NEG	not detected	29.5316	POS	1.71116e+08	not detected	NEG	not detected	not detected	NEG	not detected	37.2017	POS	23550	not detected	NEG	not detected	33.603	POS	87440
Bees	ID #: CRSAD-2-N-L3-361-E	17-011382-0049	not detected	NEG	not detected	28.0559	POS	5.2385e+08	not detected	NEG	not detected	not detected	NEG	not detected	not detected	NEG	not detected	not detected	NEG	not detected	32.5154	POS	276232
Bees	ID #: CRSAD-2-N-L3-582-E	17-011382-0050	not detected	NEG	not detected	28.6941	POS	3.2463e+08	not detected	NEG	not detected	not detected	NEG	not detected	35.0758	POS	272000	not detected	NEG	not detected	17.9433	POS	59494676750
Bees	ID #: CRSAD-3-N-L3-587-E	17-011382-0051	not detected	NEG	not detected	28.7081	POS	3.21209e+08	not detected	NEG	not detected	not detected	NEG	not detected	37.1271	POS	25700	not detected	NEG	not detected	18.297	POS	47302007870
Bees	ID #: CRSAD-3-N-L3-492-E	17-011382-0052	not detected	NEG	not detected	24.7108	POS	5635451570	not detected	NEG	not detected	not detected	NEG	not detected	35.4987	POS	168500	not detected	NEG	not detected	29.9888	POS	3.52528e+06
Bees	ID #: CRSAD-3-N-L3-485-E	17-011382-0053	not detected	NEG	not detected	28.9778	POS	2.61722e+08	not detected	NEG	not detected	40	POS	<MDL	not detected	NEG	not detected	not detected	NEG	not detected	30.3186	POS	2.55366e+06
Bees	ID #: CRSAD-3-N-L3-578-E	17-011382-0054	not detected	NEG	not detected	16.6234	POS	766316992500	not detected	NEG	not detected	not detected	NEG	not detected	38.0876	POS	8200	not detected	NEG	not detected	15.5185	POS	271082815800
Bees	ID #: CRSAD-3-N-L3-573-E	17-011382-0055	not detected	NEG	not detected	30.0185	POS	1.17169e+08	not detected	NEG	not detected	40	POS	<MDL	37.8148	POS	11400	not detected	NEG	not detected	22.8762	POS	1785268507
Bees	ID #: CRSAD-4-N-L3-516-E	17-011382-0056	not detected	NEG	not detected	28.6885	POS	3.25989e+08	not detected	NEG	not detected	40	POS	<MDL	32.7547	POS	3490000	38.1391	POS	18926.4	18.5934	POS	38929319290
Bees	ID #: CRSAD-4-N-L3-546-E	17-011382-0057	not detected	NEG	not detected	22.4899	POS	24124774715	not detected	NEG	not detected	not detected	NEG	not detected	21.1798	POS	172500000000	36.7256	POS	84788.5	30.6066	POS	1.92221e+06
Bees	ID #: CRSAD-4-N-L3-598-E	17-011382-0058	not detected	NEG	not detected	16.2983	POS	923989769500	not detected	NEG	not detected	not detected	NEG	not detected	36.3846	POS	61000	37.8785	POS	25054.4	17.1214	POS	100042486100
Bees	ID #: CRSAD-4-N-L3-488-E	17-011382-0059	not detected	NEG	not detected	29.1377	POS	2.31644e+08	not detected	NEG	not detected	40	POS	<MDL	26.7655	POS	1390000000	29.5736	POS	7.44999e+07	31.228	POS	1.03352e+06
Bees	ID #: CRSAD-4-N-L3-200-E	17-011382-0060	not detected	NEG	not detected	22.4483	POS	24767474105	not detected	NEG	not detected	40	POS	<MDL	37.1147	POS	26050	not detected	NEG	not detected	19.814	POS	1.70191e+10
Bees	ID #: CRSAD-1-N-L3-206-G	17-011382-0061	not detected	NEG	not detected	29.7935	POS	1.39659e+08	40	POS	<MDL	not detected	NEG	not detected	35.414	POS	185500	not detected	NEG	not detected	32.8029	POS	204443
Bees	ID #: CRSAD-1-N-L3-378-G	17-011382-0062	not detected	NEG	not detected	35.1197	POS	1.66736e+06	not detected	NEG	not detected	not detected	NEG	not detected	not detected	NEG	not detected	not detected	NEG	not detected	31.0794	POS	1.19996e+06
Bees	ID #: CRSAD-1-N-L3-574-G	17-011382-0063	not detected	NEG	not detected	27.75	POS	657048941	not detected	NEG	not detected	not detected	NEG	not detected	not detected	NEG	not detected	not detected	NEG	not detected	33.5484	POS	92709.9
Bees	ID #: CRSAD-1-N-L3-500-G	17-011382-0064	40	POS	<MDL	29.7254	POS	1.47251e+08	34.9839	POS	23650	not detected	NEG	not detected	36.7632	POS	39350	not detected	NEG	not detected	31.107	POS	1.16727e+06
Bees	ID #: CRSAD-1-N-L3-221-G	17-011382-0065	not detected	NEG	not detected	21.6829	POS	39936634800	38.3219	POS	735	not detected	NEG	not detected	not detected	NEG	not detected	not detected	NEG	not detected	34.0505	POS	53955.3
Bees	ID #: CRSAD-2-N-L3-596-G	17-011382-0066	not detected	NEG	not detected	28.2262	POS	4.6141e+08	not detected	NEG	not detected	not detected	NEG	not detected	36.4351	POS	57500	not detected	NEG	not detected	22.7886	POS	1910914311
Bees	ID #: CRSAD-2-N-L3-469-G	17-011382-0067	not detected	NEG	not detected	30.8915	POS	5.87162e+07	not detected	NEG	not detected	39.2646	POS	30550	not detected	NEG	not detected	not detected	NEG	not detected	33.6914	POS	79518
Bees	ID #: CRSAD-2-N-L3-316-G	17-011382-0068	not detected	NEG	not detected	31.011	POS	5.33572e+07	not detected	NEG	not detected	not detected	NEG	not detected	37.6315	POS	14150	not detected	NEG	not detected	33.877	POS	65103.3
Bees	ID #: CRSAD-2-N-L3-361-G	17-011382-0069	not detected	NEG	not detected	25.0686	POS	4417696686	not detected	NEG	not detected	40	POS	<MDL	not detected	NEG	not detected	not detected	NEG	not detected	31.7113	POS	633137
Bees	ID #: CRSAD-2-N-L3-582-G	17-011382-0070	not detected	NEG	not detected	31.9329	POS	2.52474e+07	40	POS	<MDL	not detected	NEG	not detected	not detected	NEG	not detected	not detected	NEG	not detected	33.0574	POS	156334
Bees	ID #: CRSAD-3-N-L3-587-G	17-011382-0071	not detected	NEG	not detected	23.2282	POS	15039863560	not detected	NEG	not detected	not detected	NEG	not detected	not detected	NEG	not detected	not detected	NEG	not detected	28.7918	POS	1.10794e+07
Bees	ID #: CRSAD-3-N-L3-492-G	17-011382-0072	not detected	NEG	not detected	31.446	POS	3.75627e+07	not detected	NEG	not detected	not detected	NEG	not detected	37.8222	POS	11300	40	POS	<MDL	29.9459	POS	3.67546e+06
Bees	ID #: CRSAD-3-N-L3-485-G	17-011382-0073	not detected	NEG	not detected	29.0678	POS	2.44373e+08	not detected	NEG	not detected	40	POS	<MDL	40	POS	<MDL	not detected	NEG	not detected	19.6389	POS	19211481575
Bees	ID #: CRSAD-3-N-L3-578-G	17-011382-0074	not detected	NEG	not detected	22.5842	POS	22725638170	not detected	NEG	not detected	not detected	NEG	not detected	30.3065	POS	44700000	36.0448	POS	171326	21.7591	POS	4.18613e+09
Bees	ID #: CRSAD-3-N-L3-573-G	17-011382-0075	not detected	NEG	not detected	23.7102	POS	10983669210	not detected	NEG	not detected	not detected	NEG	not detected	33.9654	POS	935000	40	POS	<MDL	29.0427	POS	8.74373e+06
Bees	ID #: CRSAD-4-N-L3-516-G	17-011382-0076	not detected	NEG	not detected	29.3226	POS	2.01021e+08	not detected	NEG	not detected	not detected	NEG	not detected	29.005	POS	164000000	32.5555	POS	5.20094e+06	17.6877	POS	70067844200
Bees	ID #: CRSAD-4-N-L3-546-G	17-011382-0077	not detected	NEG	not detected	29.4389	POS	1.83811e+08	not detected	NEG	not detected	37.7222	POS	104500	40	POS	<MDL	not detected	NEG	not detected	32.0622	POS	441827
Bees	ID #: CRSAD-4-N-L3-598-G	17-011382-0078	not detected	NEG	not detected	29.1998	POS	2.20893e+08	not detected	NEG	not detected	not detected	NEG	not detected	38.7776	POS	3575	not detected	NEG	not detected	17.2357	POS	93170806550
Bees	ID #: CRSAD-4-N-L3-488-G	17-011382-0079	not detected	NEG	not detected	28.2733	POS	4.45469e+08	not detected	NEG	not detected	not detected	NEG	not detected	35.7564	POS	126000	38.5229	POS	12482.1	32.6595	POS	237632
Bees	ID #: CRSAD-4-N-L3-200-G	17-011382-0080	not detected	NEG	not detected	29.4791	POS	1.78199e+08	40	POS	<MDL	not detected	NEG	not detected	not detected	NEG	not detected	not detected	NEG	not detected	17.1476	POS	98428612450
Bees	ID #: CRSAD-1-F-L3-206-A	17-011382-0081	not detected	NEG	not detected	24.4176	POS	2789355065	28.8666	POS	1.11373e+07	40	POS	<MDL	37.7558	POS	4481.35	not detected	NEG	not detected	33.718	POS	72016.8
Bees	ID #: CRSAD-1-F-L3-574-A	17-011382-0082	not detected	NEG	not detected	26.5143	POS	6.53853e+08	not detected	NEG	not detected	not detected	NEG	not detected	not detected	NEG	not detected	not detected	NEG	not detected	not detected	NEG	not detected
Bees	ID #: CRSAD-1-F-L3-221-A	17-011382-0083	not detected	NEG	not detected	23.3257	POS	5735083310	not detected	NEG	not detected	not detected	NEG	not detected	34.9304	POS	117631	40	POS	<MDL	34.2585	POS	40097.5
Bees	ID #: CRSAD-1-F-L3-378-A	17-011382-0084	not detected	NEG	not detected	25.9329	POS	9.8625e+08	not detected	NEG	not detected	not detected	NEG	not detected	39.5812	POS	490.563	not detected	NEG	not detected	37.9413	POS	598.641
Bees	ID #: CRSAD-1-F-L3-500-A	17-011382-0085	not detected	NEG	not detected	25.0193	POS	1.85604e+09	40	POS	<MDL	not detected	NEG	not detected	37.9719	POS	3463.14	not detected	NEG	not detected	38.4839	POS	312.127
Bees	ID #: CRSAD-2-F-L3-596-A	17-011382-0086	not detected	NEG	not detected	25.0454	POS	1823274771	38.3942	POS	823.719	not detected	NEG	not detected	18.9922	POS	342552366200	36.9451	POS	45744.3	40	POS	<MDL
Bees	ID #: CRSAD-2-F-L3-316-A	17-011382-0087	not detected	NEG	not detected	25.0867	POS	1.77246e+09	36.7543	POS	4629.59	not detected	NEG	not detected	32.8365	POS	1.17206e+06	not detected	NEG	not detected	35.1487	POS	15019.9
Bees	ID #: CRSAD-2-F-L3-582-A	17-011382-0088	not detected	NEG	not detected	26.5675	POS	6.29494e+08	not detected	NEG	not detected	not detected	NEG	not detected	not detected	NEG	not detected	not detected	NEG	not detected	35.708	POS	8015.09
Bees	ID #: CRSAD-2-F-L3-469-A	17-011382-0089	not detected	NEG	not detected	22.9728	POS	7203109875	not detected	NEG	not detected	not detected	NEG	not detected	35.6774	POS	50504.3	40	POS	<MDL	35.7377	POS	7749.83
Bees	ID #: CRSAD-2-F-L3-361-A	17-011382-0090	not detected	NEG	not detected	22.5646	POS	9346916310	40	POS	<MDL	not detected	NEG	not detected	36.7157	POS	15256.2	40	POS	<MDL	35.5127	POS	9989.84
Bees	ID #: CRSAD-3-F-L3-587-A	17-011382-0091	not detected	NEG	not detected	26.6484	POS	5.94146e+08	not detected	NEG	not detected	not detected	NEG	not detected	not detected	NEG	not detected	not detected	NEG	not detected	36.8574	POS	2145.39
Bees	ID #: CRSAD-3-F-L3-485-A	17-011382-0092	not detected	NEG	not detected	26.7267	POS	5.61733e+08	not detected	NEG	not detected	not detected	NEG	not detected	not detected	NEG	not detected	not detected	NEG	not detected	37.2553	POS	1347.86
Bees	ID #: CRSAD-3-F-L3-573-A	17-011382-0093	not detected	NEG	not detected	22.5408	POS	9488913120	not detected	NEG	not detected	not detected	NEG	not detected	not detected	NEG	not detected	not detected	NEG	not detected	38.9235	POS	183.06
Bees	ID #: CRSAD-3-F-L3-492-A	17-011382-0094	not detected	NEG	not detected	20.6981	POS	29488286920	not detected	NEG	not detected	not detected	NEG	not detected	not detected	NEG	not detected	40	POS	<MDL	38.2269	POS	425.35
Bees	ID #: CRSAD-3-F-L3-578-A	17-011382-0095	not detected	NEG	not detected	26.0227	POS	9.25992e+08	33.3118	POS	154067	not detected	NEG	not detected	not detected	NEG	not detected	not detected	NEG	not detected	34.4588	POS	32210.9
Bees	ID #: CRSAD-4-F-L3-516-A	17-011382-0096	not detected	NEG	not detected	25.5996	POS	1.2445e+09	not detected	NEG	not detected	not detected	NEG	not detected	37.7075	POS	4746.26	not detected	NEG	not detected	28.3388	POS	1.57639e+07
Bees	ID #: CRSAD-4-F-L3-598-A	17-011382-0097	not detected	NEG	not detected	27.4752	POS	3.26606e+08	38.8728	POS	494.362	not detected	NEG	not detected	not detected	NEG	not detected	not detected	NEG	not detected	35.1438	POS	15102.2
Bees	ID #: CRSAD-4-F-L3-200-A	17-011382-0098	not detected	NEG	not detected	25.7623	POS	1111245238	not detected	NEG	not detected	40	POS	<MDL	not detected	NEG	not detected	not detected	NEG	not detected	40	POS	<MDL
Bees	ID #: CRSAD-4-F-L3-546-A	17-011382-0099	not detected	NEG	not detected	23.1954	POS	6240281590	40	POS	<MDL	not detected	NEG	not detected	32.7782	POS	1.24766e+06	35.912	POS	93175.1	32.7422	POS	203077
Bees	ID #: CRSAD-4-F-L3-488-A	17-011382-0100	not detected	NEG	not detected	23.6358	POS	4.68479e+09	40	POS	<MDL	40	POS	<MDL	29.849	POS	2.60125e+07	35.6422	POS	122593	36.8593	POS	2140.54
Bees	ID #: CRSAD-1-F-L3-206-C	17-011382-0101	not detected	NEG	not detected	19.9178	POS	46700289595	not detected	NEG	not detected	not detected	NEG	not detected	31.6501	POS	4.11729e+06	32.2479	POS	3.2851e+06	34.7755	POS	22731.2
Bees	ID #: CRSAD-1-F-L3-574-C	17-011382-0102	not detected	NEG	not detected	26.0035	POS	9.38564e+08	not detected	NEG	not detected	not detected	NEG	not detected	28.9643	POS	6.25447e+07	35.252	POS	181702	35.7232	POS	7878.64
Bees	ID #: CRSAD-1-F-L3-221-C	17-011382-0103	not detected	NEG	not detected	25.4545	POS	1.37623e+09	not detected	NEG	not detected	not detected	NEG	not detected	37.8261	POS	4121.46	not detected	NEG	not detected	26.1559	POS	1.11902e+08
Bees	ID #: CRSAD-1-F-L3-378-C	17-011382-0104	not detected	NEG	not detected	28.0849	POS	2.0825e+08	not detected	NEG	not detected	40	POS	<MDL	16.7249	POS	1890207910000	21.1512	POS	18332374870	33.7344	POS	70755.2
Bees	ID #: CRSAD-1-F-L3-500-C	17-011382-0105	not detected	NEG	not detected	29.5553	POS	6.82426e+07	not detected	NEG	not detected	not detected	NEG	not detected	38.6541	POS	1523.87	not detected	NEG	not detected	36.0724	POS	5298.43
Bees	ID #: CRSAD-2-F-L3-596-C	17-011382-0106	not detected	NEG	not detected	20.1392	POS	41040238850	not detected	NEG	not detected	not detected	NEG	not detected	37.2609	POS	8052.71	not detected	NEG	not detected	33.2591	POS	117646
Bees	ID #: CRSAD-2-F-L3-316-C	17-011382-0107	not detected	NEG	not detected	18.6621	POS	96292380800	not detected	NEG	not detected	not detected	NEG	not detected	35.677	POS	50531.4	37.1396	POS	26090	21.2649	POS	5626130335
Bees	ID #: CRSAD-2-F-L3-582-C	17-011382-0108	not detected	NEG	not detected	26.2827	POS	770791295	not detected	NEG	not detected	not detected	NEG	not detected	not detected	NEG	not detected	not detected	NEG	not detected	29.7412	POS	4.17688e+06
Bees	ID #: CRSAD-2-F-L3-469-C	17-011382-0109	not detected	NEG	not detected	26.0215	POS	9.26766e+08	40	POS	<MDL	not detected	NEG	not detected	26.2852	POS	7.9594e+08	not detected	NEG	not detected	30.5981	POS	1.80665e+06
Bees	ID #: CRSAD-2-F-L3-361-C	17-011382-0110	not detected	NEG	not detected	21.6477	POS	1.65785e+10	not detected	NEG	not detected	not detected	NEG	not detected	24.7873	POS	3063997675	34.5582	POS	362183	31.9993	POS	439279
Bees	ID #: CRSAD-3-F-L3-587-C	17-011382-0111	not detected	NEG	not detected	21.5382	POS	1.7733e+10	36.6261	POS	5290.73	38.7222	POS	35174.5	17.2232	POS	1298635649000	32.5035	POS	2.59185e+06	31.6242	POS	644823
Bees	ID #: CRSAD-3-F-L3-485-C	17-011382-0112	not detected	NEG	not detected	28.4755	POS	1.55496e+08	not detected	NEG	not detected	not detected	NEG	not detected	32.8244	POS	1.18737e+06	39.0872	POS	3190.95	32.4848	POS	265754
Bees	ID #: CRSAD-3-F-L3-573-C	17-011382-0113	not detected	NEG	not detected	28.1321	POS	2.01061e+08	not detected	NEG	not detected	not detected	NEG	not detected	30.9274	POS	8.70648e+06	40	POS	<MDL	33.0217	POS	151303
Bees	ID #: CRSAD-3-F-L3-492-C	17-011382-0114	not detected	NEG	not detected	21.4612	POS	18590388760	not detected	NEG	not detected	not detected	NEG	not detected	32.5317	POS	1.6238e+06	36.6977	POS	41441.7	34.5782	POS	28254.3
Bees	ID #: CRSAD-3-F-L3-578-C	17-011382-0115	not detected	NEG	not detected	28.0855	POS	2.0817e+08	not detected	NEG	not detected	not detected	NEG	not detected	not detected	NEG	not detected	not detected	NEG	not detected	35.8815	POS	6584.19
Bees	ID #: CRSAD-4-F-L3-516-C	17-011382-0116	not detected	NEG	not detected	26.559	POS	6.33318e+08	not detected	NEG	not detected	40	POS	<MDL	30.7737	POS	1.0194e+07	32.7839	POS	1.99445e+06	22.8346	POS	1.7184e+09
Bees	ID #: CRSAD-4-F-L3-598-C	17-011382-0117	not detected	NEG	not detected	19.6321	POS	55096907700	not detected	NEG	not detected	not detected	NEG	not detected	36.7246	POS	15098.2	not detected	NEG	not detected	19.1308	POS	2.53299e+10
Bees	ID #: CRSAD-4-F-L3-200-C	17-011382-0118	not detected	NEG	not detected	22.1011	POS	12513475710	not detected	NEG	not detected	not detected	NEG	not detected	34.0747	POS	304793	37.2067	POS	24308.2	33.6935	POS	73935.2
Bees	ID #: CRSAD-4-F-L3-546-C	17-011382-0119	not detected	NEG	not detected	18.9122	POS	83380279300	not detected	NEG	not detected	40	POS	<MDL	28.6705	POS	8.3362e+07	40	POS	<MDL	31.3248	POS	873575
Bees	ID #: CRSAD-4-F-L3-488-C	17-011382-0120	not detected	NEG	not detected	24.4247	POS	2.77614e+09	not detected	NEG	not detected	not detected	NEG	not detected	21.5122	POS	48528215300	28.3238	POS	1.00664e+08	33.8663	POS	61375.5
Bees	ID #: CRSAD-1-F-L3-206-E	17-011382-0121	not detected	NEG	not detected	21.8048	POS	1.50456e+10	33.9111	POS	84688.2	not detected	NEG	not detected	26.559	POS	618543444	28.9554	POS	5.96432e+07	20.9963	POS	6.846e+09
Bees	ID #: CRSAD-1-F-L3-574-E	17-011382-0122	not detected	NEG	not detected	25.5024	POS	1.33133e+09	not detected	NEG	not detected	40	POS	<MDL	21.035	POS	71052814200	24.9806	POS	1.34845e+09	36.0108	POS	5683.83
Bees	ID #: CRSAD-1-F-L3-221-E	17-011382-0123	37.7496	POS	400.223	21.9535	POS	1.37195e+10	32.0659	POS	526074	not detected	NEG	not detected	24.7263	POS	3.23339e+09	24.6911	POS	1.66489e+09	29.9783	POS	3.31905e+06
Bees	ID #: CRSAD-1-F-L3-378-E	17-011382-0124	not detected	NEG	not detected	27.5842	POS	3.01522e+08	35.752	POS	13062.4	not detected	NEG	not detected	27.4866	POS	2.59794e+08	33.2459	POS	1.28943e+06	29.2559	POS	6.65457e+06
Bees	ID #: CRSAD-1-F-L3-500-E	17-011382-0125	not detected	NEG	not detected	27.785	POS	2.60092e+08	35.2359	POS	22164.7	not detected	NEG	not detected	37.4221	POS	6657.65	not detected	NEG	not detected	34.9203	POS	19365.4
Bees	ID #: CRSAD-2-F-L3-596-E	17-011382-0126	not detected	NEG	not detected	23.825	POS	4.13702e+09	not detected	NEG	not detected	not detected	NEG	not detected	40	POS	<MDL	not detected	NEG	not detected	23.6748	POS	8.85978e+08
Bees	ID #: CRSAD-2-F-L3-316-E	17-011382-0127	not detected	NEG	not detected	17.7264	POS	164988925650	36.8311	POS	4273.51	not detected	NEG	not detected	37.2657	POS	8007.7	not detected	NEG	not detected	34.7958	POS	22227.8
Bees	ID #: CRSAD-2-F-L3-582-E	17-011382-0128	40	POS	<MDL	24.2636	POS	3092231958	39.0256	POS	419.745	not detected	NEG	not detected	not detected	NEG	not detected	not detected	NEG	not detected	29.7057	POS	4.32244e+06
Bees	ID #: CRSAD-2-F-L3-469-E	17-011382-0129	not detected	NEG	not detected	22.9338	POS	7.38565e+09	34.5904	POS	42722.4	not detected	NEG	not detected	not detected	NEG	not detected	not detected	NEG	not detected	32.9625	POS	161060
Bees	ID #: CRSAD-2-F-L3-361-E	17-011382-0130	not detected	NEG	not detected	26.8906	POS	499312312	40	POS	<MDL	not detected	NEG	not detected	not detected	NEG	not detected	not detected	NEG	not detected	31.3245	POS	873853
Bees	ID #: CRSAD-3-F-L3-587-E	17-011382-0131	not detected	NEG	not detected	25.6637	POS	1.19025e+09	not detected	NEG	not detected	not detected	NEG	not detected	26.5014	POS	6.52296e+08	38.3181	POS	7403.97	31.5862	POS	670243
Bees	ID #: CRSAD-3-F-L3-485-E	17-011382-0132	not detected	NEG	not detected	19.92	POS	4.66426e+10	not detected	NEG	not detected	not detected	NEG	not detected	37.7638	POS	4439.02	not detected	NEG	not detected	33.2622	POS	117255
Bees	ID #: CRSAD-3-F-L3-573-E	17-011382-0133	not detected	NEG	not detected	27.7903	POS	2.59067e+08	not detected	NEG	not detected	38.8591	POS	31534.6	not detected	NEG	not detected	not detected	NEG	not detected	31.8536	POS	510167
Bees	ID #: CRSAD-3-F-L3-492-E	17-011382-0134	not detected	NEG	not detected	26.1394	POS	8.52955e+08	40	POS	<MDL	not detected	NEG	not detected	36.9939	POS	11021.2	not detected	NEG	not detected	30.9994	POS	1.2117e+06
Bees	ID #: CRSAD-3-F-L3-578-E	17-011382-0135	not detected	NEG	not detected	20.3182	POS	3.69428e+10	40	POS	<MDL	not detected	NEG	not detected	40	POS	<MDL	40	POS	<MDL	31.5563	POS	690924
Bees	ID #: CRSAD-4-F-L3-516-E	17-011382-0136	not detected	NEG	not detected	21.5021	POS	1.81303e+10	35.4554	POS	17708.7	not detected	NEG	not detected	31.7499	POS	3.70912e+06	34.6688	POS	324729	32.1301	POS	383907
Bees	ID #: CRSAD-4-F-L3-598-E	17-011382-0137	not detected	NEG	not detected	18.9299	POS	82537365900	34.8635	POS	32387.6	31.4671	POS	1.13948e+07	35.8629	POS	40859.2	40	POS	<MDL	19.3002	POS	22581478940
Bees	ID #: CRSAD-4-F-L3-200-E	17-011382-0138	not detected	NEG	not detected	25.7314	POS	1.13544e+09	39.1514	POS	366.744	not detected	NEG	not detected	34.9166	POS	119463	not detected	NEG	not detected	32.913	POS	169692
Bees	ID #: CRSAD-4-F-L3-546-E	17-011382-0139	not detected	NEG	not detected	24.0246	POS	3.62541e+09	not detected	NEG	not detected	not detected	NEG	not detected	35.6042	POS	54902.4	40	POS	<MDL	28.8225	POS	1.00311e+07
Bees	ID #: CRSAD-4-F-L3-488-E	17-011382-0140	not detected	NEG	not detected	26.8327	POS	520540455	not detected	NEG	not detected	not detected	NEG	not detected	35.619	POS	53980.5	38.0449	POS	9947.58	31.7837	POS	548006
Bees	ID #: CRSAD-1-F-L3-206-G	17-011382-0141	not detected	NEG	not detected	28.1553	POS	1.97623e+08	not detected	NEG	not detected	not detected	NEG	not detected	24.6085	POS	3586063046	26.8	POS	3.40745e+08	30.9128	POS	1.32127e+06
Bees	ID #: CRSAD-1-F-L3-574-G	17-011382-0142	not detected	NEG	not detected	28.8041	POS	1.21326e+08	not detected	NEG	not detected	not detected	NEG	not detected	not detected	NEG	not detected	not detected	NEG	not detected	35.4816	POS	10346.1
Bees	ID #: CRSAD-1-F-L3-221-G	17-011382-0143	not detected	NEG	not detected	26.1946	POS	8.20332e+08	29.9498	POS	4.02742e+06	not detected	NEG	not detected	not detected	NEG	not detected	not detected	NEG	not detected	29.4121	POS	5.73189e+06
Bees	ID #: CRSAD-1-F-L3-378-G	17-011382-0144	not detected	NEG	not detected	31.0367	POS	2.12304e+07	31.5448	POS	873520	not detected	NEG	not detected	40	POS	<MDL	not detected	NEG	not detected	35.6437	POS	8618.54
Bees	ID #: CRSAD-1-F-L3-500-G	17-011382-0145	not detected	NEG	not detected	30.848	POS	2.46947e+07	40	POS	<MDL	not detected	NEG	not detected	not detected	NEG	not detected	not detected	NEG	not detected	35.3127	POS	12504.6
Bees	ID #: CRSAD-2-F-L3-596-G	17-011382-0146	not detected	NEG	not detected	25.4416	POS	1388502122	not detected	NEG	not detected	not detected	NEG	not detected	not detected	NEG	not detected	not detected	NEG	not detected	23.6051	POS	936725007
Bees	ID #: CRSAD-2-F-L3-316-G	17-011382-0147	not detected	NEG	not detected	14.8552	POS	861214104000	not detected	NEG	not detected	not detected	NEG	not detected	not detected	NEG	not detected	not detected	NEG	not detected	21.1586	POS	6081671585
Bees	ID #: CRSAD-2-F-L3-582-G	17-011382-0148	not detected	NEG	not detected	19.169	POS	71926343750	not detected	NEG	not detected	not detected	NEG	not detected	not detected	NEG	not detected	not detected	NEG	not detected	22.4628	POS	2.28974e+09
Bees	ID #: CRSAD-2-F-L3-469-G	17-011382-0149	not detected	NEG	not detected	28.7333	POS	1.28014e+08	34.4539	POS	49044.4	not detected	NEG	not detected	40	POS	<MDL	not detected	NEG	not detected	32.7872	POS	193702
Bees	ID #: CRSAD-2-F-L3-361-G	17-011382-0150	not detected	NEG	not detected	30.0837	POS	4.52228e+07	not detected	NEG	not detected	40	POS	<MDL	33.1265	POS	857733	not detected	NEG	not detected	24.0528	POS	6.53504e+08
Bees	ID #: CRSAD-3-F-L3-587-G	17-011382-0151	not detected	NEG	not detected	20.6453	POS	3.04323e+10	24.6484	POS	4.97099e+08	not detected	NEG	not detected	36.6713	POS	16065.1	not detected	NEG	not detected	30.8182	POS	1.45199e+06
Bees	ID #: CRSAD-3-F-L3-485-G	17-011382-0152	not detected	NEG	not detected	29.4654	POS	7.31513e+07	40	POS	<MDL	not detected	NEG	not detected	not detected	NEG	not detected	not detected	NEG	not detected	30.3306	POS	2.35195e+06
Bees	ID #: CRSAD-3-F-L3-573-G	17-011382-0153	not detected	NEG	not detected	26.6673	POS	586163604	38.1907	POS	1022.56	not detected	NEG	not detected	35.4673	POS	64152.2	not detected	NEG	not detected	31.6833	POS	607135
Bees	ID #: CRSAD-3-F-L3-492-G	17-011382-0154	not detected	NEG	not detected	28.4376	POS	1.5999e+08	not detected	NEG	not detected	not detected	NEG	not detected	25.7903	POS	1.24977e+09	30.1777	POS	2.10216e+07	19.7134	POS	1.70065e+10
Bees	ID #: CRSAD-3-F-L3-578-G	17-011382-0155	not detected	NEG	not detected	19.8324	POS	49076088250	30.4974	POS	2.39278e+06	not detected	NEG	not detected	31.4721	POS	4.95664e+06	40	POS	<MDL	20.0748	POS	1.32204e+10
Bees	ID #: CRSAD-4-F-L3-516-G	17-011382-0156	not detected	NEG	not detected	16.7322	POS	292383700800	not detected	NEG	not detected	not detected	NEG	not detected	13.5631	POS	20463743335000	24.1623	POS	2433100127	22.2313	POS	2.73247e+09
Bees	ID #: CRSAD-4-F-L3-598-G	17-011382-0157	not detected	NEG	not detected	21.0462	POS	23926294480	34.2107	POS	62674.4	40	POS	<MDL	24.8232	POS	2968414959	not detected	NEG	not detected	14.8228	POS	389375975150
Bees	ID #: CRSAD-4-F-L3-200-G	17-011382-0158	not detected	NEG	not detected	27.2552	POS	3.83471e+08	40	POS	<MDL	not detected	NEG	not detected	37.6148	POS	5298.77	not detected	NEG	not detected	34.1534	POS	44962.8
Bees	ID #: CRSAD-4-F-L3-546-G	17-011382-0159	not detected	NEG	not detected	28.5046	POS	1.52132e+08	40	POS	<MDL	not detected	NEG	not detected	37.8558	POS	3978.13	not detected	NEG	not detected	34.3265	POS	37231.4
Bees	ID #: CRSAD-4-F-L3-488-G	17-011382-0160	not detected	NEG	not detected	40	POS	<MDL	40	POS	<MDL	not detected	NEG	not detected	34.8052	POS	135361	not detected	NEG	not detected	40	POS	<MDL
			ABPV			BQCV			CBPV			DWV			IAPV			KBV			SBV
Sample Type	Client ID	LIMS ID	Ct	Result	copies/bee	Ct	Result	copies/bee	Ct	Result	copies/bee	Ct	Result	copies/bee	Ct	Result	copies/bee	Ct	Result	copies/bee	Ct	Result	copies/bee
Larvae	CRSAD-1-L-L3-206-H	17-068074-0001	not detected	NEG	not detected	27.17	POS	1175000000	not detected	NEG	not detected	not detected	NEG	not detected	not detected	NEG	not detected	not detected	NEG	not detected	35.9604	POS	5362.59
Larvae	CRSAD-1-L-L3-221-H	17-068074-0002	not detected	NEG	not detected	27.1	POS	1240000000	not detected	NEG	not detected	not detected	NEG	not detected	not detected	NEG	not detected	not detected	NEG	not detected	not detected	NEG	not detected
Larvae	CRSAD-1-L-L3-500-H	17-068074-0003	not detected	NEG	not detected	31.02	POS	62000000	not detected	NEG	not detected	40	POS	<MDL	not detected	NEG	not detected	not detected	NEG	not detected	not detected	NEG	not detected
Larvae	CRSAD-1-L-L3-574-H	17-068074-0004	not detected	NEG	not detected	33.23	POS	10000000	not detected	NEG	not detected	not detected	NEG	not detected	not detected	NEG	not detected	not detected	NEG	not detected	36.5975	POS	2583.2
Larvae	CRSAD-2-L-L3-316-H	17-068074-0005	not detected	NEG	not detected	36.07	POS	840000	not detected	NEG	not detected	not detected	NEG	not detected	not detected	NEG	not detected	not detected	NEG	not detected	not detected	NEG	not detected
Larvae	CRSAD-2-L-L3-361-H	17-068074-0006	not detected	NEG	not detected	32.06	POS	26650000	not detected	NEG	not detected	not detected	NEG	not detected	not detected	NEG	not detected	not detected	NEG	not detected	not detected	NEG	not detected
Larvae	CRSAD-2-L-L3-469-H	17-068074-0007	not detected	NEG	not detected	35.29	POS	1675000	not detected	NEG	not detected	not detected	NEG	not detected	not detected	NEG	not detected	not detected	NEG	not detected	not detected	NEG	not detected
Larvae	CRSAD-2-L-L3-582-H	17-068074-0008	not detected	NEG	not detected	34.01	POS	5150000	not detected	NEG	not detected	not detected	NEG	not detected	not detected	NEG	not detected	not detected	NEG	not detected	not detected	NEG	not detected
Larvae	CRSAD-2-L-L3-596-H	17-068074-0009	not detected	NEG	not detected	33.67	POS	6900000	not detected	NEG	not detected	not detected	NEG	not detected	not detected	NEG	not detected	not detected	NEG	not detected	not detected	NEG	not detected
Larvae	CRSAD-3-L-L3-573-H	17-068074-0010	not detected	NEG	not detected	35.22	POS	1785000	not detected	NEG	not detected	not detected	NEG	not detected	not detected	NEG	not detected	not detected	NEG	not detected	not detected	NEG	not detected
Larvae	CRSAD-3-L-L3-578-H	17-068074-0011	not detected	NEG	not detected	38.65	POS	75500	not detected	NEG	not detected	not detected	NEG	not detected	not detected	NEG	not detected	not detected	NEG	not detected	not detected	NEG	not detected
Larvae	CRSAD-4-L-L3-488-H	17-068074-0012	not detected	NEG	not detected	36.83	POS	417000	not detected	NEG	not detected	not detected	NEG	not detected	not detected	NEG	not detected	not detected	NEG	not detected	not detected	NEG	not detected
Larvae	CRSAD-4-L-L3-516-H	17-068074-0013	not detected	NEG	not detected	35.93	POS	945000	not detected	NEG	not detected	not detected	NEG	not detected	not detected	NEG	not detected	not detected	NEG	not detected	not detected	NEG	not detected
Larvae	CRSAD-4-L-L3-546-H	17-068074-0014	not detected	NEG	not detected	35.76	POS	1110000	not detected	NEG	not detected	not detected	NEG	not detected	not detected	NEG	not detected	not detected	NEG	not detected	not detected	NEG	not detected
Larvae	CRSAD-4-L-L3-598-H	17-068074-0015	not detected	NEG	not detected	36.63	POS	500000	not detected	NEG	not detected	not detected	NEG	not detected	not detected	NEG	not detected	not detected	NEG	not detected	37.2829	POS	1162.49
Nurse Bees	CRSAD-1-N-L3-206-H	17-068074-0016	not detected	NEG	not detected	27.31	POS	427500000	37.57	POS	1085	37.33	POS	73000	38.3	POS	2685	not detected	NEG	not detected	36.68	POS	2130
Nurse Bees	CRSAD-1-N-L3-221-H	17-068074-0017	not detected	NEG	not detected	23.43	POS	6200000000	40	POS	<MDL	40	POS	<MDL	not detected	NEG	not detected	not detected	NEG	not detected	36.64	POS	2245
Nurse Bees	CRSAD-1-N-L3-500-H	17-068074-0018	not detected	NEG	not detected	29	POS	120500000	not detected	NEG	not detected	not detected	NEG	not detected	not detected	NEG	not detected	not detected	NEG	not detected	37.06	POS	1380
Nurse Bees	CRSAD-1-N-L3-574-H	17-068074-0019	not detected	NEG	not detected	28.13	POS	232000000	not detected	NEG	not detected	40	POS	<MDL	not detected	NEG	not detected	not detected	NEG	not detected	36.72	POS	2040
Nurse Bees	CRSAD-2-N-L3-316-H	17-068074-0020	not detected	NEG	not detected	27.75	POS	308500000	not detected	NEG	not detected	not detected	NEG	not detected	35.01	POS	122500	not detected	NEG	not detected	38.63	POS	213
Nurse Bees	CRSAD-2-N-L3-361-H	17-068074-0021	not detected	NEG	not detected	29.73	POS	69000000	36.96	POS	2070	40	POS	<MDL	not detected	NEG	not detected	not detected	NEG	not detected	35.77	POS	6050
Nurse Bees	CRSAD-2-N-L3-469-H	17-068074-0022	not detected	NEG	not detected	29.16	POS	107000000	not detected	NEG	not detected	40	POS	<MDL	37.57	POS	6350	not detected	NEG	not detected	38.41	POS	278
Nurse Bees	CRSAD-2-N-L3-582-H	17-068074-0023	not detected	NEG	not detected	27.66	POS	328500000	not detected	NEG	not detected	not detected	NEG	not detected	not detected	NEG	not detected	not detected	NEG	not detected	38.77	POS	180
Nurse Bees	CRSAD-2-N-L3-596-H	17-068074-0024	not detected	NEG	not detected	25.05	POS	2100000000	not detected	NEG	not detected	not detected	NEG	not detected	not detected	NEG	not detected	not detected	NEG	not detected	33.3	POS	91500
Nurse Bees	CRSAD-3-N-L3-573-H	17-068074-0025	40	POS	<MDL	25.97	POS	1110000000	not detected	NEG	not detected	40	POS	<MDL	not detected	NEG	not detected	not detected	NEG	not detected	22.07	POS	2500000000
Nurse Bees	CRSAD-3-N-L3-578-H	17-068074-0026	not detected	NEG	not detected	29.31	POS	95000000	not detected	NEG	not detected	not detected	NEG	not detected	not detected	NEG	not detected	not detected	NEG	not detected	38.38	POS	287.5
Nurse Bees	CRSAD-4-N-L3-488-H	17-068074-0027	not detected	NEG	not detected	25.77	POS	1275000000	not detected	NEG	not detected	not detected	NEG	not detected	not detected	NEG	not detected	not detected	NEG	not detected	37.42	POS	900
Nurse Bees	CRSAD-4-N-L3-516-H	17-068074-0028	not detected	NEG	not detected	29.1	POS	112000000	not detected	NEG	not detected	40	POS	<MDL	not detected	NEG	not detected	not detected	NEG	not detected	31.64	POS	515000
Nurse Bees	CRSAD-4-N-L3-546-H	17-068074-0029	not detected	NEG	not detected	29.33	POS	94000000	40	POS	<MDL	40	POS	<MDL	not detected	NEG	not detected	not detected	NEG	not detected	36.96	POS	1540
Nurse Bees	CRSAD-4-N-L3-598-H	17-068074-0030	not detected	NEG	not detected	22.19	POS	13700000000	not detected	NEG	not detected	not detected	NEG	not detected	37.11	POS	11050	39.49	POS	2055	21.43	POS	4040000000
Forager Bees	CRSAD-1-F-L3-206-H	17-068074-0031	not detected	NEG	not detected	23.03	POS	8000000000	39.21	POS	191.5	not detected	NEG	not detected	not detected	NEG	not detected	not detected	NEG	not detected	35.85	POS	5550
Forager Bees	CRSAD-1-F-L3-221-H	17-068074-0032	40	POS	<MDL	12.26	POS	4430000000000	not detected	NEG	not detected	40	POS	<MDL	not detected	NEG	not detected	not detected	NEG	not detected	30.02	POS	2575000
Forager Bees	CRSAD-1-F-L3-500-H	17-068074-0033	not detected	NEG	not detected	17.17	POS	263000000000	40	POS	<MDL	not detected	NEG	not detected	not detected	NEG	not detected	not detected	NEG	not detected	33.97	POS	44450
Forager Bees	CRSAD-1-F-L3-574-H	17-068074-0034	not detected	NEG	not detected	27.04	POS	520000000	not detected	NEG	not detected	not detected	NEG	not detected	not detected	NEG	not detected	not detected	NEG	not detected	30.94	POS	1045000
Forager Bees	CRSAD-2-F-L3-316-H	17-068074-0035	not detected	NEG	not detected	27.95	POS	266000000	19.69	POS	17050000000	not detected	NEG	not detected	35.97	POS	41450	not detected	NEG	not detected	36.69	POS	2110
Forager Bees	CRSAD-2-F-L3-361-H	17-068074-0036	not detected	NEG	not detected	25.95	POS	1130000000	40	POS	<MDL	not detected	NEG	not detected	not detected	NEG	not detected	not detected	NEG	not detected	33.47	POS	76000
Forager Bees	CRSAD-2-F-L3-469-H	17-068074-0037	not detected	NEG	not detected	27.92	POS	273000000	not detected	NEG	not detected	not detected	NEG	not detected	not detected	NEG	not detected	not detected	NEG	not detected	38.69	POS	197
Forager Bees	CRSAD-2-F-L3-582-H	17-068074-0038	not detected	NEG	not detected	13.67	POS	1970000000000	33.6	POS	63500	not detected	NEG	not detected	37.65	POS	5850	not detected	NEG	not detected	not detected	NEG	not detected
Forager Bees	CRSAD-2-F-L3-596-H	17-068074-0039	not detected	NEG	not detected	24.84	POS	2420000000	not detected	NEG	not detected	40	POS	<MDL	not detected	NEG	not detected	not detected	NEG	not detected	37.6	POS	725
Forager Bees	CRSAD-3-F-L3-573-H	17-068074-0040	40	POS	<MDL	21.53	POS	20600000000	not detected	NEG	not detected	40	POS	<MDL	not detected	NEG	not detected	40	POS	<MDL	32.64	POS	183500
Forager Bees	CRSAD-3-F-L3-578-H	17-068074-0041	not detected	NEG	not detected	30.2	POS	47800000	37.63	POS	1030	not detected	NEG	not detected	not detected	NEG	not detected	not detected	NEG	not detected	not detected	NEG	not detected
Forager Bees	CRSAD-4-F-L3-488-H	17-068074-0042	not detected	NEG	not detected	23.17	POS	7350000000	not detected	NEG	not detected	not detected	NEG	not detected	not detected	NEG	not detected	not detected	NEG	not detected	not detected	NEG	not detected
Forager Bees	CRSAD-4-F-L3-516-H	17-068074-0043	not detected	NEG	not detected	28.16	POS	227500000	not detected	NEG	not detected	not detected	NEG	not detected	not detected	NEG	not detected	not detected	NEG	not detected	39.11	POS	118
Forager Bees	CRSAD-4-F-L3-546-H	17-068074-0044	not detected	NEG	not detected	28.24	POS	213500000	not detected	NEG	not detected	39.01	POS	19100	not detected	NEG	not detected	not detected	NEG	not detected	not detected	NEG	not detected
Forager Bees	CRSAD-4-F-L3-598-H	17-068074-0045	not detected	NEG	not detected	25.76	POS	1285000000	38.25	POS	530	not detected	NEG	not detected	40	POS	<MDL	not detected	NEG	not detected	32.47	POS	218000

## Sheet: S2 Table
		Acute bee paralysis virus (ABPV)					Black queen cell virus (BQCV)					Chronic bee paralysis virus (CBPV)					Deformed wing virus (DWV)					Israeli acute paralysis virus (IAPV)					Kashmir bee virus (KBV)					Sac brood virus (SBV)
Colony #	Management	Larvae					Larvae					Larvae					Larvae					Larvae					Larvae					Larvae
	Strategies (MS)	May 2016	June	July	August	May 2017	May 2016	June	July	August	May 2017	May 2016	June	July	August	May 2017	May 2016	June	July	August	May 2017	May 2016	June	July	August	May 2017	May 2016	June	July	August	May 2017	May 2016	June	July	August	May 2017
206	Control MS	-	-	N/A*	-	-	+	+	N/A*	+	+	-	-	N/A*	-	-	-	-	N/A*	-	-	-	-	N/A*	-	-	-	-	N/A*	-	-	+	+	N/A*	+	+
221	T	-	-	-	N/A*	-	+	+	+	N/A*	+	-	-	-	N/A*	-	-	-	-	N/A*	-	-	-	-	N/A*	-	-	-	-	N/A	-	+	+	+	N/A*	-
378	T	-	-	-	-	Dead1	+	+	+	+	Dead1	-	-	-	-	Dead1	-	-	-	-	Dead1	-	+	+	-	Dead1	-	+	-	-	Dead1	-	-	-	+	Dead1
500	T	-	-	-	-	-	+	+	+	+	-	-	-	-	-	-	-	-	-	-	+	-	-	-	-	-	-	-	-	-	-	+	+	+	-	-
574	T	-	-	N/A*	-	-	+	+	N/A*	+	+	-	-	N/A*	-	-	-	-	N/A*	-	-	-	-	N/A*	-	-	-	-	N/A*	-	-	-	+	N/A*	+	+
316	Blueberry MS	-	-	-	-	-	+	+	+	+	+	-	-	-	-	-	-	-	+	-	-	-	-	-	-	-	-	-	-	-	-	+	+	+	+	-
361		-	-	-	-	-	+	+	+	+	+	-	-	-	-	-	-	-	-	-	-	+	-	-	-	-	+	-	-	-	-	-	+	+	+	-
469		-	-	-	-	-	+	+	+	+	+	-	-	-	-	-	-	-	-	-	-	+	+	+	-	-	-	-	-	-	-	+	+	+	-	-
582		-	-	-	-	-	+	+	+	+	+	-	-	-	-	-	-	-	-	-	-	-	-	-	-	-	-	-	-	-	-	+	+	+	+	-
596		-	-	-	-	-	+	+	+	+	+	-	-	-	-	-	-	-	-	-	-	-	+	-	-	-	-	-	-	-	-	-	+	+	+	-
485	Cranberry MS	-	-	-	-	Dead1	+	+	+	+	Dead1	-	-	-	-	Dead1	-	-	+	-	Dead1	-	-	-	-	Dead1	-	-	-	-	Dead1	+	+	+	+	Dead1
492	C	-	-	-	N/A*	Dead1	+	+	+	N/A*	Dead1	-	-	-	N/A*	Dead1	-	-	-	N/A*	Dead1	+	-	-	N/A*	Dead1	+	-	-	N/A*	Dead1	+	+	+	N/A*	Dead1
573	C	-	-	N/A*	-	-	+	+	N/A*	+	+	-	-	N/A*	-	-	-	-	N/A*	-	-	-	-	N/A*	+	-	-	-	N/A*	-	-	+	+	N/A*	+	-
578	C	-	-	-	-	-	+	+	+	+	+	-	-	-	-	-	-	-	+	-	-	-	-	-	-	-	-	-	-	-	-	+	+	+	+	-
587	C	-	-	-	-	Dead1	+	+	+	+	Dead1	-	-	-	-	Dead1	-	-	+	-	Dead1	-	-	-	-	Dead1	-	-	-	-	Dead1	+	+	+	+	Dead1
200	Double MS	-	-	N/A*	-	Dead1	+	+	N/A*	+	Dead1	-	-	N/A*	-	Dead1	-	-	N/A*	-	Dead1	-	+	N/A*	-	Dead1	-	-	N/A*	-	Dead1	+	+	N/A*	+	Dead1
488	BC	-	-	-	-	-	+	+	+	+	+	-	-	-	-	-	-	-	-	-	-	-	-	-	+	-	-	-	-	-	-	-	+	+	+	-
516	BC	-	-	-	-	-	+	+	+	+	+	-	-	-	-	-	-	-	+	-	-	-	+	-	+	-	-	-	-	-	-	+	+	+	+	-
546	BC	-	-	-	-	-	+	+	+	+	+	-	-	-	-	-	-	-	-	-	-	+	-	-	-	-	-	-	-	-	-	+	+	+	+	-
598	BC	-	-	-	-	-	+	+	+	+	+	-	-	-	-	-	-	-	-	-	-	-	-	-	-	-	-	-	-	-	-	+	+	+	+	+
		Acute bee paralysis virus (ABPV)					Black queen cell virus (BQCV)					Chronic bee paralysis virus (CBPV)					Deformed wing virus (DWV)					Israeli acute paralysis virus (IAPV)					Kashmir bee virus (KBV)					Sac brood virus (SBV)
Colony #	Management	Nurse					Nurse					Nurse					Nurse					Nurse					Nurse					Nurse
	Strategies (MS)	May 2016	June	July	August	May 2017	May 2016	June	July	August	May 2017	May 2016	June	July	August	May 2017	May 2016	June	July	August	May 2017	May 2016	June	July	August	May 2017	May 2016	June	July	August	May 2017	May 2016	June	July	August	May 2017
206	Control MS	-	-	-	-	-	+	+	+	+	+	-	-	-	+	+	-	+	-	-	+	+	+	+	+	+	+	+	+	-	-	+	+	+	+	+
221	T	-	-	-	-	-	+	+	+	+	+	+	+	+	+	+	+	+	+	-	+	-	+	-	-	-	+	+	-	-	-	+	+	+	+	+
378	T	-	-	-	-	Dead1	+	+	+	+	Dead1	-	-	-	-	Dead1	-	+	-	-	Dead1	+	+	+	-	Dead1	+	+	+	-	Dead1	+	+	+	+	Dead1
500	T	-	-	-	+	-	+	+	+	+	+	-	-	-	+	-	-	-	-	-	-	-	+	-	+	-	-	+	-	-	-	+	+	+	+	+
574	T	-	-	-	-	-	+	+	+	+	+	-	-	-	-	-	-	-	+	-	+	-	+	+	-	-	-	-	-	-	-	+	+	+	+	+
316	Blueberry MS	-	-	-	-	-	+	+	+	+	+	-	-	-	-	-	-	-	-	-	-	+	+	+	+	+	+	-	-	-	-	+	+	+	+	+
361		-	-	-	-	-	+	+	+	+	+	-	-	-	-	+	-	-	-	+	+	+	-	-	-	-	+	-	-	-	-	+	+	+	+	+
469		-	-	-	-	-	+	+	+	+	+	-	-	-	-	-	-	-	-	+	+	+	+	-	-	+	+	-	-	-	-	+	+	+	+	+
582		-	-	-	-	-	+	+	+	+	+	-	-	-	+	-	-	-	-	-	-	+	+	+	-	-	+	+	-	-	-	+	+	+	+	+
596		-	-	-	-	-	+	+	+	+	+	-	-	-	-	-	-	-	-	-	-	+	+	+	+	-	+	+	-	-	-	+	+	+	+	+
485	Cranberry MS	-	-	-	-	Dead1	+	+	+	+	Dead1	-	+	-	-	Dead1	-	-	+	+	Dead1	-	+	-	+	Dead1	-	+	-	-	Dead1	+	+	+	+	Dead1
492	C	-	-	-	-	Dead1	+	+	+	+	Dead1	-	-	-	-	Dead1	-	-	-	-	Dead1	+	+	+	+	Dead1	-	+	-	+	Dead1	+	+	+	+	Dead1
573	C	-	-	-	-	+	+	+	+	+	+	-	-	-	-	-	-	-	+	-	+	-	+	+	+	-	+	+	-	+	-	+	+	+	+	+
578	C	-	-	-	-	-	+	+	+	+	+	-	-	-	-	-	-	-	-	-	-	-	+	+	+	-	-	+	-	+	-	+	+	+	+	+
587	C	-	-	-	-	Dead1	+	+	+	+	Dead1	-	-	-	-	Dead1	-	-	-	-	Dead1	-	-	+	-	Dead1	-	-	-	-	Dead1	+	+	+	+	Dead1
200	Double MS	-	-	-	-	Dead1	+	+	+	+	Dead1	-	-	-	+	Dead1	-	-	+	-	Dead1	-	+	+	-	Dead1	-	+	-	-	Dead1	+	+	+	+	Dead1
488	BC	-	-	-	-	-	+	+	+	+	+	-	-	-	-	-	-	-	+	-	-	+	+	+	+	-	+	+	+	+	-	+	+	+	+	+
516	BC	-	-	-	-	-	+	+	+	+	+	-	-	-	-	-	-	+	+	-	+	+	+	+	+	-	+	+	+	+	-	+	+	+	+	+
546	BC	-	-	-	-	-	+	+	+	+	+	-	-	-	-	+	-	-	-	+	+	+	+	+	+	-	+	-	+	-	-	+	+	+	+	+
598	BC	-	-	-	-	-	+	+	+	+	+	+	-	-	-	-	-	-	-	-	-	+	+	+	+	+	-	+	+	-	+	+	+	+	+	+
		Acute bee paralysis virus (ABPV)					Black queen cell virus (BQCV)					Chronic bee paralysis virus (CBPV)					Deformed wing virus (DWV)					Israeli acute paralysis virus (IAPV)					Kashmir bee virus (KBV)					Sac brood virus (SBV)
Colony #	Management	Forager					Forager					Forager					Forager					Forager					Forager					Forager
	Strategies (MS)	May 2016	June	July	August	May 2017	May 2016	June	July	August	May 2017	May 2016	June	July	August	May 2017	May 2016	June	July	August	May 2017	May 2016	June	July	August	May 2017	May 2016	June	July	August	May 2017	May 2016	June	July	August	May 2017
206	Control MS	-	-	-	-	-	+	+	+	+	+	+	-	+	-	+	+	-	-	-	-	+	+	+	+	-	-	+	+	+	-	+	+	+	+	+
221	T	-	-	+	-	-	+	+	+	+	+	-	-	+	+	-	-	-	-	-	-	+	+	+	-	-	+	-	+	-	-	+	+	+	+	+
378	T	-	-	-	-	Dead1	+	+	+	+	Dead1	-	-	+	+	Dead1	-	+	-	-	Dead1	+	+	+	+	Dead1	-	+	+	-	Dead1	+	+	+	+	Dead1
500	T	-	-	-	-	-	+	+	+	+	+	+	-	+	+	-	-	-	-	-	-	+	+	+	-	-	-	-	-	-	-	+	+	+	+	+
574	T	-	-	-	-	-	+	+	+	+	+	-	-	-	-	-	-	-	+	-	-	-	+	+	-	-	-	+	+	-	-	-	+	+	+	+
316	Blueberry MS	-	-	-	-	-	+	+	+	+	+	+	-	+	-	+	-	-	-	-	-	+	+	+	-	+	-	+	-	-	-	+	+	+	+	+
361		-	-	-	-	-	+	+	+	+	+	+	-	+	-	-	-	-	-	+	-	+	+	-	+	-	+	+	-	-	-	+	+	+	+	+
469		-	-	-	-	-	+	+	+	+	+	-	+	+	+	-	-	-	-	-	-	+	+	-	+	-	+	-	-	-	-	+	+	+	+	+
582		-	-	+	-	-	+	+	+	+	+	-	-	+	-	+	-	-	-	-	-	-	-	-	-	+	-	-	-	-	-	+	+	+	+	-
596		-	-	-	-	-	+	+	+	+	+	+	-	-	-	-	-	-	-	-	-	+	+	+	-	-	+	-	-	-	-	+	+	+	+	+
485	Cranberry MS	-	-	-	-	Dead1	+	+	+	+	Dead1	-	-	-	+	Dead1	-	-	-	-	Dead1	-	+	+	-	Dead1	-	+	-	-	Dead1	+	+	+	+	Dead1
492	C	-	-	-	-	Dead1	+	+	+	+	Dead1	-	-	+	-	Dead1	-	-	-	-	Dead1	-	+	+	+	Dead1	+	+	-	+	Dead1	+	+	+	+	Dead1
573	C	-	-	-	-	-	+	+	+	+	+	-	-	-	+	-	-	-	+	-	-	-	+	-	+	-	-	+	-	-	-	+	+	+	+	+
578	C	-	-	-	-	-	+	+	+	+	+	+	-	+	+	+	-	-	-	-	-	-	-	+	+	-	-	-	+	+	-	+	+	+	+	-
587	C	-	-	-	-	Dead1	+	+	+	+	Dead1	-	+	-	+	Dead1	-	+	-	-	Dead1	-	+	+	+	Dead1	-	+	+	-	Dead1	+	+	+	+	Dead1
200	Double MS	-	-	-	-	Dead1	+	+	+	+	Dead1	-	-	+	+	Dead1	+	-	-	-	Dead1	-	+	+	+	Dead1	-	+	-	-	Dead1	+	+	+	+	Dead1
488	BC	-	-	-	-	-	+	+	+	+	+	+	-	-	+	-	+	-	-	-	-	+	+	+	+	-	+	+	+	-	-	+	+	+	+	-
516	BC	-	-	-	-	-	+	+	+	+	+	-	-	+	-	-	-	+	-	-	-	+	+	+	+	-	-	+	+	+	-	+	+	+	+	+
546	BC	-	-	-	-	-	+	+	+	+	+	+	-	-	+	-	-	+	-	-	+	+	+	+	+	-	+	+	+	-	-	+	+	+	+	-
598	BC	-	-	-	-	-	+	+	+	+	+	+	-	+	+	+	-	-	+	+	-	-	+	+	+	-	-	-	+	-	-	+	+	+	+	+
"+" indicates the virus was detected and "-" indicates the virus was not present
* N/A indicates there was no larvae in the colony at the moment of the sampling
1 "Dead" indicates the colony has died over the winter 2016-2017

## Sheet: Larvae fig 6 and fig 7
BQVC - Larvae
Time	MS	Number of copies	SE
May 2016	Control MS	0.5	0.4	b
June 2016	Control MS	0.3	0.2	b
July 2016	Control MS	0.4	0.4	b
August 2016	Control MS	1.6	2.7	a
May 2017	Control MS	256.3	267.9	a
May 2016	Blueberry MS	4.8	3.4	ab
June 2016	Blueberry	2.9	1.5	a
July 2016	Blueberry	2.6	2	ab
August 2016	Blueberry	6	7.4	a
May 2017	Blueberry	5.7	5.3	b
May 2016	Cranberry MS	5.2	3.7	ab
June 2016	Cranberry	3.2	1.7	a
July 2016	Cranberry	18.3	15.7	a
August 2016	Cranberry	27.6	39.5	a
May 2017	Cranberry	1	1.7	b
May 2016	Double MS	6.3	4.5	a
June 2016	Double	8.2	4.3	a
July 2016	Double	22.1	19	a
August 2016	Double	2.9	3.6	a
May 2017	Double	1	1	b
SBV - Larvae
May 2016	Control MS	1.61109	1.68263	a
June 2016	Control MS	15.5358	39.2877	a
July 2016	Control MS	6.32123	9.44684	b
August 2016	Control MS	8.67137	33.512	a
May 2017	Control MS	4.15692	1.7119	a
May 2016	Blueberry MS	1.28428	1.3369	a
June 2016	Blueberry	74.0349	147.289	a
July 2016	Blueberry	2.34278	1.83112	b
August 2016	Blueberry	87.0513	228.305	a
May 2017	Blueberry	0	0
May 2016	Cranberry MS	0.91569	0.686453	a
June 2016	Cranberry	9.15442	18.2123	a
July 2016	Cranberry	505.614	452.88	a
August 2016	Cranberry	89.9118	235.923	a
May 2017	Cranberry	0	0
May 2016	Double MS	1.23212	1.06003	a
June 2016	Double	1073.56	2135.8	a
July 2016	Double	365.84	327.628	a
August 2016	Double	34.7717	71.8297	a
May 2017	Double	1.0754	0.646708	b

## Sheet: S3 Table
				VIRUSES IN LARVAE
BEEHIVE#	MANAGEMENT STRATEGIES	TIME	APIARY	ABPV	BQCV	CBPV	DWV	IAPV	KBV	SBV
206	CONTROL MS	MAY 2016	FARMLAND	0	218867	0	0	0	0	361.396
221	CONTROL MS	MAY 2016	FARMLAND	0	761066	0	0	0	0	1523.57
378	CONTROL MS	MAY 2016	FARMLAND	0	716367	0	0	0	0	0
500	CONTROL MS	MAY 2016	FARMLAND	0	917468	0	0	0	0	2829.78
574	CONTROL MS	MAY 2016	FARMLAND	0	104111	0	0	0	0	0
316	BLUEBERRY MS	MAY 2016	FARMLAND	0	4.03866e+06	0	0	0	0	1864.75
361	BLUEBERRY MS	MAY 2016	FARMLAND	0	2.27405e+07	0	0	36222.8	23409	0
469	BLUEBERRY MS	MAY 2016	FARMLAND	0	9.65893e+06	0	0	2600.34	0	948.534
582	BLUEBERRY MS	MAY 2016	FARMLAND	0	447917	0	0	0	0	381.429
596	BLUEBERRY MS	MAY 2016	FARMLAND	0	2.26897e+06	0	0	0	0	0
485	CRANBERRY MS	MAY 2016	FARMLAND	0	6.60566e+06	0	0	0	0	206.919
492	CRANBERRY MS	MAY 2016	FARMLAND	0	3.35641e+07	0	0	<MDL2	<MDL2	374.994
573	CRANBERRY MS	MAY 2016	FARMLAND	0	1.57063e+06	0	0	0	0	262.528
578	CRANBERRY MS	MAY 2016	FARMLAND	0	2.14234e+06	0	0	0	0	3203.9
587	CRANBERRY MS	MAY 2016	FARMLAND	0	1.73278e+06	0	0	0	0	3195.92
200	DOUBLE MS	MAY 2016	FARMLAND	0	379520	0	0	0	0	230.234
488	DOUBLE MS	MAY 2016	FARMLAND	0	8.76166e+06	0	0	0	0	0
516	DOUBLE MS	MAY 2016	FARMLAND	0	3.57465e+06	0	0	0	0	5364.41
546	DOUBLE MS	MAY 2016	FARMLAND	0	3.86975e+06	0	0	4876.15	0	133.505
598	DOUBLE MS	MAY 2016	FARMLAND	0	7.62469e+07	0	0	0	0	5514.8
206	CONTROL MS	JUNE 2016	FARMLAND	0	326789	0	0	0	0	13325
221	CONTROL MS	JUNE 2016	FARMLAND	0	167318	0	0	0	0	58318.2
378	CONTROL MS	JUNE 2016	FARMLAND	0	124129	0	0	150513	2126.73	0
500	CONTROL MS	JUNE 2016	FARMLAND	0	441203	0	0	0	0	893.012
574	CONTROL MS	JUNE 2016	FARMLAND	0	808149	0	0	0	0	1448.4
316	BLUEBERRY MS	JUNE 2016	BLUEBERRY	0	4.87945e+06	0	0	0	0	53220.5
361	BLUEBERRY MS	JUNE 2016	BLUEBERRY	0	4.36708e+06	0	0	0	0	1.5583e+06
469	BLUEBERRY MS	JUNE 2016	BLUEBERRY	0	5.2555e+06	0	0	4372.74	0	82519.4
582	BLUEBERRY MS	JUNE 2016	BLUEBERRY	0	1.95109e+06	0	0	0	0	5521.33
596	BLUEBERRY MS	JUNE 2016	BLUEBERRY	0	506147	0	0	4579.01	0	1074.33
485	CRANBERRY MS	JUNE 2016	FARMLAND	0	3.27847e+06	0	0	0	0	23317.2
492	CRANBERRY MS	JUNE 2016	FARMLAND	0	2.84335e+07	0	0	0	0	7390.36
573	CRANBERRY MS	JUNE 2016	FARMLAND	0	1.78841e+06	0	0	0	0	6627.12
578	CRANBERRY MS	JUNE 2016	FARMLAND	0	1.06211e+06	0	0	0	0	452.688
587	CRANBERRY MS	JUNE 2016	FARMLAND	0	1.02549e+06	0	0	0	0	2265.67
200	DOUBLE MS	JUNE 2016	BLUEBERRY	0	8.41539e+06	0	0	400191	0	1.90229e+08
488	DOUBLE MS	JUNE 2016	BLUEBERRY	0	2.8418e+06	0	0	0	0	62798.6
516	DOUBLE MS	JUNE 2016	BLUEBERRY	0	3.93487e+06	0	0	20950.2	0	21259.6
546	DOUBLE MS	JUNE 2016	BLUEBERRY	0	4.43207e+06	0	0	0	0	16579.9
598	DOUBLE MS	JUNE 2016	BLUEBERRY	0	4.88227e+07	0	0	0	0	6.18638e+06
206	CONTROL MS	JULY 2016	FARMLAND	N/A1	N/A1	N/A1	N/A1	N/A1	N/A1	N/A1
221	CONTROL MS	JULY 2016	FARMLAND	0	725668	0	0	0	0	8572.79
378	CONTROL MS	JULY 2016	FARMLAND	0	79847.4	0	0	4.16198e+06	0	0
500	CONTROL MS	JULY 2016	FARMLAND	0	432541	0	0	0	0	1507.08
574	CONTROL MS	JULY 2016	FARMLAND	N/A1	N/A1	N/A1	N/A1	N/A1	N/A1	N/A1
316	BLUEBERRY MS	JULY 2016	FARMLAND	0	5.20619e+06	0	<MDL2	0	0	1092.95
361	BLUEBERRY MS	JULY 2016	FARMLAND	0	1.57308e+06	0	0	0	0	2896.42
469	BLUEBERRY MS	JULY 2016	FARMLAND	0	2.3394e+06	0	0	5948.75	0	17473.3
582	BLUEBERRY MS	JULY 2016	FARMLAND	0	805981	0	0	0	0	195.118
596	BLUEBERRY MS	JULY 2016	FARMLAND	0	2.44836e+06	0	0	0	0	1971.66
485	CRANBERRY MS	JULY 2016	CRANBERRY	0	8.35698e+06	0	<MDL2	0	0	232042
492	CRANBERRY MS	JULY 2016	CRANBERRY	0	7.42203e+06	0	0	0	0	87900.9
573	CRANBERRY MS	JULY 2016	CRANBERRY	N/A1	N/A1	N/A1	N/A1	N/A1	N/A1	N/A1
578	CRANBERRY MS	JULY 2016	CRANBERRY	0	5.89635e+06	0	<MDL2	0	0	216004
587	CRANBERRY MS	JULY 2016	CRANBERRY	0	1.18367e+08	0	<MDL2	0	0	4.18677e+06
200	DOUBLE MS	JULY 2016	CRANBERRY	N/A1	N/A1	N/A1	N/A1	N/A1	N/A1	N/A1
488	DOUBLE MS	JULY 2016	CRANBERRY	0	3.812e+06	0	0	0	0	281093
516	DOUBLE MS	JULY 2016	CRANBERRY	0	4.41071e+06	0	<MDL2	0	0	36916
546	DOUBLE MS	JULY 2016	CRANBERRY	0	4.26711e+06	0	0	0	0	157071
598	DOUBLE MS	JULY 2016	CRANBERRY	0	1.03584e+09	0	0	0	0	1.8589e+06
206	CONTROL MS	AUGUST 2016	FARMLAND	0	237947	0	0	0	0	173.845
221	CONTROL MS	AUGUST 2016	FARMLAND	N/A1	N/A1	N/A1	N/A1	N/A1	N/A1	N/A1
378	CONTROL MS	AUGUST 2016	FARMLAND	0	1.01249e+06	0	0	0	0	13650.8
500	CONTROL MS	AUGUST 2016	FARMLAND	0	<MDL2	0	0	0	0	0
574	CONTROL MS	AUGUST 2016	FARMLAND	0	769970	0	0	0	0	4229.5
316	BLUEBERRY MS	AUGUST 2016	FARMLAND	0	2.46588e+06	0	0	0	0	9534
361	BLUEBERRY MS	AUGUST 2016	FARMLAND	0	1.23523e+07	0	0	0	0	71949.7
469	BLUEBERRY MS	AUGUST 2016	FARMLAND	0	861945	0	0	0	0	0
582	BLUEBERRY MS	AUGUST 2016	FARMLAND	0	1.37681e+07	0	0	0	0	23459.3
596	BLUEBERRY MS	AUGUST 2016	FARMLAND	0	2.1386e+06	0	0	0	0	27378.7
485	CRANBERRY MS	AUGUST 2016	FARMLAND	0	2.46306e+06	0	0	0	0	31113.8
492	CRANBERRY MS	AUGUST 2016	FARMLAND	N/A1	N/A1	N/A1	N/A1	N/A1	N/A1	N/A1
573	CRANBERRY MS	AUGUST 2016	FARMLAND	0	2.18753e+07	0	0	<MDL2	0	50602.1
578	CRANBERRY MS	AUGUST 2016	FARMLAND	0	1.86592e+06	0	0	0	0	11238
587	CRANBERRY MS	AUGUST 2016	FARMLAND	0	9.36345e+08	0	0	0	0	96000.9
200	DOUBLE MS	AUGUST 2016	FARMLAND	0	1.82608e+06	0	0	0	0	23454.1
488	DOUBLE MS	AUGUST 2016	FARMLAND	0	140734	0	0	8823.4	0	196.298
516	DOUBLE MS	AUGUST 2016	FARMLAND	0	1.02412e+06	0	0	6169.2	0	71402.1
546	DOUBLE MS	AUGUST 2016	FARMLAND	0	375814	0	0	0	0	184.875
598	DOUBLE MS	AUGUST 2016	FARMLAND	0	2.17685e+08	0	0	0	0	1.29957e+07
206	CONTROL MS	MAY 2017	FARMLAND	0	1175000000	0	0	0	0	5362.59
221	CONTROL MS	MAY 2017	FARMLAND	0	1240000000	0	0	0	0	0
378	CONTROL MS	MAY 2017	FARMLAND	Dead colony
500	CONTROL MS	MAY 2017	FARMLAND	0	62000000	0	0	0	0	0
574	CONTROL MS	MAY 2017	FARMLAND	0	10000000	0	0	0	0	2583.2
316	BLUEBERRY MS	MAY 2017	FARMLAND	0	840000	0	0	0	0	0
361	BLUEBERRY MS	MAY 2017	FARMLAND	0	26650000	0	0	0	0	0
469	BLUEBERRY MS	MAY 2017	FARMLAND	0	1675000	0	0	0	0	0
582	BLUEBERRY MS	MAY 2017	FARMLAND	0	5150000	0	0	0	0	0
596	BLUEBERRY MS	MAY 2017	FARMLAND	0	6900000	0	0	0	0	0
485	CRANBERRY MS	MAY 2017	FARMLAND	Dead colony
492	CRANBERRY MS	MAY 2017	FARMLAND	Dead colony
573	CRANBERRY MS	MAY 2017	FARMLAND	0	1785000	0	0	0	0	0
578	CRANBERRY MS	MAY 2017	FARMLAND	0	75500	0	0	0	0	0
587	CRANBERRY MS	MAY 2017	FARMLAND	Dead colony
200	DOUBLE MS	MAY 2017	FARMLAND	Dead colony
488	DOUBLE MS	MAY 2017	FARMLAND	0	417000	0	0	0	0	0
516	DOUBLE MS	MAY 2017	FARMLAND	0	945000	0	0	0	0	0
546	DOUBLE MS	MAY 2017	FARMLAND	0	1110000	0	0	0	0	0
598	DOUBLE MS	MAY 2017	FARMLAND	0	500000	0	0	0	0	1162.49
1 “N/A” indicates larvae were not available in a given colony at the sampling time
2 “<MDL” indicates the number of virus copies was below the minimum detection limit but was positive

## Sheet: S4 Table
				VIRUSES IN NURSE BEES
BEEHIVE#	MANAGEMENT STRATEGIES	TIME	APIARY	ABPV	BQCV	CBPV	DWV	IAPV	KBV	SBV
206	CONTROL MS	MAY 2016	FARMLAND	0	887222126	0	0	2680	11293.3	172950
221	CONTROL MS	MAY 2016	FARMLAND	0	45274237870	<MDL1	<MDL1	0	33682.5	118443853100
378	CONTROL MS	MAY 2016	FARMLAND	0	2.22905e+08	0	0	1130000	1.10271e+06	55263.2
500	CONTROL MS	MAY 2016	FARMLAND	0	2.18707e+08	0	0	0	0	89121.1
574	CONTROL MS	MAY 2016	FARMLAND	0	7.51596e+07	0	0	0	0	1228.73
316	BLUEBERRY MS	MAY 2016	FARMLAND	0	533919462	0	0	2480000	191619	2.40936e+07
361	BLUEBERRY MS	MAY 2016	FARMLAND	0	3.66664e+08	0	0	45300	7280.26	507899729000
469	BLUEBERRY MS	MAY 2016	FARMLAND	0	4.77107e+08	0	0	39300000	439102	53007.8
582	BLUEBERRY MS	MAY 2016	FARMLAND	0	1.24296e+08	0	0	87500	<MDL1	378594
596	BLUEBERRY MS	MAY 2016	FARMLAND	0	1.68347e+08	0	0	1045000	8512.29	10635.1
485	CRANBERRY MS	MAY 2016	FARMLAND	0	5.99269e+08	0	0	0	0	3824.6
492	CRANBERRY MS	MAY 2016	FARMLAND	0	12237867615	0	0	<MDL1	0	21438.9
573	CRANBERRY MS	MAY 2016	FARMLAND	0	5.17295e+07	0	0	0	<MDL1	25536.3
578	CRANBERRY MS	MAY 2016	FARMLAND	0	3.65257e+07	0	0	0	0	1228.27
587	CRANBERRY MS	MAY 2016	FARMLAND	0	3.59943e+08	0	0	0	0	8444.11
200	DOUBLE MS	MAY 2016	FARMLAND	0	1.57088e+08	0	0	0	0	26614.1
488	DOUBLE MS	MAY 2016	FARMLAND	0	5.02458e+08	0	0	625000000	8.80942e+06	494679
516	DOUBLE MS	MAY 2016	FARMLAND	0	3.05148e+08	0	0	7050000	153604	125038417600
546	DOUBLE MS	MAY 2016	FARMLAND	0	1.20607e+08	0	0	1015000	<MDL1	<MDL1
598	DOUBLE MS	MAY 2016	FARMLAND	0	617232264000	<MDL1	0	<MDL1	0	268216
206	CONTROL MS	JUNE 2016	FARMLAND	0	416189549300	0	<MDL1	265000000	5.95611e+07	135862
221	CONTROL MS	JUNE 2016	FARMLAND	0	3.85516e+08	76380.7	<MDL1	231545878900	2324312333	1.21333e+06
378	CONTROL MS	JUNE 2016	FARMLAND	0	1.69868e+08	0	<MDL1	236000000000	1.38586e+07	94454.9
500	CONTROL MS	JUNE 2016	FARMLAND	0	5.53762e+08	0	0	125000000	82805.4	375302
574	CONTROL MS	JUNE 2016	FARMLAND	0	1.90131e+07	0	0	491500	0	183313
316	BLUEBERRY MS	JUNE 2016	BLUEBERRY	0	2.11006e+07	0	0	3.34222e+06	0	97479.4
361	BLUEBERRY MS	JUNE 2016	BLUEBERRY	0	8.30041e+07	0	0	0	0	1.03405e+06
469	BLUEBERRY MS	JUNE 2016	BLUEBERRY	0	2.31587e+08	0	0	5.5724e+06	0	1.58505e+06
582	BLUEBERRY MS	JUNE 2016	BLUEBERRY	0	4.98576e+08	0	0	704989	18202.6	3.75856e+06
596	BLUEBERRY MS	JUNE 2016	BLUEBERRY	0	3.4832e+08	0	0	6.22455e+08	<MDL1	1.92427e+06
485	CRANBERRY MS	JUNE 2016	FARMLAND	0	734319279	8300	0	378500000000	3.4042e+09	564778
492	CRANBERRY MS	JUNE 2016	FARMLAND	0	1.16166e+08	0	0	4.56482e+07	1.18279e+07	44042.3
573	CRANBERRY MS	JUNE 2016	FARMLAND	0	5.12904e+08	0	0	1475000	<MDL1	504151
578	CRANBERRY MS	JUNE 2016	FARMLAND	0	3.23477e+08	0	0	67000000	22521.8	5.1737e+06
587	CRANBERRY MS	JUNE 2016	FARMLAND	0	4.37515e+07	0	0	0	0	508564
200	DOUBLE MS	JUNE 2016	BLUEBERRY	0	1.01792e+09	0	0	67000000	2.16079e+07	1.72051e+06
488	DOUBLE MS	JUNE 2016	BLUEBERRY	0	530583584	0	0	4770000000	67650.2	1.03295e+06
516	DOUBLE MS	JUNE 2016	BLUEBERRY	0	1.77044e+08	0	<MDL1	1850000000	1.0817e+08	61043811400
546	DOUBLE MS	JUNE 2016	BLUEBERRY	0	1129408967	0	0	8550	0	1.09782e+06
598	DOUBLE MS	JUNE 2016	BLUEBERRY	0	1252115045	0	0	397500	25087.3	83066268200
206	CONTROL MS	JULY 2016	FARMLAND	0	975244670000	0	0	12250000	2.76218e+06	349815
221	CONTROL MS	JULY 2016	FARMLAND	0	1369083475	<MDL1	<MDL1	0	0	1.71602e+09
378	CONTROL MS	JULY 2016	FARMLAND	0	1.58725e+08	0	0	1790000000000	5500168180	562928
500	CONTROL MS	JULY 2016	FARMLAND	0	7.43082e+07	0	0	0	0	2195615045
574	CONTROL MS	JULY 2016	FARMLAND	0	1.24651e+08	0	<MDL1	6650	0	72638.2
316	BLUEBERRY MS	JULY 2016	FARMLAND	0	1.71116e+08	0	0	23550	0	87440
361	BLUEBERRY MS	JULY 2016	FARMLAND	0	5.2385e+08	0	0	0	0	276232
469	BLUEBERRY MS	JULY 2016	FARMLAND	0	2.00188e+09	0	0	0	0	133188
582	BLUEBERRY MS	JULY 2016	FARMLAND	0	3.2463e+08	0	0	272000	0	59494676750
596	BLUEBERRY MS	JULY 2016	FARMLAND	0	9.70636e+08	0	0	11750	0	14389452610
485	CRANBERRY MS	JULY 2016	CRANBERRY	0	2.61722e+08	0	<MDL1	0	0	2.55366e+06
492	CRANBERRY MS	JULY 2016	CRANBERRY	0	5635451570	0	0	168500	0	3.52528e+06
573	CRANBERRY MS	JULY 2016	CRANBERRY	0	1.17169e+08	0	<MDL1	11400	0	1785268507
578	CRANBERRY MS	JULY 2016	CRANBERRY	0	766316992500	0	0	8200	0	271082815800
587	CRANBERRY MS	JULY 2016	CRANBERRY	0	3.21209e+08	0	0	25700	0	47302007870
200	DOUBLE MS	JULY 2016	CRANBERRY	0	24767474105	0	<MDL1	26050	0	1.70191e+10
488	DOUBLE MS	JULY 2016	CRANBERRY	0	2.31644e+08	0	<MDL1	1390000000	7.44999e+07	1.03352e+06
516	DOUBLE MS	JULY 2016	CRANBERRY	0	3.25989e+08	0	<MDL1	3490000	18926.4	38929319290
546	DOUBLE MS	JULY 2016	CRANBERRY	0	24124774715	0	0	172500000000	84788.5	1.92221e+06
598	DOUBLE MS	JULY 2016	CRANBERRY	0	923989769500	0	0	61000	25054.4	100042486100
206	CONTROL MS	AUGUST 2016	FARMLAND	0	1.39659e+08	<MDL1	0	185500	0	204443
221	CONTROL MS	AUGUST 2016	FARMLAND	0	39936634800	735	0	0	0	53955.3
378	CONTROL MS	AUGUST 2016	FARMLAND	0	1.66736e+06	0	0	0	0	1.19996e+06
500	CONTROL MS	AUGUST 2016	FARMLAND	<MDL1	1.47251e+08	23650	0	39350	0	1.16727e+06
574	CONTROL MS	AUGUST 2016	FARMLAND	0	657048941	0	0	0	0	92709.9
316	BLUEBERRY MS	AUGUST 2016	FARMLAND	0	5.33572e+07	0	0	14150	0	65103.3
361	BLUEBERRY MS	AUGUST 2016	FARMLAND	0	4417696686	0	<MDL1	0	0	633137
469	BLUEBERRY MS	AUGUST 2016	FARMLAND	0	5.87162e+07	0	30550	0	0	79518
582	BLUEBERRY MS	AUGUST 2016	FARMLAND	0	2.52474e+07	<MDL1	0	0	0	156334
596	BLUEBERRY MS	AUGUST 2016	FARMLAND	0	4.6141e+08	0	0	57500	0	1910914311
485	CRANBERRY MS	AUGUST 2016	FARMLAND	0	2.44373e+08	0	<MDL1	<MDL1	0	19211481575
492	CRANBERRY MS	AUGUST 2016	FARMLAND	0	3.75627e+07	0	0	11300	<MDL1	3.67546e+06
573	CRANBERRY MS	AUGUST 2016	FARMLAND	0	10983669210	0	0	935000	<MDL1	8.74373e+06
578	CRANBERRY MS	AUGUST 2016	FARMLAND	0	22725638170	0	0	44700000	171326	4.18613e+09
587	CRANBERRY MS	AUGUST 2016	FARMLAND	0	15039863560	0	0	0	0	1.10794e+07
200	DOUBLE MS	AUGUST 2016	FARMLAND	0	1.78199e+08	<MDL1	0	0	0	98428612450
488	DOUBLE MS	AUGUST 2016	FARMLAND	0	4.45469e+08	0	0	126000	12482.1	237632
516	DOUBLE MS	AUGUST 2016	FARMLAND	0	2.01021e+08	0	0	164000000	5.20094e+06	70067844200
546	DOUBLE MS	AUGUST 2016	FARMLAND	0	1.83811e+08	0	104500	<MDL1	0	441827
598	DOUBLE MS	AUGUST 2016	FARMLAND	0	2.20893e+08	0	0	3575	0	93170806550
206	CONTROL MS	MAY 2017	FARMLAND	0	427500000	1085	73000	2685	0	2130
221	CONTROL MS	MAY 2017	FARMLAND	0	6200000000	<MDL1	<MDL1	0	0	2245
378	CONTROL MS	MAY 2017	FARMLAND	Dead colony
500	CONTROL MS	MAY 2017	FARMLAND	0	120500000	0	0	0	0	1380
574	CONTROL MS	MAY 2017	FARMLAND	0	232000000	0	<MDL1	0	0	2040
316	BLUEBERRY MS	MAY 2017	FARMLAND	0	308500000	0	0	122500	0	213
361	BLUEBERRY MS	MAY 2017	FARMLAND	0	69000000	2070	<MDL1	0	0	6050
469	BLUEBERRY MS	MAY 2017	FARMLAND	0	107000000	0	<MDL1	6350	0	278
582	BLUEBERRY MS	MAY 2017	FARMLAND	0	328500000	0	0	0	0	180
596	BLUEBERRY MS	MAY 2017	FARMLAND	0	2100000000	0	0	0	0	91500
485	CRANBERRY MS	MAY 2017	FARMLAND	Dead colony
492	CRANBERRY MS	MAY 2017	FARMLAND	Dead colony
573	CRANBERRY MS	MAY 2017	FARMLAND	<MDL1	1110000000	0	<MDL1	0	0	2500000000
578	CRANBERRY MS	MAY 2017	FARMLAND	0	95000000	0	0	0	0	287.5
587	CRANBERRY MS	MAY 2017	FARMLAND	Dead colony
200	DOUBLE MS	MAY 2017	FARMLAND	Dead colony
488	DOUBLE MS	MAY 2017	FARMLAND	0	1275000000	0	0	0	0	900
516	DOUBLE MS	MAY 2017	FARMLAND	0	112000000	0	<MDL1	0	0	515000
546	DOUBLE MS	MAY 2017	FARMLAND	0	94000000	<MDL1	<MDL1	0	0	1540
598	DOUBLE MS	MAY 2017	FARMLAND	0	13700000000	0	0	11050	2055	4040000000
1 “<MDL” indicates the number of virus copies was below the minimum detection limit but was positive

## Sheet: S5 Table
				VIRUSES IN FORAGER BEES
BEEHIVE#	MANAGEMENT STRATEGIES	TIME	APIARY	ABPV	BQCV	CBPV	DWV	IAPV	KBV	SBV
206	CONTROL MS	MAY 2016	FARMLAND	0	2789355065	1.11373e+07	<MDL1	4481.35	0	72016.8
221	CONTROL MS	MAY 2016	FARMLAND	0	5735083310	0	0	117631	<MDL1	40097.5
378	CONTROL MS	MAY 2016	FARMLAND	0	9.8625e+08	0	0	490.563	0	598.641
500	CONTROL MS	MAY 2016	FARMLAND	0	1.85604e+09	<MDL1	0	3463.14	0	312.127
574	CONTROL MS	MAY 2016	FARMLAND	0	6.53853e+08	0	0	0	0	0
316	BLUEBERRY MS	MAY 2016	FARMLAND	0	1.77246e+09	4629.59	0	1.17206e+06	0	15019.9
361	BLUEBERRY MS	MAY 2016	FARMLAND	0	9346916310	<MDL1	0	15256.2	<MDL1	9989.84
469	BLUEBERRY MS	MAY 2016	FARMLAND	0	7203109875	0	0	50504.3	<MDL1	7749.83
582	BLUEBERRY MS	MAY 2016	FARMLAND	0	6.29494e+08	0	0	0	0	8015.09
596	BLUEBERRY MS	MAY 2016	FARMLAND	0	1823274771	823.719	0	342552366200	45744.3	<MDL1
485	CRANBERRY MS	MAY 2016	FARMLAND	0	5.61733e+08	0	0	0	0	1347.86
492	CRANBERRY MS	MAY 2016	FARMLAND	0	29488286920	0	0	0	<MDL1	425.35
573	CRANBERRY MS	MAY 2016	FARMLAND	0	9488913120	0	0	0	0	183.06
578	CRANBERRY MS	MAY 2016	FARMLAND	0	9.25992e+08	154067	0	0	0	32210.9
587	CRANBERRY MS	MAY 2016	FARMLAND	0	5.94146e+08	0	0	0	0	2145.39
200	DOUBLE MS	MAY 2016	FARMLAND	0	1111245238	0	<MDL1	0	0	<MDL1
488	DOUBLE MS	MAY 2016	FARMLAND	0	4.68479e+09	<MDL1	<MDL1	2.60125e+07	122593	2140.54
516	DOUBLE MS	MAY 2016	FARMLAND	0	1.2445e+09	0	0	4746.26	0	1.57639e+07
546	DOUBLE MS	MAY 2016	FARMLAND	0	6240281590	<MDL1	0	1.24766e+06	93175.1	203077
598	DOUBLE MS	MAY 2016	FARMLAND	0	3.26606e+08	494.362	0	0	0	15102.2
206	CONTROL MS	JUNE 2016	FARMLAND	0	46700289595	0	0	4.11729e+06	3.2851e+06	22731.2
221	CONTROL MS	JUNE 2016	FARMLAND	0	1.37623e+09	0	0	4121.46	0	1.11902e+08
378	CONTROL MS	JUNE 2016	FARMLAND	0	2.0825e+08	0	<MDL1	1890207910000	18332374870	70755.2
500	CONTROL MS	JUNE 2016	FARMLAND	0	6.82426e+07	0	0	1523.87	0	5298.43
574	CONTROL MS	JUNE 2016	FARMLAND	0	9.38564e+08	0	0	6.25447e+07	181702	7878.64
316	BLUEBERRY MS	JUNE 2016	BLUEBERRY	0	96292380800	0	0	50531.4	26090	5626130335
361	BLUEBERRY MS	JUNE 2016	BLUEBERRY	0	1.65785e+10	0	0	3063997675	362183	439279
469	BLUEBERRY MS	JUNE 2016	BLUEBERRY	0	9.26766e+08	<MDL1	0	7.9594e+08	0	1.80665e+06
582	BLUEBERRY MS	JUNE 2016	BLUEBERRY	0	770791295	0	0	0	0	4.17688e+06
596	BLUEBERRY MS	JUNE 2016	BLUEBERRY	0	41040238850	0	0	8052.71	0	117646
485	CRANBERRY MS	JUNE 2016	FARMLAND	0	1.55496e+08	0	0	1.18737e+06	3190.95	265754
492	CRANBERRY MS	JUNE 2016	FARMLAND	0	18590388760	0	0	1.6238e+06	41441.7	28254.3
573	CRANBERRY MS	JUNE 2016	FARMLAND	0	2.01061e+08	0	0	8.70648e+06	<MDL1	151303
578	CRANBERRY MS	JUNE 2016	FARMLAND	0	2.0817e+08	0	0	0	0	6584.19
587	CRANBERRY MS	JUNE 2016	FARMLAND	0	1.7733e+10	5290.73	35174.5	1298635649000	2.59185e+06	644823
200	DOUBLE MS	JUNE 2016	BLUEBERRY	0	12513475710	0	0	304793	24308.2	73935.2
488	DOUBLE MS	JUNE 2016	BLUEBERRY	0	2.77614e+09	0	0	48528215300	1.00664e+08	61375.5
516	DOUBLE MS	JUNE 2016	BLUEBERRY	0	6.33318e+08	0	<MDL1	1.0194e+07	1.99445e+06	1.7184e+09
546	DOUBLE MS	JUNE 2016	BLUEBERRY	0	83380279300	0	<MDL1	8.3362e+07	<MDL1	873575
598	DOUBLE MS	JUNE 2016	BLUEBERRY	0	55096907700	0	0	15098.2	0	2.53299e+10
206	CONTROL MS	JULY 2016	FARMLAND	0	1.50456e+10	84688.2	0	618543444	5.96432e+07	6.846e+09
221	CONTROL MS	JULY 2016	FARMLAND	400.223	1.37195e+10	526074	0	3.23339e+09	1.66489e+09	3.31905e+06
378	CONTROL MS	JULY 2016	FARMLAND	0	3.01522e+08	13062.4	0	2.59794e+08	1.28943e+06	6.65457e+06
500	CONTROL MS	JULY 2016	FARMLAND	0	2.60092e+08	22164.7	0	6657.65	0	19365.4
574	CONTROL MS	JULY 2016	FARMLAND	0	1.33133e+09	0	<MDL1	71052814200	1.34845e+09	5683.83
316	BLUEBERRY MS	JULY 2016	FARMLAND	0	164988925650	4273.51	0	8007.7	0	22227.8
361	BLUEBERRY MS	JULY 2016	FARMLAND	0	499312312	<MDL1	0	0	0	873853
469	BLUEBERRY MS	JULY 2016	FARMLAND	0	7.38565e+09	42722.4	0	0	0	161060
582	BLUEBERRY MS	JULY 2016	FARMLAND	<MDL1	3092231958	419.745	0	0	0	4.32244e+06
596	BLUEBERRY MS	JULY 2016	FARMLAND	0	4.13702e+09	0	0	<MDL1	0	8.85978e+08
485	CRANBERRY MS	JULY 2016	CRANBERRY	0	4.66426e+10	0	0	4439.02	0	117255
492	CRANBERRY MS	JULY 2016	CRANBERRY	0	8.52955e+08	<MDL1	0	11021.2	0	1.2117e+06
573	CRANBERRY MS	JULY 2016	CRANBERRY	0	2.59067e+08	0	31534.6	0	0	510167
578	CRANBERRY MS	JULY 2016	CRANBERRY	0	3.69428e+10	<MDL1	0	<MDL1	<MDL1	690924
587	CRANBERRY MS	JULY 2016	CRANBERRY	0	1.19025e+09	0	0	6.52296e+08	7403.97	670243
200	DOUBLE MS	JULY 2016	CRANBERRY	0	1.13544e+09	366.744	0	119463	0	169692
488	DOUBLE MS	JULY 2016	CRANBERRY	0	520540455	0	0	53980.5	9947.58	548006
516	DOUBLE MS	JULY 2016	CRANBERRY	0	1.81303e+10	17708.7	0	3.70912e+06	324729	383907
546	DOUBLE MS	JULY 2016	CRANBERRY	0	3.62541e+09	0	0	54902.4	<MDL1	1.00311e+07
598	DOUBLE MS	JULY 2016	CRANBERRY	0	82537365900	32387.6	1.13948e+07	40859.2	<MDL1	22581478940
206	CONTROL MS	AUGUST 2016	FARMLAND	0	1.97623e+08	0	0	3586063046	3.40745e+08	1.32127e+06
221	CONTROL MS	AUGUST 2016	FARMLAND	0	8.20332e+08	4.02742e+06	0	0	0	5.73189e+06
378	CONTROL MS	AUGUST 2016	FARMLAND	0	2.12304e+07	873520	0	<MDL1	0	8618.54
500	CONTROL MS	AUGUST 2016	FARMLAND	0	2.46947e+07	<MDL1	0	0	0	12504.6
574	CONTROL MS	AUGUST 2016	FARMLAND	0	1.21326e+08	0	0	0	0	10346.1
316	BLUEBERRY MS	AUGUST 2016	FARMLAND	0	861214104000	0	0	0	0	6081671585
361	BLUEBERRY MS	AUGUST 2016	FARMLAND	0	4.52228e+07	0	<MDL1	857733	0	6.53504e+08
469	BLUEBERRY MS	AUGUST 2016	FARMLAND	0	1.28014e+08	49044.4	0	<MDL1	0	193702
582	BLUEBERRY MS	AUGUST 2016	FARMLAND	0	71926343750	0	0	0	0	2.28974e+09
596	BLUEBERRY MS	AUGUST 2016	FARMLAND	0	1388502122	0	0	0	0	936725007
485	CRANBERRY MS	AUGUST 2016	FARMLAND	0	7.31513e+07	<MDL1	0	0	0	2.35195e+06
492	CRANBERRY MS	AUGUST 2016	FARMLAND	0	1.5999e+08	0	0	1.24977e+09	2.10216e+07	1.70065e+10
573	CRANBERRY MS	AUGUST 2016	FARMLAND	0	586163604	1022.56	0	64152.2	0	607135
578	CRANBERRY MS	AUGUST 2016	FARMLAND	0	49076088250	2.39278e+06	0	4.95664e+06	<MDL1	1.32204e+10
587	CRANBERRY MS	AUGUST 2016	FARMLAND	0	3.04323e+10	4.97099e+08	0	16065.1	0	1.45199e+06
200	DOUBLE MS	AUGUST 2016	FARMLAND	0	3.83471e+08	<MDL1	0	5298.77	0	44962.8
488	DOUBLE MS	AUGUST 2016	FARMLAND	0	<MDL1	<MDL1	0	135361	0	<MDL1
516	DOUBLE MS	AUGUST 2016	FARMLAND	0	292383700800	0	0	20463743335000	2433100127	2.73247e+09
546	DOUBLE MS	AUGUST 2016	FARMLAND	0	1.52132e+08	<MDL1	0	3978.13	0	37231.4
598	DOUBLE MS	AUGUST 2016	FARMLAND	0	23926294480	62674.4	<MDL1	2968414959	0	389375975150
206	CONTROL MS	MAY 2017	FARMLAND	0	8000000000	191.5	0	0	0	5550
221	CONTROL MS	MAY 2017	FARMLAND	<MDL1	4430000000000	0	<MDL1	0	0	2575000
378	CONTROL MS	MAY 2017	FARMLAND	Dead colony
500	CONTROL MS	MAY 2017	FARMLAND	0	263000000000	<MDL1	0	0	0	44450
574	CONTROL MS	MAY 2017	FARMLAND	0	520000000	0	0	0	0	1045000
316	BLUEBERRY MS	MAY 2017	FARMLAND	0	266000000	17050000000	0	41450	0	2110
361	BLUEBERRY MS	MAY 2017	FARMLAND	0	1130000000	<MDL1	0	0	0	76000
469	BLUEBERRY MS	MAY 2017	FARMLAND	0	273000000	0	0	0	0	197
582	BLUEBERRY MS	MAY 2017	FARMLAND	0	1970000000000	63500	0	5850	0	0
596	BLUEBERRY MS	MAY 2017	FARMLAND	0	2420000000	0	<MDL1	0	0	725
485	CRANBERRY MS	MAY 2017	FARMLAND	Dead colony
492	CRANBERRY MS	MAY 2017	FARMLAND	Dead colony
573	CRANBERRY MS	MAY 2017	FARMLAND	<MDL1	20600000000	0	<MDL1	0	<MDL1	183500
578	CRANBERRY MS	MAY 2017	FARMLAND	0	47800000	1030	0	0	0	0
587	CRANBERRY MS	MAY 2017	FARMLAND	Dead colony
200	DOUBLE MS	MAY 2017	FARMLAND	Dead colony
488	DOUBLE MS	MAY 2017	FARMLAND	0	7350000000	0	0	0	0	0
516	DOUBLE MS	MAY 2017	FARMLAND	0	227500000	0	0	0	0	118
546	DOUBLE MS	MAY 2017	FARMLAND	0	213500000	0	19100	0	0	0
598	DOUBLE MS	MAY 2017	FARMLAND	0	1285000000	530	0	<MDL1	0	218000
1 “<MDL” indicates the number of virus copies was below the <MDLimum detection limit but was positive

## Sheet: LarvesCopiesStats
BQCV	Moyennes des moindres carrés			Données transformées						Back transformation (*1e6)						Back transformation
	Effet	Groupe	Temps	Estimation	Erreur	Variance	Intervalles de confiance					Erreur-type	Intervalles de confiance					Erreur-type	Intervalles de confiance			Temps	Groupe
					type					Moyenne	Variance					Moyenne	Variance
	Groupe*Temps	B	0	15.1763	0.6439	0.414607	13.9143	16.4383		4.79749	11.825	3.43875	1.10379	13.7747		4.79749e+06	1.1825e+07	3.43875e+06	1.10379e+06	1.37747e+07	ab	0	B	4.79749	3.43875
	Groupe*Temps	B	2	14.7567	0.4904	0.240492	13.7955	15.7179		2.89052	2.27154	1.50716	0.980204	6.70178		2.89052e+06	2.27154e+06	1.50716e+06	980204	6.70178e+06	a	2	B	2.89052	1.50716
	Groupe*Temps	B	4	14.542	0.6875	0.472656	13.1945	15.8895		2.61907	4.14485	2.03589	0.537401	7.9565		2.61907e+06	4.14485e+06	2.03589e+06	537401	7.9565e+06	ab	4	B	2.61907	2.03589
	Groupe*Temps	B	6	15.1456	0.963	0.927369	13.2581	17.0331		6.0121	55.2246	7.43133	0.572702	24.9674		6.0121e+06	5.52246e+07	7.43133e+06	572702	2.49674e+07	a	6	B	6.0121	7.43133
	Groupe*Temps	B	7	15.2545	0.7831	0.613246	13.7196	16.7894		5.72941	27.7845	5.2711	0.908567	19.5674		5.72941e+06	2.77845e+07	5.2711e+06	908567	1.95674e+07	b	7	B	5.72941	5.2711
	Groupe*Temps	BC	0	15.448	0.6439	0.414607	14.186	16.71		6.29524	20.3609	4.51231	1.44838	18.0751		6.29524e+06	2.03609e+07	4.51231e+06	1.44838e+06	1.80751e+07	a	0	BC	6.29524	4.51231
	Groupe*Temps	BC	2	15.7998	0.4904	0.240492	14.8386	16.761		8.20329	18.2956	4.27733	2.78182	19.0197		8.20329e+06	1.82956e+07	4.27733e+06	2.78182e+06	1.90197e+07	a	2	BC	8.20329	4.27733
	Groupe*Temps	BC	4	16.638	0.7416	0.549971	15.1845	18.0915		22.142	359.464	18.9595	3.93123	71.9539		2.2142e+07	3.59464e+08	1.89595e+07	3.93123e+06	7.19539e+07	a	4	BC	22.142	18.9595
	Groupe*Temps	BC	6	14.4294	0.963	0.927369	12.5419	16.3169		2.93754	13.1841	3.63099	0.279825	12.1992		2.93754e+06	1.31841e+07	3.63099e+06	279825	1.21992e+07	a	6	BC	2.93754	3.63099
	Groupe*Temps	BC	7	13.4344	0.857	0.734449	11.7547	15.1141		0.98621	1.05463	1.02695	0.127348	3.6642		986210	1.05463e+06	1.02695e+06	127348	3.6642e+06	b	7	BC	0.98621	1.02695
	Groupe*Temps	C	0	15.2484	0.6439	0.414607	13.9864	16.5104		5.15616	13.6593	3.69584	1.18631	14.8045		5.15616e+06	1.36593e+07	3.69584e+06	1.18631e+06	1.48045e+07	ab	0	C	5.15616	3.69584
	Groupe*Temps	C	2	14.8559	0.4904	0.240492	13.8947	15.8171		3.19196	2.77003	1.66434	1.08243	7.40069		3.19196e+06	2.77003e+06	1.66434e+06	1.08243e+06	7.40069e+06	a	2	C	3.19196	1.66434
	Groupe*Temps	C	4	16.4454	0.7422	0.550861	14.9907	17.9001		18.2711	245.282	15.6615	3.23872	59.4183		1.82711e+07	2.45282e+08	1.56615e+07	3.23872e+06	5.94183e+07	a	4	C	18.2711	15.6615
	Groupe*Temps	C	6	16.5786	1.0549	1.11281	14.511	18.6462		27.6464	1561.45	39.5151	2.00468	125.298		2.76464e+07	1.56145e+09	3.95151e+07	2.00468e+06	1.25298e+08	a	6	C	27.6464	39.5151
	Groupe*Temps	C	7	13.1508	1.1691	1.36679	10.8594	15.4422		1.01886	3.03406	1.74185	0.052019	5.08719		1.01886e+06	3.03406e+06	1.74185e+06	52019	5.08719e+06	b	7	C	1.01886	1.74185
	Groupe*Temps	T	0	12.9206	0.6439	0.414607	11.6586	14.1826		0.502778	0.129875	0.360382	0.115677	1.44359		502778	129875	360382	115677	1.44359e+06	b	0	T	0.502778	0.360382
	Groupe*Temps	T	2	12.6107	0.4904	0.240492	11.6495	13.5719		0.338049	0.0310691	0.176264	0.114636	0.78378		338049	31069.1	176264	114636	783780	b	2	T	0.338049	0.176264
	Groupe*Temps	T	4	12.6642	0.8327	0.693389	11.0321	14.2963		0.44726	0.200138	0.447368	0.0618278	1.61734		447260	200138	447368	61827.8	1.61734e+06	b	4	T	0.44726	0.447368
	Groupe*Temps	T	6	13.5945	1.1719	1.37335	11.2976	15.8914		1.59307	7.48307	2.73552	0.080626	7.97182		1.59307e+06	7.48307e+06	2.73552e+06	80626	7.97182e+06	a	6	T	1.59307	2.73552
	Groupe*Temps	T	7	18.9926	0.8593	0.738396	17.3084	20.6768		256.284	71762.3	267.885	32.8799	954.624		2.56284e+08	7.17623e+10	2.67885e+08	3.28799e+07	9.54624e+08	a	7	T	256.284	267.885
SBV	Groupe*Temps	B	0	6.7909	0.8568	0.734106	5.11157	8.47023		0.00128428	1.78729e-06	0.0013369	0.000165931	0.0047706		1284.28	1.78729	1336.9	165.931	4770.6	a	0	B	1.28428	1.3369
	Groupe*Temps	B	2	10.4118	1.2653	1.60098	7.93181	12.8918		0.0740349	0.021694	0.147289	0.00278447	0.397038		74034.9	21694	147289	2784.47	397038	a	2	B	74.0349	147.289
	Groupe*Temps	B	4	7.5207	0.6905	0.47679	6.16732	8.87408		0.00234278	3.35298e-06	0.00183112	0.000476906	0.00714437		2342.78	3.35298	1831.12	476.906	7144.37	b	4	B	2.34278	1.83112
	Groupe*Temps	B	6	10.3422	1.4367	2.06411	7.52627	13.1581		0.0870513	0.052123	0.228305	0.00185617	0.518208		87051.3	52123	228305	1856.17	518208	a	6	B	87.0513	228.305
	Groupe*Temps	BC	0	6.8395	0.7443	0.553982	5.38067	8.29833		0.00123212	1.12367e-06	0.00106003	0.000217168	0.00401715		1232.12	1.12367	1060.03	217.168	4017.15	a	0	BC	1.23212	1.06003
	Groupe*Temps	BC	2	13.086	1.2653	1.60098	10.606	15.566		1.07356	4.56162	2.1358	0.0403769	5.75735		1.07356e+06	4.56162e+06	2.1358e+06	40376.9	5.75735e+06	a	2	BC	1073.56	2135.8
	Groupe*Temps	BC	4	12.5155	0.7674	0.588903	11.0114	14.0196		0.36584	0.10734	0.327628	0.0605604	1.22641		365840	107340	327628	60560.4	1.22641e+06	a	4	BC	365.84	327.628
	Groupe*Temps	BC	6	9.6258	1.289	1.66152	7.09936	12.1522		0.0347717	0.0051595	0.0718297	0.00121119	0.189518		34771.7	5159.5	71829.7	1211.19	189518	a	6	BC	34.7717	71.8297
	Groupe*Temps	BC	7	6.8261	0.5556	0.308691	5.73712	7.91508		0.0010754	4.18232e-07	0.000646708	0.000310171	0.00273825		1075.4	0.418232	646.708	310.171	2738.25	b	7	BC	1.0754	0.646708
	Groupe*Temps	C	0	6.5967	0.6678	0.445957	5.28781	7.90559		0.00091569	4.71217e-07	0.000686453	0.00019791	0.0027124		915.69	0.471217	686.453	197.91	2712.4	a	0	C	0.91569	0.686453
	Groupe*Temps	C	2	8.3215	1.2653	1.60098	5.84151	10.8015		0.00915442	0.000331686	0.0182123	0.0003443	0.0490938		9154.42	331.686	18212.3	344.3	49093.8	a	2	C	9.15442	18.2123
	Groupe*Temps	C	4	12.839	0.7675	0.589056	11.3347	14.3433		0.505614	0.205101	0.45288	0.0836754	1.69518		505614	205101	452880	83675.4	1.69518e+06	a	4	C	505.614	452.88
	Groupe*Temps	C	6	10.3741	1.437	2.06497	7.55758	13.1906		0.0899118	0.0556597	0.235923	0.00191521	0.53532		89911.8	55659.7	235923	1915.21	535320	a	6	C	89.9118	235.923
	Groupe*Temps	T	0	7.0159	0.8588	0.737537	5.33265	8.69915		0.00161109	2.83126e-06	0.00168263	0.000206986	0.0059978		1611.09	2.83126	1682.63	206.986	5997.8	a	0	T	1.61109	1.68263
	Groupe*Temps	T	2	8.6505	1.4145	2.00081	5.87808	11.4229		0.0155358	0.00154352	0.0392877	0.000357123	0.0913926		15535.8	1543.52	39287.7	357.123	91392.6	a	2	T	15.5358	39.2877
	Groupe*Temps	T	4	8.1649	1.0833	1.17354	6.04163	10.2882		0.00632123	8.92428e-05	0.00944684	0.000420579	0.0293829		6321.23	89.2428	9446.84	420.579	29382.9	b	4	T	6.32123	9.44684
	Groupe*Temps	T	6	7.6835	1.6639	2.76856	4.42226	10.9447		0.00867137	0.00112306	0.033512	8.3284e-05	0.0566555		8671.37	1123.06	33512	83.284	56655.5	a	6	T	8.67137	33.512
	Groupe*Temps	T	7	8.2542	0.3958	0.156658	7.47843	9.02997		0.00415692	2.9306e-06	0.0017119	0.00176946	0.00834959		4156.92	2.9306	1711.9	1769.46	8349.59	a	7	T	4.15692	1.7119

## Sheet: NursebeesCopiesStats
BQCV	Moyennes des moindres carrés									Back transformation (*1e6)						Back transformation
	Effet	Groupe	Temps	Estimation	Erreur	Variance	Intervalles de confiance					Erreur-type	Intervalles de confiance					Erreur-type	Intervalles de confiance
					type					Moyenne	Variance					Moyenne	Variance
	Groupe*Temps	B	0	19.4757	1.1463	1.314	17.229	21.7224		554.015	835176	913.879	30.3696	2716.06		5.54015e+08	8.35176e+11	9.13879e+08	3.03696e+07	2.71606e+09
	Groupe*Temps	B	2	18.8111	0.9208	0.847873	17.0063	20.6159		225.772	68032.4	260.83	24.3084	898.168		2.25772e+08	6.80324e+10	2.6083e+08	2.43084e+07	8.98168e+08
	Groupe*Temps	B	4	20.1487	1.406	1.97684	17.3929	22.9045		1512.63	1.42314e+07	3772.46	35.7814	8856.88		1.51263e+09	1.42314e+13	3.77246e+09	3.57814e+07	8.85688e+09
	Groupe*Temps	B	6	18.9767	1.1617	1.34955	16.6998	21.2536		342.394	334782	578.604	17.8903	1699.55		3.42394e+08	3.34782e+11	5.78604e+08	1.78903e+07	1.69955e+09	No significant differences
	Groupe*Temps	B	7	19.4321	0.8109	0.657559	17.8427	21.0215		381.98	135706	368.383	56.105	1347.43		3.8198e+08	1.35706e+11	3.68383e+08	5.6105e+07	1.34743e+09
	Groupe*Temps	BC	0	20.84	1.1463	1.314	18.5933	23.0867		2167.85	1.27877e+07	3575.99	118.836	10627.9		2.16785e+09	1.27877e+13	3.57599e+09	1.18836e+08	1.06279e+10
	Groupe*Temps	BC	2	20.3231	0.9208	0.847873	18.5183	22.1279		1024.06	1.39966e+06	1183.07	110.258	4073.91		1.02406e+09	1.39966e+12	1.18307e+09	1.10258e+08	4.07391e+09
	Groupe*Temps	BC	4	22.8509	1.406	1.97684	20.0951	25.6067		22557.2	3.16482e+09	56256.8	533.591	132078		2.25572e+10	3.16482e+15	5.62568e+10	5.33591e+08	1.32078e+11
	Groupe*Temps	BC	6	19.2549	1.1617	1.34955	16.978	21.5318		452.217	583988	764.191	23.6286	2244.69		4.52217e+08	5.83988e+11	7.64191e+08	2.36286e+07	2.24469e+09
	Groupe*Temps	BC	7	20.2878	0.8999	0.80982	18.524	22.0516		969.906	1.17355e+06	1083.3	110.884	3774.77		9.69906e+08	1.17355e+12	1.0833e+09	1.10884e+08	3.77477e+09
	Groupe*Temps	C	0	19.6631	1.1463	1.314	17.4164	21.9098		668.203	1.21493e+06	1102.24	36.629	3275.87		6.68203e+08	1.21493e+12	1.10224e+09	3.6629e+07	3.27587e+09
	Groupe*Temps	C	2	19.2459	0.9208	0.847873	17.4411	21.0507		348.74	162322	402.892	37.548	1387.36		3.4874e+08	1.62322e+11	4.02892e+08	3.7548e+07	1.38736e+09
	Groupe*Temps	C	4	21.4733	1.406	1.97684	18.7175	24.2291		5688.53	2.01271e+08	14187	134.563	33307.9		5.68853e+09	2.01271e+14	1.4187e+10	1.34563e+08	3.33079e+10
	Groupe*Temps	C	6	21.4312	1.1617	1.34955	19.1543	23.7081		3985.68	4.53643e+07	6735.3	208.254	19783.9		3.98568e+09	4.53643e+13	6.7353e+09	2.08254e+08	1.97839e+10
	Groupe*Temps	C	7	19.21	1.2534	1.57101	16.7533	21.6667		482.99	889146	942.945	18.8748	2568.7		4.8299e+08	8.89146e+11	9.42945e+08	1.88748e+07	2.5687e+09
	Groupe*Temps	T	0	20.34	1.1463	1.314	18.0933	22.5867		1314.87	4.70435e+06	2168.95	72.0775	6446.14		1.31487e+09	4.70435e+12	2.16895e+09	7.20775e+07	6.44614e+09
	Groupe*Temps	T	2	20.4736	0.9208	0.847873	18.6688	22.2784		1190.38	1.89123e+06	1375.22	128.165	4735.57		1.19038e+09	1.89123e+12	1.37522e+09	1.28165e+08	4.73557e+09
	Groupe*Temps	T	4	20.8582	1.406	1.97684	18.1024	23.614		3075.15	5.88183e+07	7669.31	72.7428	18005.8		3.07515e+09	5.88183e+13	7.66931e+09	7.27428e+07	1.80058e+10
	Groupe*Temps	T	6	19.3206	1.1617	1.34955	17.0437	21.5975		482.926	665993	816.084	25.2331	2397.12		4.82926e+08	6.65993e+11	8.16084e+08	2.52331e+07	2.39712e+09
	Groupe*Temps	T	7	19.8363	0.8999	0.80982	18.0725	21.6001		617.513	475700	689.71	70.5968	2403.29		6.17513e+08	4.757e+11	6.8971e+08	7.05968e+07	2.40329e+09
IAPV	Moyennes des moindres carrés									Back transformation (*1e6)						Back transformation
	Effet	Groupe	Temps	Estimation	Erreur	Variance	Intervalles de confiance					Erreur-type	Intervalles de confiance					Erreur-type	Intervalles de confiance
					type					Moyenne	Variance					Moyenne	Variance
	Groupe*Temps	B	0	13.6341	1.3424	1.80204	11.003	16.2652		2.05363	21.3484	4.62043	0.0600538	11.5848		2.05363e+06	2.13484e+07	4.62043e+06	60053.8	1.15848e+07
	Groupe*Temps	B	2	15.6427	2.4717	6.1093	10.7982	20.4872		131.873	7.80875e+06	2794.41	0.0489311	789.754		1.31873e+08	7.80875e+12	2.79441e+09	48931.1	7.89754e+08
	Groupe*Temps	B	4	10.2332	3.4536	11.9274	3.46414	17.0023		10.8197	1.77178e+07	4209.25	3.19491e-05	24.2095		1.08197e+07	1.77178e+13	4.20925e+09	31.9491	2.42095e+07
	Groupe*Temps	B	6	9.8986	2.9293	8.5808	4.15717	15.64		1.45279	11244	106.038	6.38906e-05	6.1998		1.45279e+06	1.1244e+10	1.06038e+08	63.8906	6.1998e+06
	Groupe*Temps	B	7	10.3645	1.517	2.30129	7.39118	13.3378		0.100222	0.0902702	0.30045	0.00162162	0.620214		100222	90270.2	300450	1621.62	620214
	Groupe*Temps	BC	0	16.4409	1.6901	2.85644	13.1283	19.7535		57.6049	54418.8	233.278	0.502979	379.17		5.76049e+07	5.44188e+10	2.33278e+08	502979	3.7917e+08
	Groupe*Temps	BC	2	16.7182	2.2383	5.00999	12.3311	21.1053		223.114	7.41236e+06	2722.56	0.226643	1465.22		2.23114e+08	7.41236e+12	2.72256e+09	226643	1.46522e+09
	Groupe*Temps	BC	4	16.6356	2.723	7.41473	11.2985	21.9727		683.655	7.75512e+08	27848	0.0807021	3488.3		6.83655e+08	7.75512e+14	2.7848e+10	80702.1	3.4883e+09
	Groupe*Temps	BC	6	13.1754	2.4213	5.86269	8.42965	17.9211		9.88715	34280	185.149	0.00458091	60.6814		9.88715e+06	3.428e+10	1.85149e+08	4580.91	6.06814e+07	No significant differences
	Groupe*Temps	BC	7	10.1968	2.0886	4.36225	6.10314	14.2905		0.2375	4.36775	2.08992	0.000447262	1.60793		237500	4.36775e+06	2.08992e+06	447.262	1.60793e+06
	Groupe*Temps	C	2	19.0734	2.4734	6.11771	14.2255	23.9213		4091.81	7.58158e+09	87072.3	1.50686	24483.5		4.09181e+09	7581584648009356	8.70723e+10	1.50686e+06	2.44835e+10
	Groupe*Temps	C	4	10.943	3.009	9.05408	5.04536	16.8406		5.23062	233988	483.723	0.0001553	20.5967		5.23062e+06	2.33988e+11	4.83723e+08	155.3	2.05967e+07
	Groupe*Temps	C	6	13.7666	2.4419	5.96288	8.98048	18.5527		18.775	136674	369.695	0.00794641	114.116		1.8775e+07	1.36674e+11	3.69695e+08	7946.41	1.14116e+08
	Groupe*Temps	T	0	10.4769	2.0431	4.17426	6.47242	14.4814		0.286081	5.2372	2.28849	0.00064705	1.94617		286081	5.2372e+06	2.28849e+06	647.05	1.94617e+06
	Groupe*Temps	T	2	20.6999	2.2383	5.00999	16.3128	25.087		11960.7	2.13018e+10	145952	12.1499	78547.4		1.19607e+10	2.13018e+16	1.45952e+11	1.21499e+07	7.85474e+10
	Groupe*Temps	T	4	18.1246	3.3982	11.5478	11.4641	24.7851		23932	5.93039e+13	7.7009e+06	0.0952374	58079.1		2.3932e+10	5.93039e+19	7700900693786	95237.4	5.80791e+10
	Groupe*Temps	T	6	11.7379	2.9698	8.81971	5.91709	17.5587		10.301	717878	847.277	0.00037133	42.2328		1.0301e+07	7.17878e+11	8.47277e+08	371.33	4.22328e+07
	Groupe*Temps	T	7	7.8261	2.1108	4.45548	3.68893	11.9633		0.0232448	0.0459799	0.214429	4.00021e-05	0.156885		23244.8	45979.9	214429	40.0021	156885
KBV	Moyennes des moindres carrés									Back transformation (*1e6)						Back transformation
	Effet	Groupe	Temps	Estimation	Erreur	Variance	Intervalles de confiance					Erreur-type	Intervalles de confiance					Erreur-type	Intervalles de confiance
					type					Moyenne	Variance					Moyenne	Variance
	Groupe*Temps	B	0	10.7746	1.2147	1.4755	8.39379	13.1554		0.0999423	0.0336931	0.183557	0.00441953	0.5168		99942.3	33693.1	183557	4419.53	516800
	Groupe*Temps	B	2	9.8094	4.5813	20.9883	0.830052	18.7887		657.237	563054906007041	2.37288e+07	2.29344e-06	144.494		6.57237e+08	5.63055e+20	2.37288e+13	2.29344	1.44494e+08
	Groupe*Temps	BC	0	14.1699	1.4833	2.20018	11.2626	17.0772		4.28225	147.19	12.1322	0.0778572	26.0927		4.28225e+06	1.4719e+08	1.21322e+07	77857.2	2.60927e+07
	Groupe*Temps	BC	2	14.2499	2.185	4.77423	9.9673	18.5325		16.8021	33148.4	182.067	0.0213178	111.831		1.68021e+07	3.31484e+10	1.82067e+08	21317.8	1.11831e+08
	Groupe*Temps	BC	4	11.8946	2.2702	5.15381	7.44501	16.3442		1.92706	639.062	25.2797	0.0017113	12.537		1.92706e+06	6.39062e+08	2.52797e+07	1711.3	1.2537e+07
	Groupe*Temps	BC	6	13.4626	2.0622	4.25267	9.42069	17.5045		5.89099	2404.72	49.0379	0.0123411	40.0049		5.89099e+06	2.40472e+09	4.90379e+07	12341.1	4.00049e+07	No significant differences
	Groupe*Temps	BC	7	8.3194	3.6395	13.246	1.18598	15.4528		3.08598	5.38807e+06	2321.22	3.27389e-06	5.14132		3.08598e+06	5.38807e+12	2.32122e+09	3.27389	5.14132e+06
	Groupe*Temps	C	2	16.0855	2.645	6.99603	10.9013	21.2697		319.898	1.11676e+08	10567.7	0.0542468	1727.08		3.19898e+08	1.11676e+14	1.05677e+10	54246.8	1.72708e+09
	Groupe*Temps	C	6	14.1374	3.1226	9.75063	8.0171	20.2577		180.766	5.6086e+08	23682.5	0.00303238	627.777		1.80766e+08	5.6086e+14	2.36825e+10	3032.38	6.27777e+08
	Groupe*Temps	T	0	11.8857	1.3182	1.73765	9.30203	14.4694		0.346115	0.561119	0.749079	0.0109602	1.92295		346115	561119	749079	10960.2	1.92295e+06
	Groupe*Temps	T	2	16.8095	2.2907	5.24731	12.3197	21.2993		275.24	1.43221e+07	3784.46	0.224073	1778.92		2.7524e+08	1.43221e+13	3.78446e+09	224073	1.77892e+09
	Groupe*Temps	T	4	18.8881	2.947	8.68481	13.112	24.6642		12271	8.90125e+11	943464	0.494835	51467.7		1.2271e+10	8.90125e+17	9.43464e+11	494835	5.14677e+10
SBV	Groupe*Temps	B	0	15.3891	2.8432	8.08379	9.81643	20.9618		274.646	2.44431e+08	15634.3	0.0183325	1269.35		2.74646e+08	2.44431e+14	1.56343e+10	18332.5	1.26935e+09
	Groupe*Temps	B	2	13.8444	1.4513	2.10627	10.9999	16.6889		2.95065	62.8384	7.92706	0.0598653	17.6977		2.95065e+06	6.28384e+07	7.92706e+06	59865.3	1.76977e+07
	Groupe*Temps	B	4	16.7812	2.4523	6.01378	11.9747	21.5877		392.516	6.28638e+07	7928.67	0.158687	2373.68		3.92516e+08	6.28638e+13	7.92867e+09	158687	2.37368e+09
	Groupe*Temps	B	6	13.8113	2.0164	4.06587	9.85916	17.7634		7.60438	3314.36	57.5705	0.0191327	51.8282		7.60438e+06	3.31436e+09	5.75705e+07	19132.7	5.18282e+07
	Groupe*Temps	B	7	7.2628	2.3644	5.59039	2.62858	11.897		0.0233416	0.145383	0.381291	1.3854e-05	0.146829		23341.6	145383	381291	13.854	146829
	Groupe*Temps	BC	0	14.3072	3.1087	9.66402	8.21415	20.4003		205.141	6.62378e+08	25736.7	0.00369283	723.964		2.05141e+08	662377857743315	2.57367e+10	3692.83	7.23964e+08
	Groupe*Temps	BC	2	18.4185	1.4513	2.10627	15.574	21.263		286.038	590524	768.456	5.80339	1715.63		2.86038e+08	5.90524e+11	7.68456e+08	5.80339e+06	1.71563e+09
	Groupe*Temps	BC	4	20.3178	2.4523	6.01378	15.5113	25.1243		13482.9	7.41742e+10	272349	5.4509	81535.8		1.34829e+10	7.41742e+16	2.72349e+11	5.4509e+06	8.15358e+10
	Groupe*Temps	BC	6	20.184	2.0164	4.06587	16.2319	24.1361		4453.4	1.13673e+09	33715.4	11.2048	30352.5		4.4534e+09	1.13673e+15	3.37154e+10	1.12048e+07	3.03525e+10	No significant differences
	Groupe*Temps	BC	7	13.055	2.5852	6.68326	7.98801	18.122		13.2119	139280	373.203	0.00294542	74.179		1.32119e+07	1.3928e+11	3.73203e+08	2945.42	7.4179e+07
	Groupe*Temps	C	0	8.9049	2.8432	8.08379	3.33223	14.4776		0.419489	570.232	23.8795	2.80007e-05	1.93878		419489	5.70232e+08	2.38795e+07	28.0007	1.93878e+06
	Groupe*Temps	C	2	13.1332	1.4513	2.10627	10.2887	15.9777		1.44893	15.1525	3.89262	0.0293971	8.69056		1.44893e+06	1.51525e+07	3.89262e+06	29397.1	8.69056e+06
	Groupe*Temps	C	4	20.4074	2.4523	6.01378	15.6009	25.2139		14746.7	8.87316e+10	297878	5.96185	89178.7		1.47467e+10	8.87316e+16	2.97878e+11	5.96185e+06	8.91787e+10
	Groupe*Temps	C	6	18.6311	2.0164	4.06587	14.679	22.5832		942.489	5.09125e+07	7135.3	2.37132	6423.6		9.42489e+08	5.09125e+13	7.1353e+09	2.37132e+06	6.4236e+09
	Groupe*Temps	C	7	13.4105	3.4856	12.1494	6.57872	20.2423		289.946	1.58873e+10	126045	0.000719621	618.171		2.89946e+08	1.58873e+16	1.26045e+11	719.621	6.18171e+08
	Groupe*Temps	T	0	13.398	2.8432	8.08379	7.82533	18.9707		37.5016	4.55731e+06	2134.79	0.00250321	173.324		3.75016e+07	4.55731e+12	2.13479e+09	2503.21	1.73324e+08
	Groupe*Temps	T	2	12.4477	1.4513	2.10627	9.60315	15.2922		0.730026	3.84651	1.96125	0.0148114	4.37864		730026	3.84651e+06	1.96125e+06	14811.4	4.37864e+06
	Groupe*Temps	T	4	15.9945	2.4523	6.01378	11.188	20.801		178.73	1.30341e+07	3610.28	0.0722575	1080.84		1.7873e+08	1.30341e+13	3.61028e+09	72257.5	1.08084e+09
	Groupe*Temps	T	6	12.5058	2.0164	4.06587	8.55366	16.4579		2.06107	243.476	15.6037	0.00518568	14.0473		2.06107e+06	2.43476e+08	1.56037e+07	5185.68	1.40473e+07
	Groupe*Temps	T	7	7.7618	2.5852	6.68326	2.69481	12.8288		0.0663985	3.51783	1.87559	1.48027e-05	0.372798		66398.5	3.51783e+06	1.87559e+06	14.8027	372798

## Sheet: ForagerbeesCopiesStats
BQCV	Moyennes des moindres carrés									Back transformation (*1e6)						Back transformation
	Effet	Groupe	Temps	Estimation	Erreur	Variance	Intervalles de confiance					Erreur-type	Intervalles de confiance					Erreur-type	Intervalles de confiance
					type					Moyenne	Variance					Moyenne	Variance
	Groupe*Temps	B	0	21.7072	0.5844	0.341523	20.5618	22.8526		3173.06	4.0987e+06	2024.52	850.875	8409.47		3.17306e+09	4.0987e+12	2.02452e+09	8.50875e+08	8.40947e+09
	Groupe*Temps	B	2	22.874	1.0539	1.11071	20.8084	24.9396		14970.6	4.56416e+08	21363.9	1088.82	67787.5		1.49706e+10	4.56416e+14	2.13639e+10	1.08882e+09	6.77875e+10
	Groupe*Temps	B	4	22.5152	0.9268	0.858958	20.6987	24.3317		9220.35	1.1568e+08	10755.5	975.706	36909.2		9.22035e+09	1.1568e+14	1.07555e+10	9.75706e+08	3.69092e+10
	Groupe*Temps	B	6	21.9654	1.3987	1.95636	19.2239	24.7069		9210.23	5.15209e+08	22698.2	223.282	53709.3		9.21023e+09	5.15209e+14	2.26982e+10	2.23282e+08	5.37093e+10
	Groupe*Temps	B	7	21.9171	1.5632	2.44359	18.8532	24.981		11196.8	1.31818e+09	36306.7	154.118	70647.7		1.11968e+10	1.31818e+15	3.63067e+10	1.54118e+08	7.06477e+10	No significant differences
	Groupe*Temps	BC	0	21.2394	0.5844	0.341523	20.094	22.3848		1987.54	1.60813e+06	1268.12	532.97	5267.51		1.98754e+09	1.60813e+12	1.26812e+09	5.3297e+08	5.26751e+09
	Groupe*Temps	BC	2	23.028	1.0539	1.11071	20.9624	25.0936		17463	6.21046e+08	24920.8	1270.09	79073.5		1.7463e+10	6.21046e+14	2.49208e+10	1.27009e+09	7.90735e+10
	Groupe*Temps	BC	4	22.3379	0.9268	0.858958	20.5214	24.1544		7722.31	8.1144e+07	9008	817.182	30912.5		7.72231e+09	8.1144e+13	9.008e+09	8.17182e+08	3.09125e+10
	Groupe*Temps	BC	6	22.1487	1.5456	2.38888	19.1193	25.1781		13734	1.8676e+09	43215.8	201.102	86039.8		1.3734e+10	1.8676e+15	4.32158e+10	2.01102e+08	8.60398e+10
	Groupe*Temps	BC	7	20.3613	1.7373	3.01821	16.9562	23.7664		3149.17	1.92938e+08	13890.2	23.1196	20971		3.14917e+09	1.92938e+14	1.38902e+10	2.31196e+07	2.0971e+10
	Groupe*Temps	C	0	21.6152	0.5844	0.341523	20.4698	22.7606		2894.16	3.40985e+06	1846.58	776.088	7670.32		2.89416e+09	3.40985e+12	1.84658e+09	7.76088e+08	7.67032e+09
	Groupe*Temps	C	2	20.8759	1.0539	1.11071	18.8103	22.9415		2029.9	8.39139e+06	2896.79	147.635	9191.49		2.0299e+09	8.39139e+12	2.89679e+09	1.47635e+08	9.19149e+09
	Groupe*Temps	C	4	21.9465	0.9268	0.858958	20.13	23.763		5221.13	3.70929e+07	6090.4	552.504	20900.3		5.22113e+09	3.70929e+13	6.0904e+09	5.52504e+08	2.09003e+10
	Groupe*Temps	C	6	21.1886	1.3987	1.95636	18.4471	23.9301		4235.56	1.08959e+08	10438.3	102.682	24699.6		4.23556e+09	1.08959e+14	1.04383e+10	1.02682e+08	2.46996e+10
	Groupe*Temps	C	7	20.3751	2.4245	5.8782	15.6231	25.1271		13342.2	6.34029e+10	251799	6.09561	81765.4		1.33422e+10	6.34029e+16	2.51799e+11	6.09561e+06	8.17654e+10
	Groupe*Temps	T	0	21.3137	0.5844	0.341523	20.1683	22.4591		2140.83	1.86576e+06	1365.93	574.078	5673.79		2.14083e+09	1.86576e+12	1.36593e+09	5.74078e+08	5.67379e+09
	Groupe*Temps	T	2	20.6925	1.0539	1.11071	18.6269	22.7581		1689.76	5.8148e+06	2411.39	122.897	7651.32		1.68976e+09	5.8148e+12	2.41139e+09	1.22897e+08	7.65132e+09
	Groupe*Temps	T	4	21.3374	0.9268	0.858958	19.5209	23.1539		2839.46	1.09707e+07	3312.2	300.474	11366.4		2.83946e+09	1.09707e+13	3.3122e+09	3.00474e+08	1.13664e+10
	Groupe*Temps	T	6	18.4268	1.3987	1.95636	15.6853	21.1683		267.594	434905	659.473	6.48724	1560.47		2.67594e+08	4.34905e+11	6.59473e+08	6.48724e+06	1.56047e+09
	Groupe*Temps	T	7	24.4627	1.7367	3.01613	21.0588	27.8666		190090	7.0144e+11	837520	1398.64	1.26568e+06		1.9009e+11	7.0144e+17	8.3752e+11	1.39864e+09	1.26568e+12
CBPV	Moyennes des moindres carrés									Back transformation (*1e6)						Back transformation
	Effet	Groupe	Temps	Estimation	Erreur	Variance	Intervalles de confiance					Erreur-type	Intervalles de confiance					Erreur-type	Intervalles de confiance
					type					Moyenne	Variance					Moyenne	Variance
	Groupe*Temps	B	0	7.6639	0.8579	0.735992	5.98242	9.34538		0.00307757	1.03007e-05	0.00320947	0.000396397	0.0114459		3077.57	10.3007	3209.47	396.397	11445.9
	Groupe*Temps	B	4	8.0671	1.2492	1.5605	5.61867	10.5155		0.00695593	0.000181986	0.0134902	0.000275522	0.036884		6955.93	181.986	13490.2	275.522	36884
	Groupe*Temps	B	6	6.4513	4.1154	16.9365	-1.61488	14.5175		3.01635	2.06253e+08	14361.5	1.98914e-07	2.01773		3.01635e+06	2.06253e+14	1.43615e+10	0.198914	2.01773e+06
	Groupe*Temps	B	7	19.0037	5.5553	30.8614	8.11531	29.8921		9.00867e+08	2.05229e+31	4530222870746556	0.0033453	9.59332e+06		9.00867e+14	2.05229e+37	4.53022e+21	3345.3	9.59332e+12
	Groupe*Temps	BC	0	5.6933	1.1563	1.33703	3.42695	7.95965		0.000579297	9.42227e-07	0.000970684	3.07827e-05	0.00286306		579.297	0.942227	970.684	30.7827	2863.06	No significant differences
	Groupe*Temps	BC	4	8.6916	1.2819	1.64327	6.17908	11.2041		0.0135377	0.000764608	0.0276515	0.000482546	0.0734327		13537.7	764.608	27651.5	482.546	73432.7
	Groupe*Temps	BC	6	8.207	4.1436	17.1694	0.085544	16.3285		19.6131	1.10073e+10	104915	1.08931e-06	12.3412		1.96131e+07	1.10073e+16	1.04915e+11	1.08931	1.23412e+07
	Groupe*Temps	BC	7	2.9596	7.4876	56.0642	-11.7161	17.6353		2.88081e+07	1.85089e+39	4.3022e+19	8.16139e-12	45.5944		2.88081e+13	1.85089e+45	4.3022e+25	8.16139e-06	4.55944e+07
	Groupe*Temps	C	0	11.8688	1.2164	1.47963	9.48466	14.2529		0.299124	0.303439	0.550853	0.0131563	1.54873		299124	303439	550853	13156.3	1.54873e+06
	Groupe*Temps	C	2	6.0261	3.6718	13.4821	-1.17063	13.2228		0.350515	88027.8	296.695	3.10172e-07	0.552842		350515	8.80278e+10	2.96695e+08	0.310172	552842
	Groupe*Temps	C	6	13.8811	2.9664	8.79953	8.06696	19.6952		86.9518	5.01278e+07	7080.1	0.00318738	357.714		8.69518e+07	5.01278e+13	7.0801e+09	3187.38	3.57714e+08
	Groupe*Temps	C	7	5.996	6.682	44.6491	-7.10072	19.0927		1.9928e+06	9.76778e+31	9883206929761822	8.24511e-10	195.823		1.9928e+12	9.76778e+37	9.88321e+21	0.000824511	1.95823e+08
	Groupe*Temps	T	0	16.1213	1.1399	1.29937	13.8871	18.3555		19.2109	984.272	31.3731	1.07421	93.6902		1.92109e+07	9.84272e+08	3.13731e+07	1.07421e+06	9.36902e+07
	Groupe*Temps	T	4	11.001	1.1102	1.23254	8.82501	13.177		0.110999	0.0299385	0.173028	0.00680225	0.528074		110999	29938.5	173028	6802.25	528074
	Groupe*Temps	T	6	13.9008	3.1206	9.73814	7.78442	20.0172		141.792	3.40801e+08	18460.8	0.00240288	493.57		1.41792e+08	3.40801e+14	1.84608e+10	2402.88	4.9357e+08
	Groupe*Temps	T	7	4.5834	7.3818	54.491	-9.88493	19.0517		6.65441e+07	2.04808e+39	4.52557e+19	5.09366e-11	187.958		6.65441e+13	2.04808e+45	4.52557e+25	5.09366e-05	1.87958e+08
IAPV	Moyennes des moindres carrés									Back transformation (*1e6)						Back transformation
	Effet	Groupe	Temps	Estimation	Erreur	Variance	Intervalles de confiance					Erreur-type	Intervalles de confiance					Erreur-type	Intervalles de confiance
					type					Moyenne	Variance					Moyenne	Variance
	Groupe*Temps	B	0	15.2491	2.7522	7.5746	9.85479	20.6434		185.099	6.67106e+07	8167.66	0.0190493	923.251		1.85099e+08	6.67106e+13	8.16766e+09	19049.3	9.23251e+08
	Groupe*Temps	B	2	15.5402	3.4792	12.1048	8.72097	22.3594		2385.36	1.02841e+12	1.01411e+06	0.00613011	5135.44		2.38536e+09	1.02841e+18	1.01411e+12	6130.11	5.13544e+09
	Groupe*Temps	B	4	9.1906	4.9382	24.3858	-0.488272	18.8695		1935.26	1.45917e+17	3.81991e+08	6.13686e-07	156.642		1.93526e+09	1.45917e+23	3.81991e+14	0.613686	1.56642e+08
	Groupe*Temps	B	6	13.6312	8.1034	65.6651	-2.25146	29.5139		1.5099e+14	7.51422e+56	2.74121e+28	1.05245e-07	6.57216e+06		1.5099e+20	7.51422e+62	2.74121e+34	0.105245	6.57216e+12
	Groupe*Temps	B	7	9.6534	0.979	0.958441	7.73456	11.5722		0.0251502	0.00101688	0.0318885	0.002286	0.106111		25150.2	1016.88	31888.5	2286	106111	No significant differences
	Groupe*Temps	BC	0	13.017	3.1754	10.0832	6.79322	19.2408		69.6214	1.16019e+08	10771.2	0.000891777	227.073		6.96214e+07	1.16019e+14	1.07712e+10	891.777	2.27073e+08
	Groupe*Temps	BC	2	16.2462	3.1119	9.68392	10.1469	22.3455		1440.36	3.33112e+10	182514	0.0255113	5064.51		1.44036e+09	3.33112e+16	1.82514e+11	25511.3	5.06451e+09
	Groupe*Temps	BC	4	11.8489	2.2119	4.8925	7.51358	16.1842		1.61549	345.244	18.5807	0.00183276	10.6836		1.61549e+06	3.45244e+08	1.85807e+07	1832.76	1.06836e+07
	Groupe*Temps	BC	6	16.2282	3.624	13.1334	9.12516	23.3312		7937.69	3.18522e+13	5.64378e+06	0.00918347	13571.5		7.93769e+09	3.18522e+19	5.64378e+12	9183.47	1.35715e+10
	Groupe*Temps	C	2	18.041	3.4792	12.1048	11.2218	24.8602		29082.9	1.52875e+14	1.23642e+07	0.0747398	62612.6		2.90829e+10	1.52875e+20	1.23642e+13	74739.8	6.26126e+10
	Groupe*Temps	C	4	12.6116	2.8521	8.13447	7.02148	18.2017		17.5197	1.04637e+06	1022.92	0.00112045	80.335		1.75197e+07	1.04637e+12	1.02292e+09	1120.45	8.0335e+07
	Groupe*Temps	C	6	14.1671	4.0503	16.4049	6.22851	22.1057		5187.75	358531984301392	1.89349e+07	0.000507001	3984.54		5.18775e+09	3.58532e+20	1.89349e+13	507.001	3.98454e+09
	Groupe*Temps	T	0	8.6402	2.7511	7.56855	3.24804	14.0324		0.248818	119.817	10.9461	2.57399e-05	1.24215		248818	1.19817e+08	1.09461e+07	25.7399	1.24215e+06
	Groupe*Temps	T	2	15.4207	3.1119	9.68392	9.32138	21.52		630.902	6.39102e+09	79943.9	0.0111743	2218.34		6.30902e+08	6391020692293459	7.99439e+10	11174.3	2.21834e+09
	Groupe*Temps	T	4	19.0611	2.2119	4.8925	14.7258	23.3964		2190.4	6.34692e+08	25193.1	2.48498	14485.6		2.1904e+09	6.34692e+14	2.51931e+10	2.48498e+06	1.44856e+10
	Groupe*Temps	T	6	21.8748	8.0898	65.4449	6.01879	37.7308		5.14371e+17	6.99675e+63	8.36466e+31	0.000411082	2.43378e+10		5.14371e+23	6.99675e+69	8.36466e+37	411.082	2.43378e+16
KBV	Moyennes des moindres carrés									Back transformation (*1e6)						Back transformation
	Effet	Groupe	Temps	Estimation	Erreur	Variance	Intervalles de confiance					Erreur-type	Intervalles de confiance					Erreur-type	Intervalles de confiance
					type					Moyenne	Variance					Moyenne	Variance
	Groupe*Temps	B	0	10.7308	0.3301	0.108966	10.0838	11.3778		0.0483046	0.000268624	0.0163898	0.0239519	0.0873603		48304.6	268.624	16389.8	23951.9	87360.3
	Groupe*Temps	B	2	11.4846	3.3274	11.0716	4.9629	18.0063		24.6527	3.90887e+07	6252.1	0.000143007	66.0752		2.46527e+07	3.90887e+13	6.2521e+09	143.007	6.60752e+07
	Groupe*Temps	BC	0	11.8394	0.1739	0.0302412	11.4986	12.1802		0.140719	0.000607979	0.0246572	0.0985733	0.1949		140719	607.979	24657.2	98573.3	194900
	Groupe*Temps	BC	2	16.1581	2.3955	5.73842	11.4629	20.8533		183.424	1.04154e+07	3227.29	0.0951224	1138.84		1.83424e+08	1.04154e+13	3.22729e+09	95122.4	1.13884e+09
	Groupe*Temps	BC	4	11.1324	1.5421	2.37807	8.10988	14.1549		0.224456	0.492929	0.702089	0.00332719	1.40411		224456	492929	702089	3327.19	1.40411e+06	No significant differences
	Groupe*Temps	BC	6	23.554	2.188	4.78734	19.2655	27.8425		185751	4.10529e+12	2.02615e+06	232.76	1.23548e+06		1.85751e+11	4.10529e+18	2.02615e+12	2.3276e+08	1.23548e+12
	Groupe*Temps	C	2	11.1561	2.7168	7.381	5.83117	16.481		2.80412	12614	112.312	0.000340758	14.3754		2.80412e+06	1.2614e+10	1.12312e+08	340.758	1.43754e+07
	Groupe*Temps	C	4	11.0697	1.8142	3.29132	7.51387	14.6255		0.332821	2.86655	1.69309	0.00183329	2.24796		332821	2.86655e+06	1.69309e+06	1833.29	2.24796e+06
	Groupe*Temps	C	6	17.2515	2.491	6.20508	12.3691	22.1339		691.27	2.36184e+08	15368.3	0.235423	4098.39		6.9127e+08	2.36184e+14	1.53683e+10	235423	4.09839e+09
	Groupe*Temps	T	2	15.5376	2.3825	5.67631	10.8679	20.2073		95.6067	2.65873e+06	1630.56	0.0524649	596.924		9.56067e+07	2.65873e+12	1.63056e+09	52464.9	5.96924e+08
	Groupe*Temps	T	4	18.5572	1.4637	2.14242	15.6883	21.4261		334.587	841856	917.527	6.50673	2019.37		3.34587e+08	8.41856e+11	9.17527e+08	6.50673e+06	2.01937e+09
	Groupe*Temps	T	6	18.8326	2.1028	4.42177	14.7111	22.9541		1377.43	1.56041e+08	12491.6	2.44881	9307.52		1.37743e+09	1.56041e+14	1.24916e+10	2.44881e+06	9.30752e+09
SBV	Moyennes des moindres carrés									Back transformation (*1e6)						Back transformation
	Effet	Groupe	Temps	Estimation	Erreur	Variance	Intervalles de confiance					Erreur-type	Intervalles de confiance					Erreur-type	Intervalles de confiance
					type					Moyenne	Variance					Moyenne	Variance
	Groupe*Temps	B	0	9.0175	1.2618	1.59214	6.54437	11.4906		0.0182801	0.001308	0.0361662	0.00069532	0.0977949		18280.1	1308	36166.2	695.32	97794.9
	Groupe*Temps	B	2	15.3542	1.979	3.91644	11.4754	19.233		33.0133	53645.2	231.614	0.0963131	225.322		3.30133e+07	5.36452e+10	2.31614e+08	96313.1	2.25322e+08
	Groupe*Temps	B	4	14.3122	1.9086	3.64275	10.5713	18.0531		10.156	3836.66	61.9408	0.0390011	69.2377		1.0156e+07	3.83666e+09	6.19408e+07	39001.1	6.92377e+07
	Groupe*Temps	B	6	19.442	2.2663	5.13612	15.0001	23.8839		3621.15	2.21676e+09	47082.5	3.26919	23586.7		3.62115e+09	2.21676e+15	4.70825e+10	3.26919e+06	2.35867e+10
	Groupe*Temps	B	7	7.8007	1.5841	2.50937	4.69586	10.9055		0.00856455	0.000828667	0.0287866	0.000109493	0.0544771		8564.55	828.667	28786.6	109.493	54477.1
	Groupe*Temps	BC	0	11.2826	1.2618	1.59214	8.80947	13.7557		0.176076	0.121352	0.348356	0.00669738	0.941969		176076	121352	348356	6697.38	941969	No significant differences
	Groupe*Temps	BC	2	16.2272	1.979	3.91644	12.3484	20.106		79.0365	307475	554.504	0.230582	539.439		7.90365e+07	3.07475e+11	5.54504e+08	230582	5.39439e+08
	Groupe*Temps	BC	4	15.6151	1.9086	3.64275	11.8742	19.356		37.3737	51956.3	227.939	0.143522	254.791		3.73737e+07	5.19563e+10	2.27939e+08	143522	2.54791e+08
	Groupe*Temps	BC	6	17.1782	2.506	6.28004	12.2664	22.09		666.945	2.37001e+08	15394.8	0.212445	3922.36		6.66945e+08	2.37001e+14	1.53948e+10	212445	3.92236e+09
	Groupe*Temps	BC	7	7.0631	2.201	4.8444	2.74914	11.3771		0.0131648	0.021842	0.14779	1.56292e-05	0.087296		13164.8	21842	147790	15.6292	87296
	Groupe*Temps	C	0	7.304	1.1411	1.30211	5.06744	9.54056		0.00284994	2.17434e-05	0.00466299	0.000158768	0.0139127		2849.94	21.7434	4662.99	158.768	13912.7
	Groupe*Temps	C	2	11.3671	1.979	3.91644	7.48826	15.2459		0.61251	18.4663	4.29724	0.00178694	4.18049		612510	1.84663e+07	4.29724e+06	1786.94	4.18049e+06
	Groupe*Temps	C	4	13.1367	1.9086	3.64275	9.39584	16.8776		3.1348	365.533	19.1189	0.0120382	21.3712		3.1348e+06	3.65533e+08	1.91189e+07	12038.2	2.13712e+07
	Groupe*Temps	C	6	17.8075	2.2663	5.13612	13.3656	22.2494		706.305	8.43354e+07	9183.43	0.637655	4600.58		7.06305e+08	8.43354e+13	9.18343e+09	637655	4.60058e+09
	Groupe*Temps	C	7	13.058	3.0603	9.36544	7.05981	19.0562		50.6636	2.99717e+07	5474.65	0.00116423	188.798		5.06636e+07	2.99717e+13	5.47465e+09	1164.23	1.88798e+08
	Groupe*Temps	T	0	8.3621	1.2618	1.59214	5.88897	10.8352		0.00949167	0.000352642	0.0187788	0.000361034	0.0507785		9491.67	352.642	18778.8	361.034	50778.5
	Groupe*Temps	T	2	11.4557	1.979	3.91644	7.57686	15.3345		0.669255	22.0464	4.69536	0.00195249	4.56779		669255	2.20464e+07	4.69536e+06	1952.49	4.56779e+06
	Groupe*Temps	T	4	14.3779	1.9086	3.64275	10.637	18.1188		10.8457	4375.42	66.147	0.0416495	73.9394		1.08457e+07	4.37542e+09	6.6147e+07	41649.5	7.39394e+07
	Groupe*Temps	T	6	11.4791	2.2663	5.13612	7.03715	15.921		1.26067	268.678	16.3914	0.00113814	8.21152		1.26067e+06	2.68678e+08	1.63914e+07	1138.14	8.21152e+06
	Groupe*Temps	T	7	11.8599	1.5841	2.50937	8.75506	14.9647		0.496127	2.78071	1.66755	0.00634273	3.15575		496127	2.78071e+06	1.66755e+06	6342.73	3.15575e+06
