# Supplementary material for: The impact of lowbush blueberry (Vaccinium angustifolium Ait.) and cranberry (Vaccinium macrocarpon Ait.) pollination on honey bee (Apis mellifera L.) colony health status
Source: PLoS One. 2020 Jan 24;15(1):e0227970. doi: 10.1371/journal.pone.0227970 (PMC6980599; doi:10.1371/journal.pone.0227970)
Supplement: S4 Fig — Number of Nosema ceranae spores in honey bee gut (mean number of spores per bee ±SE) for each treatment (N = 5 colonies per treatment) over a one-year period (from May 2016 to May 2017), including surveys before pollination, during blueberry pollination and cranberry pollination, after pollination and after wintering. Significant differences among treatments (P< 0.01 based on post hoc Tukey’s test -HSD) are shown with different letters. (XLSX) [file pone.0227970.s010.xlsx]

## Sheet: Data for stats
Ruche	Groupe	Temps	Spores
316	B	0	351563
361	B	0	2539063
469	B	0	0
582	B	0	78125
596	B	0	1132813
316	B	2	312500
361	B	2	13750000
469	B	2	3164063
582	B	2	3046875
596	B	2	937500
316	B	4	10195313
361	B	4	2578125
469	B	4	9289063
582	B	4	2968750
596	B	4	4804688
316	B	6	39063
361	B	6	156250
469	B	6	0
582	B	6	1445313
596	B	6	1679688
485	BC	0	0
492	BC	0	742188
573	BC	0	156250
578	BC	0	0
587	BC	0	585938
485	BC	2	1835938
492	BC	2	664063
573	BC	2	2343750
578	BC	2	976563
587	BC	2	0
485	BC	4	117188
492	BC	4	1210938	N. Apis
573	BC	4	2968750
578	BC	4	78125
587	BC	4	0
485	BC	6	546875
492	BC	6	7539063
573	BC	6	9570313
578	BC	6	3203125
587	BC	6	13875000	N. Apis
200	C	0	0
488	C	0	195313
516	C	0	78125
546	C	0	0
598	C	0	312500
200	C	2	1093750
488	C	2	507813
516	C	2	1796875
546	C	2	1132813
598	C	2	703125
200	C	4	585938
488	C	4	234375
516	C	4	664063
546	C	4	1640625
598	C	4	2265625
200	C	6	3281250
488	C	6	390625
516	C	6	820313
546	C	6	312500
598	C	6	117188
206	T	0	273438
221	T	0	0
378	T	0	39063
500	T	0	1132813
574	T	0	39063
206	T	2	3007813
221	T	2	234375
378	T	2	2031250
500	T	2	1875000
574	T	2	2578125
206	T	4	234375
221	T	4	234375
378	T	4	820313
500	T	4	1367188
574	T	4	976563
206	T	6	703125
221	T	6	0
378	T	6	0
500	T	6	0
574	T	6	468750
578	C	7	468750
573	C	7	4101563	N. Apis
485	C	7
492	C	7
587	C	7
598	BC	7	4648438
546	BC	7	6523438
488	BC	7	6875000
516	BC	7	1953125
200	BC	7
500	T	7	7031250
574	T	7	6914063
206	T	7	5039063
221	T	7	7070313	N. Apis
378	T	7
316	B	7	1367188
469	B	7	1757813	N. Apis
596	B	7	703125
361	B	7	1953125	N. Apis
582	B	7	4414063	N. Apis

## Sheet: Fig 8
Moyennes des moindres carrés
Effet	Groupe	Temps	Estimation	Erreur		Moyenne des moindres carrés
				type			May 2016	June	July	August	May 2017
Groupe*Temps	B	0	820300	479500	a	B) Blueberry MS	820300	4242200	5967200	664100	2039100
Groupe*Temps	B	2	4242200	2452000	a	D) Double MS	296900	1164100	875000	6946900	5000000
Groupe*Temps	B	4	5967200	1569500	a	C) Cranberry MS	117200	1.0469e+06	1078100	984400	2285200
Groupe*Temps	B	6	664100	368200		A) Control MS	296900	1945300	726600	234400	6551600
Groupe*Temps	B	7	2039100	633300		A) control farmland honey producing MS; B) Blueberry pollination MS; C) Cranberry pollination MS and D) Double pollination MS, blueberry followed by cranberry
Groupe*Temps	BC	0	296900	160200	a	Écarts-types
Groupe*Temps	BC	2	1164100	421100	a	Pollinisation du bleuet	479500	2452000	1569500	368200	633300
Groupe*Temps	BC	4	875000	550100	b	Pollinisation du bleuet et de la canneberge	160200	421100	550100	2325900	1127100
Groupe*Temps	BC	6	6946900	2325900		Pollinisation de la canneberge	58340	224300	393700	582000	1816400
Groupe*Temps	BC	7	5000000	1127100		Aucune pollinisation (témoin)	222600	514000	226100	138100	452600
Groupe*Temps	C	0	117200	58340	a
Groupe*Temps	C	2	1.0469e+06	224300	a
Groupe*Temps	C	4	1078100	393700	b
Groupe*Temps	C	6	984400	582000
Groupe*Temps	C	7	2285200	1816400
Groupe*Temps	T	0	296900	222600	a
Groupe*Temps	T	2	1945300	514000	a
Groupe*Temps	T	4	726600	226100	b
Groupe*Temps	T	6	234400	138100
Groupe*Temps	T	7	6551600	452600

## Sheet: Data
Sample ID	Colony ID	Apiary ID	Ruche	Inventaire	Groupe	Echantillon	Spores	Pollinisation ou non	Periode	Localisation	PeriodeLocalis	Infection			Target	+/-						Exemple (ruches en pollinisation)
006-327	CRSAD-2-N-L1	316-A	316	A	B	Avant la pollinisation	351563	Oui	P2016	Parent	P2016 Parent	1	Nosema	Count	Nosema Count	+	351,563 N/A	351,563	351563			B	C	312500
006-331	CRSAD-2-N-L1	361-A	361	A	B	Avant la pollinisation	2539063	Oui	P2016	Parent	P2016 Parent	1	Nosema	Count	Nosema Count	+	2,539,063 N/A	2,539,063	2539063			B	C	13750000
006-335	CRSAD-2-N-L1	469-A	469	A	B	Avant la pollinisation	0	Oui	P2016	Parent	P2016 Parent	0	Nosema	Count	Nosema Count	-	0 N/A	0	0			B	C	3164063
006-339	CRSAD-2-N-L1	582-A	582	A	B	Avant la pollinisation	78125	Oui	P2016	Parent	P2016 Parent	1	Nosema	Count	Nosema Count	+	78,125 N/A	78,125	78125			B	C	3046875
006-343	CRSAD-2-N-L1	596-A	596	A	B	Avant la pollinisation	1132813	Oui	P2016	Parent	P2016 Parent	1	Nosema	Count	Nosema Count	+	1,132,813 N/A	1,132,813	1132813			B	C	937500
006-328	CRSAD-2-N-L1	316-C	316	C	B	Pollinisation Bleuet	312500	Oui	BL	LSJ	BL LSJ	1	Nosema	Count	Nosema Count	+	312,500 N/A	312,500	312500			R	C	1093750
006-332	CRSAD-2-N-L1	361-C	361	C	B	Pollinisation Bleuet	13750000	Oui	BL	LSJ	BL LSJ	1	Nosema	Count	Nosema Count	+	13,750,000 N/A	13,750,000	13750000			R	C	507813
006-336	CRSAD-2-N-L1	469-C	469	C	B	Pollinisation Bleuet	3164063	Oui	BL	LSJ	BL LSJ	1	Nosema	Count	Nosema Count	+	3,164,063 N/A	3,164,063	3164063			R	C	1796875
006-340	CRSAD-2-N-L1	582-C	582	C	B	Pollinisation Bleuet	3046875	Oui	BL	LSJ	BL LSJ	1	Nosema	Count	Nosema Count	+	3,046,875 N/A	3,046,875	3046875			R	C	1132813
006-344	CRSAD-2-N-L1	596-C	596	C	B	Pollinisation Bleuet	937500	Oui	BL	LSJ	BL LSJ	1	Nosema	Count	Nosema Count	+	937,500 N/A	937,500	937500			R	C	703125
006-329	CRSAD-2-N-L1	316-E	316	E	B	Pollinisation Canneberge	10195313	Oui	CA	Parent	CA Parent	1	Nosema	Count	Nosema Count	+	10,195,313 N/A	10,195,313	10195313
006-333	CRSAD-2-N-L1	361-E	361	E	B	Pollinisation Canneberge	2578125	Oui	CA	Parent	CA Parent	1	Nosema	Count	Nosema Count	+	2,578,125 N/A	2,578,125	2578125					2.64453e+06
006-337	CRSAD-2-N-L1	469-E	469	E	B	Pollinisation Canneberge	9289063	Oui	CA	Parent	CA Parent	1	Nosema	Count	Nosema Count	+	9,289,063 N/A	9,289,063	9289063					4.02574e+06
006-341	CRSAD-2-N-L1	582-E	582	E	B	Pollinisation Canneberge	2968750	Oui	CA	Parent	CA Parent	1	Nosema	Count	Nosema Count	+	2,968,750 N/A	2,968,750	2968750
006-345	CRSAD-2-N-L1	596-E	596	E	B	Pollinisation Canneberge	4804688	Oui	CA	Parent	CA Parent	1	Nosema	Count	Nosema Count	+	4,804,688 N/A	4,804,688	4804688
006-330	CRSAD-2-N-L1	316-G	316	G	B	Après la pollinisation	39063	Oui	AUT	Parent	AUT Parent	1	Nosema	Count	Nosema Count	+	39,063 N/A	39,063	39063
006-334	CRSAD-2-N-L1	361-G	361	G	B	Après la pollinisation	156250	Oui	AUT	Parent	AUT Parent	1	Nosema	Count	Nosema Count	+	156,250 N/A	156,250	156250
006-338	CRSAD-2-N-L1	469-G	469	G	B	Après la pollinisation	0	Oui	AUT	Parent	AUT Parent	0	Nosema	Count	Nosema Count	-	0 N/A	0	0
006-342	CRSAD-2-N-L1	582-G	582	G	B	Après la pollinisation	1445313	Oui	AUT	Parent	AUT Parent	1	Nosema	Count	Nosema Count	+	1,445,313 N/A	1,445,313	1445313
006-346	CRSAD-2-N-L1	596-G	596	G	B	Après la pollinisation	1679688	Oui	AUT	Parent	AUT Parent	1	Nosema	Count	Nosema Count	+	1,679,688 N/A	1,679,688	1679688
006-347	CRSAD-3-N-L1	485-A	485	A	BC	Avant la pollinisation	0	Oui	P2016	Parent	P2016 Parent	0	Nosema	Count	Nosema Count	-	0 N/A	0	0
006-351	CRSAD-3-N-L1	492-A	492	A	BC	Avant la pollinisation	742188	Oui	P2016	Parent	P2016 Parent	1	Nosema	Count	Nosema Count	+	742,188 N/A	742,188	742188
006-355	CRSAD-3-N-L1	573-A	573	A	BC	Avant la pollinisation	156250	Oui	P2016	Parent	P2016 Parent	1	Nosema	Count	Nosema Count	+	156,250 N/A	156,250	156250
006-359	CRSAD-3-N-L1	578-A	578	A	BC	Avant la pollinisation	0	Oui	P2016	Parent	P2016 Parent	0	Nosema	Count	Nosema Count	-	0 N/A	0	0
006-363	CRSAD-3-N-L1	587-A	587	A	BC	Avant la pollinisation	585938	Oui	P2016	Parent	P2016 Parent	1	Nosema	Count	Nosema Count	+	585,938 N/A	585,938	585938
006-348	CRSAD-3-N-L1	485-C	485	C	BC	Pollinisation Bleuet	1835938	Oui	BL	LSJ	BL LSJ	1	Nosema	Count	Nosema Count	+	1,835,938 N/A	1,835,938	1835938
006-352	CRSAD-3-N-L1	492-C	492	C	BC	Pollinisation Bleuet	664063	Oui	BL	LSJ	BL LSJ	1	Nosema	Count	Nosema Count	+	664,063 N/A	664,063	664063
006-356	CRSAD-3-N-L1	573-C	573	C	BC	Pollinisation Bleuet	2343750	Oui	BL	LSJ	BL LSJ	1	Nosema	Count	Nosema Count	+	2,343,750 N/A	2,343,750	2343750
006-360	CRSAD-3-N-L1	578-C	578	C	BC	Pollinisation Bleuet	976563	Oui	BL	LSJ	BL LSJ	1	Nosema	Count	Nosema Count	+	976,563 N/A	976,563	976563
006-364	CRSAD-3-N-L1	587-C	587	C	BC	Pollinisation Bleuet	0	Oui	BL	LSJ	BL LSJ	0	Nosema	Count	Nosema Count	-	0 N/A	0	0
006-349	CRSAD-3-N-L1	485-E	485	E	BC	Pollinisation Canneberge	117188	Oui	CA	NDL	CA NDL	1	Nosema	Count	Nosema Count	+	117,188 N/A	117,188	117188
006-353	CRSAD-3-N-L1	492-E	492	E	BC	Pollinisation Canneberge	1210938	Oui	CA	NDL	CA NDL	1	Nosema	Count	Nosema Count	+	1,210,938 N/A	1,210,938	1210938
006-357	CRSAD-3-N-L1	573-E	573	E	BC	Pollinisation Canneberge	2968750	Oui	CA	NDL	CA NDL	1	Nosema	Count	Nosema Count	+	2,968,750 N/A	2,968,750	2968750
006-361	CRSAD-3-N-L1	578-E	578	E	BC	Pollinisation Canneberge	78125	Oui	CA	NDL	CA NDL	1	Nosema	Count	Nosema Count	+	78,125 N/A	78,125	78125
006-365	CRSAD-3-N-L1	587-E	587	E	BC	Pollinisation Canneberge	0	Oui	CA	NDL	CA NDL	0	Nosema	Count	Nosema Count	-	0 N/A	0	0
006-350	CRSAD-3-N-L1	485-G	485	G	BC	Après la pollinisation	546875	Oui	AUT	Parent	AUT Parent	1	Nosema	Count	Nosema Count	+	546,875 N/A	546,875	546875
006-354	CRSAD-3-N-L1	492-G	492	G	BC	Après la pollinisation	7539063	Oui	AUT	Parent	AUT Parent	1	Nosema	Count	Nosema Count	+	7,539,063 N/A	7,539,063	7539063
006-358	CRSAD-3-N-L1	573-G	573	G	BC	Après la pollinisation	9570313	Oui	AUT	Parent	AUT Parent	1	Nosema	Count	Nosema Count	+	9,570,313 N/A	9,570,313	9570313
006-362	CRSAD-3-N-L1	578-G	578	G	BC	Après la pollinisation	3203125	Oui	AUT	Parent	AUT Parent	1	Nosema	Count	Nosema Count	+	3,203,125 N/A	3,203,125	3203125
006-366	CRSAD-3-N-L1	587-G	587	G	BC	Après la pollinisation	13875000	Oui	AUT	Parent	AUT Parent	1	Nosema	Count	Nosema Count	+	13,875,000 N/A	13,875,000	13875000
006-367	CRSAD-4-N-L1	200-A	200	A	C	Avant la pollinisation	0	Oui	P2016	Parent	P2016 Parent	0	Nosema	Count	Nosema Count	-	0 N/A	0	0
006-371	CRSAD-4-N-L1	488-A	488	A	C	Avant la pollinisation	195313	Oui	P2016	Parent	P2016 Parent	1	Nosema	Count	Nosema Count	+	195,313 N/A	195,313	195313
006-375	CRSAD-4-N-L1	516-A	516	A	C	Avant la pollinisation	78125	Oui	P2016	Parent	P2016 Parent	1	Nosema	Count	Nosema Count	+	78,125 N/A	78,125	78125
006-379	CRSAD-4-N-L1	546-A	546	A	C	Avant la pollinisation	0	Oui	P2016	Parent	P2016 Parent	0	Nosema	Count	Nosema Count	-	0 N/A	0	0
006-383	CRSAD-4-N-L1	598-A	598	A	C	Avant la pollinisation	312500	Oui	P2016	Parent	P2016 Parent	1	Nosema	Count	Nosema Count	+	312,500 N/A	312,500	312500
006-368	CRSAD-4-N-L1	200-C	200	C	C	Pollinisation Bleuet	1093750	Oui	BL	Parent	BL Parent	1	Nosema	Count	Nosema Count	+	1,093,750 N/A	1,093,750	1093750
006-372	CRSAD-4-N-L1	488-C	488	C	C	Pollinisation Bleuet	507813	Oui	BL	Parent	BL Parent	1	Nosema	Count	Nosema Count	+	507,813 N/A	507,813	507813
006-376	CRSAD-4-N-L1	516-C	516	C	C	Pollinisation Bleuet	1796875	Oui	BL	Parent	BL Parent	1	Nosema	Count	Nosema Count	+	1,796,875 N/A	1,796,875	1796875
006-380	CRSAD-4-N-L1	546-C	546	C	C	Pollinisation Bleuet	1132813	Oui	BL	Parent	BL Parent	1	Nosema	Count	Nosema Count	+	1,132,813 N/A	1,132,813	1132813
006-384	CRSAD-4-N-L1	598-C	598	C	C	Pollinisation Bleuet	703125	Oui	BL	Parent	BL Parent	1	Nosema	Count	Nosema Count	+	703,125 N/A	703,125	703125
006-369	CRSAD-4-N-L1	200-E	200	E	C	Pollinisation Canneberge	585938	Oui	CA	NDL	CA NDL	1	Nosema	Count	Nosema Count	+	585,938 N/A	585,938	585938
006-373	CRSAD-4-N-L1	488-E	488	E	C	Pollinisation Canneberge	234375	Oui	CA	NDL	CA NDL	1	Nosema	Count	Nosema Count	+	234,375 N/A	234,375	234375
006-377	CRSAD-4-N-L1	516-E	516	E	C	Pollinisation Canneberge	664063	Oui	CA	NDL	CA NDL	1	Nosema	Count	Nosema Count	+	664,063 N/A	664,063	664063
006-381	CRSAD-4-N-L1	546-E	546	E	C	Pollinisation Canneberge	1640625	Oui	CA	NDL	CA NDL	1	Nosema	Count	Nosema Count	+	1,640,625 N/A	1,640,625	1640625
006-385	CRSAD-4-N-L1	598-E	598	E	C	Pollinisation Canneberge	2265625	Oui	CA	NDL	CA NDL	1	Nosema	Count	Nosema Count	+	2,265,625 N/A	2,265,625	2265625
006-370	CRSAD-4-N-L1	200-G	200	G	C	Après la pollinisation	3281250	Oui	AUT	Parent	AUT Parent	1	Nosema	Count	Nosema Count	+	3,281,250 N/A	3,281,250	3281250
006-374	CRSAD-4-N-L1	488-G	488	G	C	Après la pollinisation	390625	Oui	AUT	Parent	AUT Parent	1	Nosema	Count	Nosema Count	+	390,625 N/A	390,625	390625
006-378	CRSAD-4-N-L1	516-G	516	G	C	Après la pollinisation	820313	Oui	AUT	Parent	AUT Parent	1	Nosema	Count	Nosema Count	+	820,313 N/A	820,313	820313
006-382	CRSAD-4-N-L1	546-G	546	G	C	Après la pollinisation	312500	Oui	AUT	Parent	AUT Parent	1	Nosema	Count	Nosema Count	+	312,500 N/A	312,500	312500
006-386	CRSAD-4-N-L1	598-G	598	G	C	Après la pollinisation	117188	Oui	AUT	Parent	AUT Parent	1	Nosema	Count	Nosema Count	+	117,188 N/A	117,188	117188
006-307	CRSAD-1-N-L1	206-A	206	A	T	Avant la pollinisation	273438	Non	P2016	Parent	P2016 Parent	1	Nosema	Count	Nosema Count	+	273,438 N/A	273,438	273438
006-311	CRSAD-1-N-L1	221-A	221	A	T	Avant la pollinisation	0	Non	P2016	Parent	P2016 Parent	0	Nosema	Count	Nosema Count	-	0 N/A	0	0
006-315	CRSAD-1-N-L1	378-A	378	A	T	Avant la pollinisation	39063	Non	P2016	Parent	P2016 Parent	1	Nosema	Count	Nosema Count	+	39,063 N/A	39,063	39063
006-319	CRSAD-1-N-L1	500-A	500	A	T	Avant la pollinisation	1132813	Non	P2016	Parent	P2016 Parent	1	Nosema	Count	Nosema Count	+	1,132,813 N/A	1,132,813	1132813
006-323	CRSAD-1-N-L1	574-A	574	A	T	Avant la pollinisation	39063	Non	P2016	Parent	P2016 Parent	1	Nosema	Count	Nosema Count	+	39,063 N/A	39,063	39063
006-308	CRSAD-1-N-L1	206-C	206	C	T	Pollinisation Bleuet	3007813	Non	BL	Parent	BL Parent	1	Nosema	Count	Nosema Count	+	3,007,813 N/A	3,007,813	3007813
006-312	CRSAD-1-N-L1	221-C	221	C	T	Pollinisation Bleuet	234375	Non	BL	Parent	BL Parent	1	Nosema	Count	Nosema Count	+	234,375 N/A	234,375	234375
006-316	CRSAD-1-N-L1	378-C	378	C	T	Pollinisation Bleuet	2031250	Non	BL	Parent	BL Parent	1	Nosema	Count	Nosema Count	+	2,031,250 N/A	2,031,250	2031250
006-320	CRSAD-1-N-L1	500-C	500	C	T	Pollinisation Bleuet	1875000	Non	BL	Parent	BL Parent	1	Nosema	Count	Nosema Count	+	1,875,000 N/A	1,875,000	1875000
006-324	CRSAD-1-N-L1	574-C	574	C	T	Pollinisation Bleuet	2578125	Non	BL	Parent	BL Parent	1	Nosema	Count	Nosema Count	+	2,578,125 N/A	2,578,125	2578125
006-309	CRSAD-1-N-L1	206-E	206	E	T	Pollinisation Canneberge	234375	Non	CA	Parent	CA Parent	1	Nosema	Count	Nosema Count	+	234,375 N/A	234,375	234375
006-313	CRSAD-1-N-L1	221-E	221	E	T	Pollinisation Canneberge	234375	Non	CA	Parent	CA Parent	1	Nosema	Count	Nosema Count	+	234,375 N/A	234,375	234375
006-317	CRSAD-1-N-L1	378-E	378	E	T	Pollinisation Canneberge	820313	Non	CA	Parent	CA Parent	1	Nosema	Count	Nosema Count	+	820,313 N/A	820,313	820313
006-321	CRSAD-1-N-L1	500-E	500	E	T	Pollinisation Canneberge	1367188	Non	CA	Parent	CA Parent	1	Nosema	Count	Nosema Count	+	1,367,188 N/A	1,367,188	1367188
006-325	CRSAD-1-N-L1	574-E	574	E	T	Pollinisation Canneberge	976563	Non	CA	Parent	CA Parent	1	Nosema	Count	Nosema Count	+	976,563 N/A	976,563	976563
006-310	CRSAD-1-N-L1	206-G	206	G	T	Après la pollinisation	703125	Non	AUT	Parent	AUT Parent	1	Nosema	Count	Nosema Count	+	703,125 N/A	703,125	703125
006-314	CRSAD-1-N-L1	221-G	221	G	T	Après la pollinisation	0	Non	AUT	Parent	AUT Parent	0	Nosema	Count	Nosema Count	-	0 N/A	0	0
006-318	CRSAD-1-N-L1	378-G	378	G	T	Après la pollinisation	0	Non	AUT	Parent	AUT Parent	0	Nosema	Count	Nosema Count	-	0 N/A	0	0
006-322	CRSAD-1-N-L1	500-G	500	G	T	Après la pollinisation	0	Non	AUT	Parent	AUT Parent	0	Nosema	Count	Nosema Count	-	0 N/A	0	0
006-326	CRSAD-1-N-L1	574-G	574	G	T	Après la pollinisation	468750	Non	AUT	Parent	AUT Parent	1	Nosema	Count	Nosema Count	+	468,750 N/A	468,750	468750
007-407	CRSAD-1-N-L1	578-H	578	H	C	Après la pollinisation	468750	Non	P2017	Parent	P2017 Parent	1			Nosema Count	+	468,750	468,750	468750	N.ceranae
007-408	CRSAD-1-N-L1	573-H	573	H	C	Après la pollinisation	4101563	Non	P2017	Parent	P2017 Parent	1			Nosema Count	+	4,101,563	4,101,563	4101563	N.ceranae & N.apis
007-409	CRSAD-1-N-L1	598-H	598	H	BC	Après la pollinisation	4648438	Non	P2017	Parent	P2017 Parent	1			Nosema Count	+	4,648,438	4,648,438	4648438	N.ceranae
007-410	CRSAD-1-N-L1	546-H	546	H	BC	Après la pollinisation	6523438	Non	P2017	Parent	P2017 Parent	1			Nosema Count	+	6,523,438	6,523,438	6523438	N.ceranae
007-411	CRSAD-1-N-L1	488-H	488	H	BC	Après la pollinisation	6875000	Non	P2017	Parent	P2017 Parent	1			Nosema Count	+	6,875,000	6,875,000	6875000	N.ceranae
007-412	CRSAD-1-N-L1	516-H	516	H	BC	Après la pollinisation	1953125	Non	P2017	Parent	P2017 Parent	1			Nosema Count	+	1,953,125	1,953,125	1953125	N.ceranae
007-413	CRSAD-1-N-L1	500-H	500	H	T	Après la pollinisation	7031250	Non	P2017	Parent	P2017 Parent	1			Nosema Count	+	7,031,250	7,031,250	7031250	N.ceranae
007-414	CRSAD-1-N-L1	574-H	574	H	T	Après la pollinisation	6914063	Non	P2017	Parent	P2017 Parent	1			Nosema Count	+	6,914,063	6,914,063	6914063	N.ceranae
007-415	CRSAD-1-N-L1	206-H	206	H	T	Après la pollinisation	5039063	Non	P2017	Parent	P2017 Parent	1			Nosema Count	+	5,039,063	5,039,063	5039063	N.ceranae
007-416	CRSAD-1-N-L1	221-H	221	H	T	Après la pollinisation	7070313	Non	P2017	Parent	P2017 Parent	1			Nosema Count	+	7,070,313	7,070,313	7070313	N.ceranae & N.apis
007-417	CRSAD-1-N-L1	316-H	316	H	B	Après la pollinisation	1367188	Non	P2017	Parent	P2017 Parent	1			Nosema Count	+	1,367,188	1,367,188	1367188	N.ceranae
007-418	CRSAD-1-N-L1	469-H	469	H	B	Après la pollinisation	1757813	Non	P2017	Parent	P2017 Parent	1			Nosema Count	+	1,757,813	1,757,813	1757813	N.ceranae & N.apis
007-419	CRSAD-1-N-L1	596-H	596	H	B	Après la pollinisation	703125	Non	P2017	Parent	P2017 Parent	1			Nosema Count	+	703,125	703,125	703125	N.ceranae
007-420	CRSAD-1-N-L1	361-H	361	H	B	Après la pollinisation	1953125	Non	P2017	Parent	P2017 Parent	1			Nosema Count	+	1,953,125	1,953,125	1953125	N.ceranae & N.apis
007-421	CRSAD-1-N-L1	582-H	582	H	B	Après la pollinisation	4414063	Non	P2017	Parent	P2017 Parent	1			Nosema Count	+	4,414,063	4,414,063	4414063	N.ceranae & N.apis

## Sheet: Data 2
			Ruche	Groupe	Échantillon
006-307	CRSAD-1-N-L1	206-A	206	V	A	#NAME?	=+ N/A N.ceranae	N.ceranae
006-308	CRSAD-1-N-L1	206-C	206	V	C	#NAME?	=+ N/A N.ceranae	N.ceranae
006-309	CRSAD-1-N-L1	206-E	206	V	E	#NAME?	=+ N/A N.ceranae	N.ceranae
006-310	CRSAD-1-N-L1	206-G	206	V	G	#NAME?	=+ N/A N.ceranae	N.ceranae
006-311	CRSAD-1-N-L1	221-A	221	V	A	N/A N/A	#N/A	#N/A
006-312	CRSAD-1-N-L1	221-C	221	V	C	#NAME?	=+ N/A N.ceranae	N.ceranae
006-313	CRSAD-1-N-L1	221-E	221	V	E	#NAME?	=+ N/A N.ceranae	N.ceranae
006-314	CRSAD-1-N-L1	221-G	221	V	G	N/A N/A	#N/A	#N/A
006-315	CRSAD-1-N-L1	378-A	378	V	A	#NAME?	=+ N/A N.ceranae	N.ceranae
006-316	CRSAD-1-N-L1	378-C	378	V	C	#NAME?	=+ N/A N.ceranae	N.ceranae
006-317	CRSAD-1-N-L1	378-E	378	V	E	#NAME?	=+ N/A N.ceranae	N.ceranae
006-318	CRSAD-1-N-L1	378-G	378	V	G	N/A N/A	#N/A	#N/A
006-319	CRSAD-1-N-L1	500-A	500	V	A	#NAME?	=+ N/A N.ceranae	N.ceranae
006-320	CRSAD-1-N-L1	500-C	500	V	C	#NAME?	=+ N/A N.ceranae	N.ceranae
006-321	CRSAD-1-N-L1	500-E	500	V	E	#NAME?	=+ N/A N.ceranae	N.ceranae
006-322	CRSAD-1-N-L1	500-G	500	V	G	N/A N/A	#N/A	#N/A
006-323	CRSAD-1-N-L1	574-A	574	V	A	#NAME?	=+ N/A N.ceranae	N.ceranae
006-324	CRSAD-1-N-L1	574-C	574	V	C	#NAME?	=+ N/A N.ceranae	N.ceranae
006-325	CRSAD-1-N-L1	574-E	574	V	E	#NAME?	=+ N/A N.ceranae	N.ceranae
006-326	CRSAD-1-N-L1	574-G	574	V	G	#NAME?	=+ N/A N.ceranae	N.ceranae
006-327	CRSAD-2-N-L1	316-A	316	B	A	#NAME?	=+ N/A N.ceranae	N.ceranae
006-328	CRSAD-2-N-L1	316-C	316	B	C	#NAME?	=+ N/A N.ceranae	N.ceranae
006-329	CRSAD-2-N-L1	316-E	316	B	E	#NAME?	=+ N/A N.ceranae	N.ceranae
006-330	CRSAD-2-N-L1	316-G	316	B	G	#NAME?	=+ N/A N.ceranae	N.ceranae
006-331	CRSAD-2-N-L1	361-A	361	B	A	#NAME?	=+ N/A N.ceranae	N.ceranae
006-332	CRSAD-2-N-L1	361-C	361	B	C	#NAME?	=+ N/A N.ceranae	N.ceranae
006-333	CRSAD-2-N-L1	361-E	361	B	E	#NAME?	=+ N/A N.ceranae	N.ceranae
006-334	CRSAD-2-N-L1	361-G	361	B	G	#NAME?	=+ N/A N.ceranae	N.ceranae
006-335	CRSAD-2-N-L1	469-A	469	B	A	N/A N/A	#N/A	#N/A
006-336	CRSAD-2-N-L1	469-C	469	B	C	#NAME?	=+ N/A N.ceranae	N.ceranae
006-337	CRSAD-2-N-L1	469-E	469	B	E	#NAME?	=+ N/A N.ceranae	N.ceranae
006-338	CRSAD-2-N-L1	469-G	469	B	G	N/A N/A	#N/A	#N/A
006-339	CRSAD-2-N-L1	582-A	582	B	A	#NAME?	=+ N/A N.ceranae	N.ceranae
006-340	CRSAD-2-N-L1	582-C	582	B	C	#NAME?	=+ N/A N.ceranae	N.ceranae
006-341	CRSAD-2-N-L1	582-E	582	B	E	#NAME?	=+ N/A N.ceranae	N.ceranae
006-342	CRSAD-2-N-L1	582-G	582	B	G	#NAME?	=+ N/A N.ceranae	N.ceranae
006-343	CRSAD-2-N-L1	596-A	596	B	A	#NAME?	=+ N/A N.ceranae	N.ceranae
006-344	CRSAD-2-N-L1	596-C	596	B	C	#NAME?	=+ N/A N.ceranae	N.ceranae
006-345	CRSAD-2-N-L1	596-E	596	B	E	#NAME?	=+ N/A N.ceranae	N.ceranae
006-346	CRSAD-2-N-L1	596-G	596	B	G	#NAME?	=+ N/A N.ceranae	N.ceranae
006-347	CRSAD-3-N-L1	485-A	485	J	A	N/A N/A	#N/A	#N/A
006-348	CRSAD-3-N-L1	485-C	485	J	C	#NAME?	=+ N/A N.ceranae	N.ceranae
006-349	CRSAD-3-N-L1	485-E	485	J	E	#NAME?	=+ N/A N.ceranae	N.ceranae
006-350	CRSAD-3-N-L1	485-G	485	J	G	#NAME?	=+ N/A N.ceranae	N.ceranae
006-351	CRSAD-3-N-L1	492-A	492	J	A	#NAME?	=+ N/A N.ceranae	N.ceranae
006-352	CRSAD-3-N-L1	492-C	492	J	C	#NAME?	=+ N/A N.ceranae	N.ceranae
006-353	CRSAD-3-N-L1	492-E	492	J	E	#NAME?	=+ N/A N.ceranae & N.apis	& N.apis	*
006-354	CRSAD-3-N-L1	492-G	492	J	G	#NAME?	=+ N/A N.ceranae	N.ceranae
006-355	CRSAD-3-N-L1	573-A	573	J	A	#NAME?	=+ N/A N.ceranae	N.ceranae
006-356	CRSAD-3-N-L1	573-C	573	J	C	#NAME?	=+ N/A N.ceranae	N.ceranae
006-357	CRSAD-3-N-L1	573-E	573	J	E	#NAME?	=+ N/A N.ceranae	N.ceranae
006-358	CRSAD-3-N-L1	573-G	573	J	G	#NAME?	=+ N/A N.ceranae	N.ceranae
006-359	CRSAD-3-N-L1	578-A	578	J	A	N/A N/A	#N/A	#N/A
006-360	CRSAD-3-N-L1	578-C	578	J	C	#NAME?	=+ N/A N.ceranae	N.ceranae
006-361	CRSAD-3-N-L1	578-E	578	J	E	#NAME?	=+ N/A N.ceranae	N.ceranae
006-362	CRSAD-3-N-L1	578-G	578	J	G	#NAME?	=+ N/A N.ceranae	N.ceranae
006-363	CRSAD-3-N-L1	587-A	587	J	A	#NAME?	=+ N/A N.ceranae	N.ceranae
006-364	CRSAD-3-N-L1	587-C	587	J	C	N/A N/A	#N/A	#N/A
006-365	CRSAD-3-N-L1	587-E	587	J	E	N/A N/A	#N/A	#N/A
006-366	CRSAD-3-N-L1	587-G	587	J	G	#NAME?	=+ N/A N.ceranae & N. apis	& N. apis	*
006-367	CRSAD-4-N-L1	200-A	200	R	A	N/A N/A	#N/A	#N/A
006-368	CRSAD-4-N-L1	200-C	200	R	C	#NAME?	=+ N/A N.ceranae	N.ceranae
006-369	CRSAD-4-N-L1	200-E	200	R	E	#NAME?	=+ N/A N.ceranae	N.ceranae
006-370	CRSAD-4-N-L1	200-G	200	R	G	#NAME?	=+ N/A N.ceranae	N.ceranae
006-371	CRSAD-4-N-L1	488-A	488	R	A	#NAME?	=+ N/A N.ceranae	N.ceranae
006-372	CRSAD-4-N-L1	488-C	488	R	C	#NAME?	=+ N/A N.ceranae	N.ceranae
006-373	CRSAD-4-N-L1	488-E	488	R	E	#NAME?	=+ N/A N.ceranae	N.ceranae
006-374	CRSAD-4-N-L1	488-G	488	R	G	#NAME?	=+ N/A N.ceranae	N.ceranae
006-375	CRSAD-4-N-L1	516-A	516	R	A	#NAME?	=+ N/A N.ceranae	N.ceranae
006-376	CRSAD-4-N-L1	516-C	516	R	C	#NAME?	=+ N/A N.ceranae	N.ceranae
006-377	CRSAD-4-N-L1	516-E	516	R	E	#NAME?	=+ N/A N.ceranae	N.ceranae
006-378	CRSAD-4-N-L1	516-G	516	R	G	#NAME?	=+ N/A N.ceranae	N.ceranae
006-379	CRSAD-4-N-L1	546-A	546	R	A	N/A N/A	#N/A	#N/A
006-380	CRSAD-4-N-L1	546-C	546	R	C	#NAME?	=+ N/A N.ceranae	N.ceranae
006-381	CRSAD-4-N-L1	546-E	546	R	E	#NAME?	=+ N/A N.ceranae	N.ceranae
006-382	CRSAD-4-N-L1	546-G	546	R	G	#NAME?	=+ N/A N.ceranae	N.ceranae
006-383	CRSAD-4-N-L1	598-A	598	R	A	#NAME?	=+ N/A N.ceranae	N.ceranae
006-384	CRSAD-4-N-L1	598-C	598	R	C	#NAME?	=+ N/A N.ceranae	N.ceranae
006-385	CRSAD-4-N-L1	598-E	598	R	E	#NAME?	=+ N/A N.ceranae	N.ceranae
006-386	CRSAD-4-N-L1	598-G	598	R	G	#NAME?	=+ N/A N.ceranae	N.ceranae
